# Supplementary material for: MicroRNA-Target Binding Structures Mimic MicroRNA Duplex Structures in Humans
Source: PLoS One. 2014 Feb 13;9(2):e88806. doi: 10.1371/journal.pone.0088806 (PMC3923817; doi:10.1371/journal.pone.0088806)
Supplement: Table S1 — (XLSX) [file pone.0088806.s001.xlsx]

## Sheet: Sheet1
stem loop name	5'-end strand name	5'-end strand sequence	3'-end strand name	3'-end strand sequence
hsa-let-7a-1	hsa-let-7a-5p	ugagguaguagguuguauaguu	hsa-let-7a-3p	cuauacaaucuacugucuuuc
hsa-let-7a-2	hsa-let-7a-5p	ugagguaguagguuguauaguu	hsa-let-7a-2-3p	cuguacagccuccuagcuuucc
hsa-let-7b	hsa-let-7b-5p	ugagguaguagguugugugguu	hsa-let-7b-3p	cuauacaaccuacugccuuccc
hsa-let-7d	hsa-let-7d-5p	agagguaguagguugcauaguu	hsa-let-7d-3p	cuauacgaccugcugccuuucu
hsa-let-7e	hsa-let-7e-5p	ugagguaggagguuguauaguu	hsa-let-7e-3p	cuauacggccuccuagcuuucc
hsa-let-7f-1	hsa-let-7f-5p	ugagguaguagauuguauaguu	hsa-let-7f-1-3p	cuauacaaucuauugccuuccc
hsa-let-7f-2	hsa-let-7f-5p	ugagguaguagauuguauaguu	hsa-let-7f-2-3p	cuauacagucuacugucuuucc
hsa-let-7g	hsa-let-7g-5p	ugagguaguaguuuguacaguu	hsa-let-7g-3p	cuguacaggccacugccuugc
hsa-let-7i	hsa-let-7i-5p	ugagguaguaguuugugcuguu	hsa-let-7i-3p	cugcgcaagcuacugccuugcu
hsa-mir-100	hsa-miR-100-5p	aacccguagauccgaacuugug	hsa-miR-100-3p	caagcuuguaucuauagguaug
hsa-mir-101-1	hsa-miR-101-5p	caguuaucacagugcugaugcu	hsa-miR-101-3p	uacaguacugugauaacugaa
hsa-mir-103a-2	hsa-miR-103a-2-5p	agcuucuuuacagugcugccuug	hsa-miR-103a-3p	agcagcauuguacagggcuauga
hsa-mir-105-2	hsa-miR-105-5p	ucaaaugcucagacuccuguggu	hsa-miR-105-3p	acggauguuugagcaugugcua
hsa-mir-106a	hsa-miR-106a-5p	aaaagugcuuacagugcagguag	hsa-miR-106a-3p	cugcaauguaagcacuucuuac
hsa-mir-106b	hsa-miR-106b-5p	uaaagugcugacagugcagau	hsa-miR-106b-3p	ccgcacuguggguacuugcugc
hsa-mir-10a	hsa-miR-10a-5p	uacccuguagauccgaauuugug	hsa-miR-10a-3p	caaauucguaucuaggggaaua
hsa-mir-10b	hsa-miR-10b-5p	uacccuguagaaccgaauuugug	hsa-miR-10b-3p	acagauucgauucuaggggaau
hsa-mir-1185-1	hsa-miR-1185-5p	agaggauacccuuuguauguu	hsa-miR-1185-1-3p	auauacagggggagacucuuau
hsa-mir-1185-2	hsa-miR-1185-5p	agaggauacccuuuguauguu	hsa-miR-1185-2-3p	auauacagggggagacucucau
hsa-mir-1207	hsa-miR-1207-5p	uggcagggaggcugggagggg	hsa-miR-1207-3p	ucagcuggcccucauuuc
hsa-mir-122	hsa-miR-122-5p	uggagugugacaaugguguuug	hsa-miR-122-3p	aacgccauuaucacacuaaaua
hsa-mir-1224	hsa-miR-1224-5p	gugaggacucgggaggugg	hsa-miR-1224-3p	ccccaccuccucucuccucag
hsa-mir-1225	hsa-miR-1225-5p	guggguacggcccagugggggg	hsa-miR-1225-3p	ugagccccugugccgcccccag
hsa-mir-1226	hsa-miR-1226-5p	gugagggcaugcaggccuggaugggg	hsa-miR-1226-3p	ucaccagcccuguguucccuag
hsa-mir-1228	hsa-miR-1228-5p	gugggcgggggcaggugugug	hsa-miR-1228-3p	ucacaccugccucgcccccc
hsa-mir-124-3	hsa-miR-124-5p	cguguucacagcggaccuugau	hsa-miR-124-3p	uaaggcacgcggugaaugcc
hsa-mir-1245b	hsa-miR-1245b-5p	uaggccuuuagaucacuuaaa	hsa-miR-1245b-3p	ucagaugaucuaaaggccuaua
hsa-mir-1247	hsa-miR-1247-5p	acccgucccguucguccccgga	hsa-miR-1247-3p	ccccgggaacgucgagacuggagc
hsa-mir-1255b-2	hsa-miR-1255b-5p	cggaugagcaaagaaagugguu	hsa-miR-1255b-2-3p	aaccacuuucuuugcucaucca
hsa-mir-125a	hsa-miR-125a-5p	ucccugagacccuuuaaccuguga	hsa-miR-125a-3p	acaggugagguucuugggagcc
hsa-mir-125b-1	hsa-miR-125b-5p	ucccugagacccuaacuuguga	hsa-miR-125b-1-3p	acggguuaggcucuugggagcu
hsa-mir-125b-2	hsa-miR-125b-5p	ucccugagacccuaacuuguga	hsa-miR-125b-2-3p	ucacaagucaggcucuugggac
hsa-mir-126	hsa-miR-126-5p	cauuauuacuuuugguacgcg	hsa-miR-126-3p	ucguaccgugaguaauaaugcg
hsa-mir-127	hsa-miR-127-5p	cugaagcucagagggcucugau	hsa-miR-127-3p	ucggauccgucugagcuuggcu
hsa-mir-1271	hsa-miR-1271-5p	cuuggcaccuagcaagcacuca	hsa-miR-1271-3p	agugccugcuaugugccaggca
hsa-mir-1273g	hsa-miR-1273g-5p	ggugguugaggcugcaguaagu	hsa-miR-1273g-3p	accacugcacuccagccugag
hsa-mir-1277	hsa-miR-1277-5p	aaauauauauauauauguacguau	hsa-miR-1277-3p	uacguagauauauauguauuuu
hsa-mir-1285-1	hsa-miR-1285-5p	gaucucacuuuguugcccagg	hsa-miR-1285-3p	ucugggcaacaaagugagaccu
hsa-mir-129-1	hsa-miR-129-5p	cuuuuugcggucugggcuugc	hsa-miR-129-1-3p	aagcccuuaccccaaaaaguau
hsa-mir-129-2	hsa-miR-129-5p	cuuuuugcggucugggcuugc	hsa-miR-129-2-3p	aagcccuuaccccaaaaagcau
hsa-mir-1295b	hsa-miR-1295b-5p	cacccagaucugcggccuaau	hsa-miR-1295b-3p	aauaggccacggaucugggcaa
hsa-mir-1304	hsa-miR-1304-5p	uuugaggcuacagugagaugug	hsa-miR-1304-3p	ucucacuguagccucgaacccc
hsa-mir-1306	hsa-miR-1306-5p	ccaccuccccugcaaacgucca	hsa-miR-1306-3p	acguuggcucugguggug
hsa-mir-1307	hsa-miR-1307-5p	ucgaccggaccucgaccggcu	hsa-miR-1307-3p	acucggcguggcgucggucgug
hsa-mir-130a	hsa-miR-130a-5p	uucacauugugcuacugucugc	hsa-miR-130a-3p	cagugcaauguuaaaagggcau
hsa-mir-130b	hsa-miR-130b-5p	acucuuucccuguugcacuac	hsa-miR-130b-3p	cagugcaaugaugaaagggcau
hsa-mir-132	hsa-miR-132-5p	accguggcuuucgauuguuacu	hsa-miR-132-3p	uaacagucuacagccauggucg
hsa-mir-135a-1	hsa-miR-135a-5p	uauggcuuuuuauuccuauguga	hsa-miR-135a-3p	uauagggauuggagccguggcg
hsa-mir-135b	hsa-miR-135b-5p	uauggcuuuucauuccuauguga	hsa-miR-135b-3p	auguagggcuaaaagccauggg
hsa-mir-136	hsa-miR-136-5p	acuccauuuguuuugaugaugga	hsa-miR-136-3p	caucaucgucucaaaugagucu
hsa-mir-138-1	hsa-miR-138-5p	agcugguguugugaaucaggccg	hsa-miR-138-1-3p	gcuacuucacaacaccagggcc
hsa-mir-138-2	hsa-miR-138-5p	agcugguguugugaaucaggccg	hsa-miR-138-2-3p	gcuauuucacgacaccaggguu
hsa-mir-139	hsa-miR-139-5p	ucuacagugcacgugucuccag	hsa-miR-139-3p	ggagacgcggcccuguuggagu
hsa-mir-140	hsa-miR-140-5p	cagugguuuuacccuaugguag	hsa-miR-140-3p	uaccacaggguagaaccacgg
hsa-mir-141	hsa-miR-141-5p	caucuuccaguacaguguugga	hsa-miR-141-3p	uaacacugucugguaaagaugg
hsa-mir-142	hsa-miR-142-5p	cauaaaguagaaagcacuacu	hsa-miR-142-3p	uguaguguuuccuacuuuaugga
hsa-mir-143	hsa-miR-143-5p	ggugcagugcugcaucucuggu	hsa-miR-143-3p	ugagaugaagcacuguagcuc
hsa-mir-144	hsa-miR-144-5p	ggauaucaucauauacuguaag	hsa-miR-144-3p	uacaguauagaugauguacu
hsa-mir-145	hsa-miR-145-5p	guccaguuuucccaggaaucccu	hsa-miR-145-3p	ggauuccuggaaauacuguucu
hsa-mir-146a	hsa-miR-146a-5p	ugagaacugaauuccauggguu	hsa-miR-146a-3p	ccucugaaauucaguucuucag
hsa-mir-146b	hsa-miR-146b-5p	ugagaacugaauuccauaggcu	hsa-miR-146b-3p	ugcccuguggacucaguucugg
hsa-mir-148a	hsa-miR-148a-5p	aaaguucugagacacuccgacu	hsa-miR-148a-3p	ucagugcacuacagaacuuugu
hsa-mir-148b	hsa-miR-148b-5p	aaguucuguuauacacucaggc	hsa-miR-148b-3p	ucagugcaucacagaacuuugu
hsa-mir-149	hsa-miR-149-5p	ucuggcuccgugucuucacuccc	hsa-miR-149-3p	agggagggacgggggcugugc
hsa-mir-150	hsa-miR-150-5p	ucucccaacccuuguaccagug	hsa-miR-150-3p	cugguacaggccugggggacag
hsa-mir-151a	hsa-miR-151a-5p	ucgaggagcucacagucuagu	hsa-miR-151a-3p	cuagacugaagcuccuugagg
hsa-mir-154	hsa-miR-154-5p	uagguuauccguguugccuucg	hsa-miR-154-3p	aaucauacacgguugaccuauu
hsa-mir-155	hsa-miR-155-5p	uuaaugcuaaucgugauaggggu	hsa-miR-155-3p	cuccuacauauuagcauuaaca
hsa-mir-15a	hsa-miR-15a-5p	uagcagcacauaaugguuugug	hsa-miR-15a-3p	caggccauauugugcugccuca
hsa-mir-15b	hsa-miR-15b-5p	uagcagcacaucaugguuuaca	hsa-miR-15b-3p	cgaaucauuauuugcugcucua
hsa-mir-16-1	hsa-miR-16-5p	uagcagcacguaaauauuggcg	hsa-miR-16-1-3p	ccaguauuaacugugcugcuga
hsa-mir-16-2	hsa-miR-16-5p	uagcagcacguaaauauuggcg	hsa-miR-16-2-3p	ccaauauuacugugcugcuuua
hsa-mir-17	hsa-miR-17-5p	caaagugcuuacagugcagguag	hsa-miR-17-3p	acugcagugaaggcacuuguag
hsa-mir-181a-1	hsa-miR-181a-5p	aacauucaacgcugucggugagu	hsa-miR-181a-3p	accaucgaccguugauuguacc
hsa-mir-181a-2	hsa-miR-181a-5p	aacauucaacgcugucggugagu	hsa-miR-181a-2-3p	accacugaccguugacuguacc
hsa-mir-181b-1	hsa-miR-181b-5p	aacauucauugcugucggugggu	hsa-miR-181b-3p	cucacugaacaaugaaugcaa
hsa-mir-181c	hsa-miR-181c-5p	aacauucaaccugucggugagu	hsa-miR-181c-3p	aaccaucgaccguugaguggac
hsa-mir-182	hsa-miR-182-5p	uuuggcaaugguagaacucacacu	hsa-miR-182-3p	ugguucuagacuugccaacua
hsa-mir-183	hsa-miR-183-5p	uauggcacugguagaauucacu	hsa-miR-183-3p	gugaauuaccgaagggccauaa
hsa-mir-185	hsa-miR-185-5p	uggagagaaaggcaguuccuga	hsa-miR-185-3p	aggggcuggcuuuccucugguc
hsa-mir-186	hsa-miR-186-5p	caaagaauucuccuuuugggcu	hsa-miR-186-3p	gcccaaaggugaauuuuuuggg
hsa-mir-187	hsa-miR-187-5p	ggcuacaacacaggacccgggc	hsa-miR-187-3p	ucgugucuuguguugcagccgg
hsa-mir-188	hsa-miR-188-5p	caucccuugcaugguggaggg	hsa-miR-188-3p	cucccacaugcaggguuugca
hsa-mir-18a	hsa-miR-18a-5p	uaaggugcaucuagugcagauag	hsa-miR-18a-3p	acugcccuaagugcuccuucugg
hsa-mir-18b	hsa-miR-18b-5p	uaaggugcaucuagugcaguuag	hsa-miR-18b-3p	ugcccuaaaugccccuucuggc
hsa-mir-1909	hsa-miR-1909-5p	ugagugccggugccugcccug	hsa-miR-1909-3p	cgcaggggccgggugcucaccg
hsa-mir-191	hsa-miR-191-5p	caacggaaucccaaaagcagcug	hsa-miR-191-3p	gcugcgcuuggauuucgucccc
hsa-mir-1911	hsa-miR-1911-5p	ugaguaccgccaugucuguuggg	hsa-miR-1911-3p	caccaggcauuguggucucc
hsa-mir-1914	hsa-miR-1914-5p	cccugugcccggcccacuucug	hsa-miR-1914-3p	ggaggggucccgcacugggagg
hsa-mir-1915	hsa-miR-1915-5p	accuugccuugcugcccgggcc	hsa-miR-1915-3p	ccccagggcgacgcggcggg
hsa-mir-192	hsa-miR-192-5p	cugaccuaugaauugacagcc	hsa-miR-192-3p	cugccaauuccauaggucacag
hsa-mir-193a	hsa-miR-193a-5p	ugggucuuugcgggcgagauga	hsa-miR-193a-3p	aacuggccuacaaagucccagu
hsa-mir-193b	hsa-miR-193b-5p	cgggguuuugagggcgagauga	hsa-miR-193b-3p	aacuggcccucaaagucccgcu
hsa-mir-194-2	hsa-miR-194-5p	uguaacagcaacuccaugugga	hsa-miR-194-3p	ccaguggggcugcuguuaucug
hsa-mir-195	hsa-miR-195-5p	uagcagcacagaaauauuggc	hsa-miR-195-3p	ccaauauuggcugugcugcucc
hsa-mir-196a-2	hsa-miR-196a-5p	uagguaguuucauguuguuggg	hsa-miR-196a-3p	cggcaacaagaaacugccugag
hsa-mir-196b	hsa-miR-196b-5p	uagguaguuuccuguuguuggg	hsa-miR-196b-3p	ucgacagcacgacacugccuuc
hsa-mir-197	hsa-miR-197-5p	cggguagagagggcagugggagg	hsa-miR-197-3p	uucaccaccuucuccacccagc
hsa-mir-199a-2	hsa-miR-199a-5p	cccaguguucagacuaccuguuc	hsa-miR-199a-3p	acaguagucugcacauugguua
hsa-mir-199b	hsa-miR-199b-5p	cccaguguuuagacuaucuguuc	hsa-miR-199b-3p	acaguagucugcacauugguua
hsa-mir-19a	hsa-miR-19a-5p	aguuuugcauaguugcacuaca	hsa-miR-19a-3p	ugugcaaaucuaugcaaaacuga
hsa-mir-19b-1	hsa-miR-19b-1-5p	aguuuugcagguuugcauccagc	hsa-miR-19b-3p	ugugcaaauccaugcaaaacuga
hsa-mir-19b-2	hsa-miR-19b-2-5p	aguuuugcagguuugcauuuca	hsa-miR-19b-3p	ugugcaaauccaugcaaaacuga
hsa-mir-200a	hsa-miR-200a-5p	caucuuaccggacagugcugga	hsa-miR-200a-3p	uaacacugucugguaacgaugu
hsa-mir-200b	hsa-miR-200b-5p	caucuuacugggcagcauugga	hsa-miR-200b-3p	uaauacugccugguaaugauga
hsa-mir-200c	hsa-miR-200c-5p	cgucuuacccagcaguguuugg	hsa-miR-200c-3p	uaauacugccggguaaugaugga
hsa-mir-202	hsa-miR-202-5p	uuccuaugcauauacuucuuug	hsa-miR-202-3p	agagguauagggcaugggaa
hsa-mir-204	hsa-miR-204-5p	uucccuuugucauccuaugccu	hsa-miR-204-3p	gcugggaaggcaaagggacgu
hsa-mir-205	hsa-miR-205-5p	uccuucauuccaccggagucug	hsa-miR-205-3p	gauuucaguggagugaaguuc
hsa-mir-20a	hsa-miR-20a-5p	uaaagugcuuauagugcagguag	hsa-miR-20a-3p	acugcauuaugagcacuuaaag
hsa-mir-20b	hsa-miR-20b-5p	caaagugcucauagugcagguag	hsa-miR-20b-3p	acuguaguaugggcacuuccag
hsa-mir-21	hsa-miR-21-5p	uagcuuaucagacugauguuga	hsa-miR-21-3p	caacaccagucgaugggcugu
hsa-mir-211	hsa-miR-211-5p	uucccuuugucauccuucgccu	hsa-miR-211-3p	gcagggacagcaaaggggugc
hsa-mir-2114	hsa-miR-2114-5p	uagucccuuccuugaagcgguc	hsa-miR-2114-3p	cgagccucaagcaagggacuu
hsa-mir-2115	hsa-miR-2115-5p	agcuuccaugacuccugaugga	hsa-miR-2115-3p	caucagaauucauggaggcuag
hsa-mir-2116	hsa-miR-2116-5p	gguucuuagcauaggaggucu	hsa-miR-2116-3p	ccucccaugccaagaacuccc
hsa-mir-212	hsa-miR-212-5p	accuuggcucuagacugcuuacu	hsa-miR-212-3p	uaacagucuccagucacggcc
hsa-mir-214	hsa-miR-214-5p	ugccugucuacacuugcugugc	hsa-miR-214-3p	acagcaggcacagacaggcagu
hsa-mir-218-1	hsa-miR-218-5p	uugugcuugaucuaaccaugu	hsa-miR-218-1-3p	augguuccgucaagcaccaugg
hsa-mir-218-2	hsa-miR-218-5p	uugugcuugaucuaaccaugu	hsa-miR-218-2-3p	caugguucugucaagcaccgcg
hsa-mir-219-1	hsa-miR-219-5p	ugauuguccaaacgcaauucu	hsa-miR-219-1-3p	agaguugagucuggacgucccg
hsa-mir-219-2	hsa-miR-219-5p	ugauuguccaaacgcaauucu	hsa-miR-219-2-3p	agaauuguggcuggacaucugu
hsa-mir-22	hsa-miR-22-5p	aguucuucaguggcaagcuuua	hsa-miR-22-3p	aagcugccaguugaagaacugu
hsa-mir-221	hsa-miR-221-5p	accuggcauacaauguagauuu	hsa-miR-221-3p	agcuacauugucugcuggguuuc
hsa-mir-222	hsa-miR-222-5p	cucaguagccaguguagauccu	hsa-miR-222-3p	agcuacaucuggcuacugggu
hsa-mir-223	hsa-miR-223-5p	cguguauuugacaagcugaguu	hsa-miR-223-3p	ugucaguuugucaaauacccca
hsa-mir-224	hsa-miR-224-5p	caagucacuagugguuccguu	hsa-miR-224-3p	aaaauggugcccuagugacuaca
hsa-mir-2277	hsa-miR-2277-5p	agcgcgggcugagcgcugccaguc	hsa-miR-2277-3p	ugacagcgcccugccuggcuc
hsa-mir-2355	hsa-miR-2355-5p	auccccagauacaauggacaa	hsa-miR-2355-3p	auuguccuugcuguuuggagau
hsa-mir-23a	hsa-miR-23a-5p	gggguuccuggggaugggauuu	hsa-miR-23a-3p	aucacauugccagggauuucc
hsa-mir-23b	hsa-miR-23b-5p	uggguuccuggcaugcugauuu	hsa-miR-23b-3p	aucacauugccagggauuacc
hsa-mir-24-1	hsa-miR-24-1-5p	ugccuacugagcugauaucagu	hsa-miR-24-3p	uggcucaguucagcaggaacag
hsa-mir-24-2	hsa-miR-24-2-5p	ugccuacugagcugaaacacag	hsa-miR-24-3p	uggcucaguucagcaggaacag
hsa-mir-2467	hsa-miR-2467-5p	ugaggcucuguuagccuuggcuc	hsa-miR-2467-3p	agcagaggcagagaggcucagg
hsa-mir-25	hsa-miR-25-5p	aggcggagacuugggcaauug	hsa-miR-25-3p	cauugcacuugucucggucuga
hsa-mir-2681	hsa-miR-2681-5p	guuuuaccaccuccaggagacu	hsa-miR-2681-3p	uaucauggaguugguaaagcac
hsa-mir-2682	hsa-miR-2682-5p	caggcagugacuguucagacguc	hsa-miR-2682-3p	cgccucuucagcgcugucuucc
hsa-mir-26a-1	hsa-miR-26a-5p	uucaaguaauccaggauaggcu	hsa-miR-26a-1-3p	ccuauucuugguuacuugcacg
hsa-mir-26a-2	hsa-miR-26a-5p	uucaaguaauccaggauaggcu	hsa-miR-26a-2-3p	ccuauucuugauuacuuguuuc
hsa-mir-26b	hsa-miR-26b-5p	uucaaguaauucaggauaggu	hsa-miR-26b-3p	ccuguucuccauuacuuggcuc
hsa-mir-27a	hsa-miR-27a-5p	agggcuuagcugcuugugagca	hsa-miR-27a-3p	uucacaguggcuaaguuccgc
hsa-mir-27b	hsa-miR-27b-5p	agagcuuagcugauuggugaac	hsa-miR-27b-3p	uucacaguggcuaaguucugc
hsa-mir-28	hsa-miR-28-5p	aaggagcucacagucuauugag	hsa-miR-28-3p	cacuagauugugagcuccugga
hsa-mir-296	hsa-miR-296-5p	agggcccccccucaauccugu	hsa-miR-296-3p	gaggguuggguggaggcucucc
hsa-mir-2964a	hsa-miR-2964a-5p	agauguccagccacaauucucg	hsa-miR-2964a-3p	agaauugcguuuggacaaucagu
hsa-mir-299	hsa-miR-299-5p	ugguuuaccgucccacauacau	hsa-miR-299-3p	uaugugggaugguaaaccgcuu
hsa-mir-29a	hsa-miR-29a-5p	acugauuucuuuugguguucag	hsa-miR-29a-3p	uagcaccaucugaaaucgguua
hsa-mir-29b-1	hsa-miR-29b-1-5p	gcugguuucauauggugguuuaga	hsa-miR-29b-3p	uagcaccauuugaaaucaguguu
hsa-mir-29b-2	hsa-miR-29b-2-5p	cugguuucacaugguggcuuag	hsa-miR-29b-3p	uagcaccauuugaaaucaguguu
hsa-mir-29c	hsa-miR-29c-5p	ugaccgauuucuccugguguuc	hsa-miR-29c-3p	uagcaccauuugaaaucgguua
hsa-mir-301a	hsa-miR-301a-5p	gcucugacuuuauugcacuacu	hsa-miR-301a-3p	cagugcaauaguauugucaaagc
hsa-mir-302a	hsa-miR-302a-5p	acuuaaacguggauguacuugcu	hsa-miR-302a-3p	uaagugcuuccauguuuugguga
hsa-mir-302b	hsa-miR-302b-5p	acuuuaacauggaagugcuuuc	hsa-miR-302b-3p	uaagugcuuccauguuuuaguag
hsa-mir-302c	hsa-miR-302c-5p	uuuaacauggggguaccugcug	hsa-miR-302c-3p	uaagugcuuccauguuucagugg
hsa-mir-302d	hsa-miR-302d-5p	acuuuaacauggaggcacuugc	hsa-miR-302d-3p	uaagugcuuccauguuugagugu
hsa-mir-3064	hsa-miR-3064-5p	ucuggcuguuguggugugcaa	hsa-miR-3064-3p	uugccacacugcaacaccuuaca
hsa-mir-3065	hsa-miR-3065-5p	ucaacaaaaucacugaugcugga	hsa-miR-3065-3p	ucagcaccaggauauuguuggag
hsa-mir-3074	hsa-miR-3074-5p	guuccugcugaacugagccag	hsa-miR-3074-3p	gauaucagcucaguaggcaccg
hsa-mir-30a	hsa-miR-30a-5p	uguaaacauccucgacuggaag	hsa-miR-30a-3p	cuuucagucggauguuugcagc
hsa-mir-30b	hsa-miR-30b-5p	uguaaacauccuacacucagcu	hsa-miR-30b-3p	cugggagguggauguuuacuuc
hsa-mir-30c-1	hsa-miR-30c-5p	uguaaacauccuacacucucagc	hsa-miR-30c-1-3p	cugggagaggguuguuuacucc
hsa-mir-30c-2	hsa-miR-30c-5p	uguaaacauccuacacucucagc	hsa-miR-30c-2-3p	cugggagaaggcuguuuacucu
hsa-mir-30d	hsa-miR-30d-5p	uguaaacauccccgacuggaag	hsa-miR-30d-3p	cuuucagucagauguuugcugc
hsa-mir-30e	hsa-miR-30e-5p	uguaaacauccuugacuggaag	hsa-miR-30e-3p	cuuucagucggauguuuacagc
hsa-mir-31	hsa-miR-31-5p	aggcaagaugcuggcauagcu	hsa-miR-31-3p	ugcuaugccaacauauugccau
hsa-mir-3117	hsa-miR-3117-5p	agacacuauacgagucauau	hsa-miR-3117-3p	auaggacucauauagugccag
hsa-mir-3120	hsa-miR-3120-5p	ccugucugugccugcuguaca	hsa-miR-3120-3p	cacagcaaguguagacaggca
hsa-mir-3121	hsa-miR-3121-5p	uccuuugccuauucuauuuaag	hsa-miR-3121-3p	uaaauagaguaggcaaaggaca
hsa-mir-3124	hsa-miR-3124-5p	uucgcgggcgaaggcaaaguc	hsa-miR-3124-3p	acuuuccucacucccgugaagu
hsa-mir-3126	hsa-miR-3126-5p	ugagggacagaugccagaagca	hsa-miR-3126-3p	caucuggcauccgucacacaga
hsa-mir-3127	hsa-miR-3127-5p	aucagggcuuguggaaugggaag	hsa-miR-3127-3p	uccccuucugcaggccugcugg
hsa-mir-3129	hsa-miR-3129-5p	gcaguaguguagagauugguuu	hsa-miR-3129-3p	aaacuaaucucuacacugcugc
hsa-mir-3130-2	hsa-miR-3130-5p	uacccagucuccggugcagcc	hsa-miR-3130-3p	gcugcaccggagacuggguaa
hsa-mir-3136	hsa-miR-3136-5p	cugacugaauagguagggucauu	hsa-miR-3136-3p	uggcccaaccuauucaguuagu
hsa-mir-3140	hsa-miR-3140-5p	accugaauuaccaaaagcuuu	hsa-miR-3140-3p	agcuuuugggaauucagguagu
hsa-mir-3144	hsa-miR-3144-5p	aggggaccaaagagauauauag	hsa-miR-3144-3p	auauaccuguucggucucuuua
hsa-mir-3145	hsa-miR-3145-5p	aacuccaaacacucaaaacuca	hsa-miR-3145-3p	agauauuuugaguguuuggaauug
hsa-mir-3150a	hsa-miR-3150a-5p	caaccucgacgaucuccucagc	hsa-miR-3150a-3p	cuggggagauccucgagguugg
hsa-mir-3150b	hsa-miR-3150b-5p	caaccucgaggaucuccccagc	hsa-miR-3150b-3p	ugaggagaucgucgagguugg
hsa-mir-3152	hsa-miR-3152-5p	auugccucuguucuaacacaag	hsa-miR-3152-3p	uguguuagaauaggggcaauaa
hsa-mir-3156-2	hsa-miR-3156-5p	aaagaucuggaagugggagaca	hsa-miR-3156-3p	cucccacuuccagaucuuucu
hsa-mir-3157	hsa-miR-3157-5p	uucagccaggcuagugcagucu	hsa-miR-3157-3p	cugcccuagucuagcugaagcu
hsa-mir-3158-2	hsa-miR-3158-5p	ccugcagagaggaagcccuuc	hsa-miR-3158-3p	aagggcuuccucucugcaggac
hsa-mir-3160-2	hsa-miR-3160-5p	ggcuuucuagucucagcucucc	hsa-miR-3160-3p	agagcugagacuagaaagccca
hsa-mir-3162	hsa-miR-3162-5p	uuagggaguagaaggguggggag	hsa-miR-3162-3p	ucccuaccccuccacucccca
hsa-mir-3173	hsa-miR-3173-5p	ugcccugccuguuuucuccuuu	hsa-miR-3173-3p	aaaggaggaaauaggcaggcca
hsa-mir-3177	hsa-miR-3177-5p	uguguacacacgugccaggcgcu	hsa-miR-3177-3p	ugcacggcacuggggacacgu
hsa-mir-3180-3	hsa-miR-3180-5p	cuuccagacgcuccgccccacgucg	hsa-miR-3180-3p	uggggcggagcuuccggaggcc
hsa-mir-3184	hsa-miR-3184-5p	ugaggggccucagaccgagcuuuu	hsa-miR-3184-3p	aaagucucgcucucugccccuca
hsa-mir-3186	hsa-miR-3186-5p	caggcgucugucuacguggcuu	hsa-miR-3186-3p	ucacgcggagagauggcuuug
hsa-mir-3187	hsa-miR-3187-5p	ccugggcagcguguggcugaagg	hsa-miR-3187-3p	uuggccauggggcugcgcgg
hsa-mir-3189	hsa-miR-3189-5p	ugccccaucugugcccuggguagga	hsa-miR-3189-3p	cccuugggucugaugggguag
hsa-mir-3190	hsa-miR-3190-5p	ucuggccagcuacgucccca	hsa-miR-3190-3p	uguggaagguagacggccagaga
hsa-mir-3191	hsa-miR-3191-5p	cucucuggccgucuaccuucca	hsa-miR-3191-3p	uggggacguagcuggccagacag
hsa-mir-3194	hsa-miR-3194-5p	ggccagccaccaggagggcug	hsa-miR-3194-3p	agcucugcugcucacuggcagu
hsa-mir-32	hsa-miR-32-5p	uauugcacauuacuaaguugca	hsa-miR-32-3p	caauuuagugugugugauauuu
hsa-mir-3200	hsa-miR-3200-5p	aaucugagaaggcgcacaaggu	hsa-miR-3200-3p	caccuugcgcuacucaggucug
hsa-mir-323a	hsa-miR-323a-5p	aggugguccguggcgcguucgc	hsa-miR-323a-3p	cacauuacacggucgaccucu
hsa-mir-323b	hsa-miR-323b-5p	agguuguccguggugaguucgca	hsa-miR-323b-3p	cccaauacacggucgaccucuu
hsa-mir-324	hsa-miR-324-5p	cgcauccccuagggcauuggugu	hsa-miR-324-3p	acugccccaggugcugcugg
hsa-mir-330	hsa-miR-330-5p	ucucugggccugugucuuaggc	hsa-miR-330-3p	gcaaagcacacggccugcagaga
hsa-mir-331	hsa-miR-331-5p	cuagguauggucccagggaucc	hsa-miR-331-3p	gccccugggccuauccuagaa
hsa-mir-335	hsa-miR-335-5p	ucaagagcaauaacgaaaaaugu	hsa-miR-335-3p	uuuuucauuauugcuccugacc
hsa-mir-337	hsa-miR-337-5p	gaacggcuucauacaggaguu	hsa-miR-337-3p	cuccuauaugaugccuuucuuc
hsa-mir-338	hsa-miR-338-5p	aacaauauccuggugcugagug	hsa-miR-338-3p	uccagcaucagugauuuuguug
hsa-mir-339	hsa-miR-339-5p	ucccuguccuccaggagcucacg	hsa-miR-339-3p	ugagcgccucgacgacagagccg
hsa-mir-33a	hsa-miR-33a-5p	gugcauuguaguugcauugca	hsa-miR-33a-3p	caauguuuccacagugcaucac
hsa-mir-33b	hsa-miR-33b-5p	gugcauugcuguugcauugc	hsa-miR-33b-3p	cagugccucggcagugcagccc
hsa-mir-340	hsa-miR-340-5p	uuauaaagcaaugagacugauu	hsa-miR-340-3p	uccgucucaguuacuuuauagc
hsa-mir-342	hsa-miR-342-5p	aggggugcuaucugugauuga	hsa-miR-342-3p	ucucacacagaaaucgcacccgu
hsa-mir-345	hsa-miR-345-5p	gcugacuccuaguccagggcuc	hsa-miR-345-3p	gcccugaacgaggggucuggag
hsa-mir-34a	hsa-miR-34a-5p	uggcagugucuuagcugguugu	hsa-miR-34a-3p	caaucagcaaguauacugcccu
hsa-mir-34b	hsa-miR-34b-5p	uaggcagugucauuagcugauug	hsa-miR-34b-3p	caaucacuaacuccacugccau
hsa-mir-34c	hsa-miR-34c-5p	aggcaguguaguuagcugauugc	hsa-miR-34c-3p	aaucacuaaccacacggccagg
hsa-mir-3529	hsa-miR-3529-5p	agguagacugggauuuguuguu	hsa-miR-3529-3p	aacaacaaaaucacuagucuucca
hsa-mir-3545	hsa-miR-3545-5p	uagugguccuaaacauuucaca	hsa-miR-3545-3p	uugaacuguuaagaaccacugga
hsa-mir-3591	hsa-miR-3591-5p	uuuagugugauaauggcguuuga	hsa-miR-3591-3p	aaacaccauugucacacuccac
hsa-mir-3605	hsa-miR-3605-5p	ugaggauggauagcaaggaagcc	hsa-miR-3605-3p	ccuccguguuaccuguccucuag
hsa-mir-3607	hsa-miR-3607-5p	gcaugugaugaagcaaaucagu	hsa-miR-3607-3p	acuguaaacgcuuucugaug
hsa-mir-361	hsa-miR-361-5p	uuaucagaaucuccagggguac	hsa-miR-361-3p	ucccccaggugugauucugauuu
hsa-mir-3613	hsa-miR-3613-5p	uguuguacuuuuuuuuuuguuc	hsa-miR-3613-3p	acaaaaaaaaaagcccaacccuuc
hsa-mir-3614	hsa-miR-3614-5p	ccacuuggaucugaaggcugccc	hsa-miR-3614-3p	uagccuucagaucuugguguuuu
hsa-mir-3616	hsa-miR-3616-5p	augaagugcacucaugauaugu	hsa-miR-3616-3p	cgagggcauuucaugaugcaggc
hsa-mir-3619	hsa-miR-3619-5p	ucagcaggcaggcuggugcagc	hsa-miR-3619-3p	gggaccauccugccugcugugg
hsa-mir-362	hsa-miR-362-5p	aauccuuggaaccuaggugugagu	hsa-miR-362-3p	aacacaccuauucaaggauuca
hsa-mir-3622a	hsa-miR-3622a-5p	caggcacgggagcucaggugag	hsa-miR-3622a-3p	ucaccugaccucccaugccugu
hsa-mir-3622b	hsa-miR-3622b-5p	aggcaugggaggucagguga	hsa-miR-3622b-3p	ucaccugagcucccgugccug
hsa-mir-363	hsa-miR-363-5p	cggguggaucacgaugcaauuu	hsa-miR-363-3p	aauugcacgguauccaucugua
hsa-mir-365a	hsa-miR-365a-5p	agggacuuuugggggcagaugug	hsa-miR-365a-3p	uaaugccccuaaaaauccuuau
hsa-mir-365b	hsa-miR-365b-5p	agggacuuucaggggcagcugu	hsa-miR-365b-3p	uaaugccccuaaaaauccuuau
hsa-mir-3663	hsa-miR-3663-5p	gcuggucugcguggugcucgg	hsa-miR-3663-3p	ugagcaccacacaggccgggcgc
hsa-mir-3664	hsa-miR-3664-5p	aacucugucuucacucaugagu	hsa-miR-3664-3p	ucucaggaguaaagacagaguu
hsa-mir-3667	hsa-miR-3667-5p	aaagacccauugaggagaaggu	hsa-miR-3667-3p	accuuccucuccaugggucuuu
hsa-mir-367	hsa-miR-367-5p	acuguugcuaauaugcaacucu	hsa-miR-367-3p	aauugcacuuuagcaaugguga
hsa-mir-3675	hsa-miR-3675-5p	uauggggcuucuguagagauuuc	hsa-miR-3675-3p	caucucuaaggaacucccccaa
hsa-mir-3676	hsa-miR-3676-5p	aggagauccuggguu	hsa-miR-3676-3p	ccguguuucccccacgcuuu
hsa-mir-3677	hsa-miR-3677-5p	caguggccagagcccugcagug	hsa-miR-3677-3p	cucgugggcucuggccacggcc
hsa-mir-3678	hsa-miR-3678-5p	uccguacaaacucugcugug	hsa-miR-3678-3p	cugcagaguuuguacggaccgg
hsa-mir-3679	hsa-miR-3679-5p	ugaggauauggcagggaagggga	hsa-miR-3679-3p	cuuccccccaguaaucuucauc
hsa-mir-3680-2	hsa-miR-3680-5p	gacucacucacaggauugugca	hsa-miR-3680-3p	uuuugcaugacccugggaguagg
hsa-mir-3681	hsa-miR-3681-5p	uaguggaugaugcacucugugc	hsa-miR-3681-3p	acacagugcuucauccacuacu
hsa-mir-3682	hsa-miR-3682-5p	cuacuucuaccuguguuaucau	hsa-miR-3682-3p	ugaugauacagguggagguag
hsa-mir-3688-2	hsa-miR-3688-5p	aguggcaaagucuuuccauau	hsa-miR-3688-3p	uauggaaagacuuugccacucu
hsa-mir-3689a	hsa-miR-3689a-5p	ugugauaucaugguuccuggga	hsa-miR-3689a-3p	cugggaggugugauaucguggu
hsa-mir-3689b	hsa-miR-3689b-5p	ugugauaucaugguuccuggga	hsa-miR-3689b-3p	cugggaggugugauauuguggu
hsa-mir-369	hsa-miR-369-5p	agaucgaccguguuauauucgc	hsa-miR-369-3p	aauaauacaugguugaucuuu
hsa-mir-3691	hsa-miR-3691-5p	aguggaugauggagacucgguac	hsa-miR-3691-3p	accaagucugcgucauccucuc
hsa-mir-3692	hsa-miR-3692-5p	ccugcuggucaggaguggauacug	hsa-miR-3692-3p	guuccacacugacacugcagaagu
hsa-mir-371a	hsa-miR-371a-5p	acucaaacugugggggcacu	hsa-miR-371a-3p	aagugccgccaucuuuugagugu
hsa-mir-371b	hsa-miR-371b-5p	acucaaaagauggcggcacuuu	hsa-miR-371b-3p	aagugcccccacaguuugagugc
hsa-mir-373	hsa-miR-373-5p	acucaaaaugggggcgcuuucc	hsa-miR-373-3p	gaagugcuucgauuuuggggugu
hsa-mir-374a	hsa-miR-374a-5p	uuauaauacaaccugauaagug	hsa-miR-374a-3p	cuuaucagauuguauuguaauu
hsa-mir-374b	hsa-miR-374b-5p	auauaauacaaccugcuaagug	hsa-miR-374b-3p	cuuagcagguuguauuaucauu
hsa-mir-374c	hsa-miR-374c-5p	auaauacaaccugcuaagugcu	hsa-miR-374c-3p	cacuuagcagguuguauuauau
hsa-mir-376a-1	hsa-miR-376a-5p	guagauucuccuucuaugagua	hsa-miR-376a-3p	aucauagaggaaaauccacgu
hsa-mir-377	hsa-miR-377-5p	agagguugcccuuggugaauuc	hsa-miR-377-3p	aucacacaaaggcaacuuuugu
hsa-mir-378a	hsa-miR-378a-5p	cuccugacuccagguccugugu	hsa-miR-378a-3p	acuggacuuggagucagaagg
hsa-mir-379	hsa-miR-379-5p	ugguagacuauggaacguagg	hsa-miR-379-3p	uauguaacaugguccacuaacu
hsa-mir-380	hsa-miR-380-5p	ugguugaccauagaacaugcgc	hsa-miR-380-3p	uauguaauaugguccacaucuu
hsa-mir-382	hsa-miR-382-5p	gaaguuguucgugguggauucg	hsa-miR-382-3p	aaucauucacggacaacacuu
hsa-mir-3913-2	hsa-miR-3913-5p	uuugggacugaucuugaugucu	hsa-miR-3913-3p	agacaucaagaucagucccaaa
hsa-mir-3922	hsa-miR-3922-5p	ucaaggccagaggucccacagca	hsa-miR-3922-3p	ucuggccuugacuugacucuuu
hsa-mir-3925	hsa-miR-3925-5p	aagagaacugaaaguggagccu	hsa-miR-3925-3p	acuccaguuuuaguucucuug
hsa-mir-3940	hsa-miR-3940-5p	guggguuggggcgggcucug	hsa-miR-3940-3p	cagcccggaucccagcccacuu
hsa-mir-3942	hsa-miR-3942-5p	aagcaauacuguuaccugaaau	hsa-miR-3942-3p	uuucagauaacaguauuacau
hsa-mir-3944	hsa-miR-3944-5p	ugugcagcaggccaaccgaga	hsa-miR-3944-3p	uucgggcuggccugcugcuccgg
hsa-mir-409	hsa-miR-409-5p	agguuacccgagcaacuuugcau	hsa-miR-409-3p	gaauguugcucggugaaccccu
hsa-mir-411	hsa-miR-411-5p	uaguagaccguauagcguacg	hsa-miR-411-3p	uauguaacacgguccacuaacc
hsa-mir-423	hsa-miR-423-5p	ugaggggcagagagcgagacuuu	hsa-miR-423-3p	agcucggucugaggccccucagu
hsa-mir-424	hsa-miR-424-5p	cagcagcaauucauguuuugaa	hsa-miR-424-3p	caaaacgugaggcgcugcuau
hsa-mir-425	hsa-miR-425-5p	aaugacacgaucacucccguuga	hsa-miR-425-3p	aucgggaaugucguguccgccc
hsa-mir-431	hsa-miR-431-5p	ugucuugcaggccgucaugca	hsa-miR-431-3p	caggucgucuugcagggcuucu
hsa-mir-432	hsa-miR-432-5p	ucuuggaguaggucauugggugg	hsa-miR-432-3p	cuggauggcuccuccaugucu
hsa-mir-4423	hsa-miR-4423-5p	aguugccuuuuuguucccaugc	hsa-miR-4423-3p	auaggcaccaaaaagcaacaa
hsa-mir-4433	hsa-miR-4433-5p	cgucccaccccccacuccugu	hsa-miR-4433-3p	acaggagugggggugggacau
hsa-mir-4436b-2	hsa-miR-4436b-5p	guccacuucugccugcccugcc	hsa-miR-4436b-3p	cagggcaggaagaaguggacaa
hsa-mir-4445	hsa-miR-4445-5p	agauuguuucuuuugccgugca	hsa-miR-4445-3p	cacggcaaaagaaacaaucca
hsa-mir-4446	hsa-miR-4446-5p	auuucccugccauucccuuggc	hsa-miR-4446-3p	cagggcuggcagugacaugggu
hsa-mir-4474	hsa-miR-4474-5p	uuagucucaugaucagacaca	hsa-miR-4474-3p	uuguggcuggucaugaggcuaa
hsa-mir-4482-2	hsa-miR-4482-5p	aacccagugggcuauggaaaug	hsa-miR-4482-3p	uuucuauuucucaguggggcuc
hsa-mir-449b	hsa-miR-449b-5p	aggcaguguauuguuagcuggc	hsa-miR-449b-3p	cagccacaacuacccugccacu
hsa-mir-449c	hsa-miR-449c-5p	uaggcaguguauugcuagcggcugu	hsa-miR-449c-3p	uugcuaguugcacuccucucugu
hsa-mir-450a-2	hsa-miR-450a-5p	uuuugcgauguguuccuaauau	hsa-miR-450a-3p	auuggggacauuuugcauucau
hsa-mir-450b	hsa-miR-450b-5p	uuuugcaauauguuccugaaua	hsa-miR-450b-3p	uugggaucauuuugcauccaua
hsa-mir-452	hsa-miR-452-5p	aacuguuugcagaggaaacuga	hsa-miR-452-3p	cucaucugcaaagaaguaagug
hsa-mir-4520a	hsa-miR-4520a-5p	ccugcguguuuucuguccaa	hsa-miR-4520a-3p	uuggacagaaaacacgcaggaa
hsa-mir-4520b	hsa-miR-4520b-5p	ccugcguguuuucuguccaa	hsa-miR-4520b-3p	uuuggacagaaaacacgcaggu
hsa-mir-4524a	hsa-miR-4524a-5p	auagcagcaugaaccugucuca	hsa-miR-4524a-3p	ugagacaggcuuaugcugcuau
hsa-mir-4524b	hsa-miR-4524b-5p	auagcagcauaagccugucuc	hsa-miR-4524b-3p	gagacagguucaugcugcua
hsa-mir-4529	hsa-miR-4529-5p	aggccaucagcaguccaaugaa	hsa-miR-4529-3p	auuggacugcugauggcccgu
hsa-mir-4536-2	hsa-miR-4536-5p	ugugguagauauaugcacgau	hsa-miR-4536-3p	ucgugcauauaucuaccacau
hsa-mir-454	hsa-miR-454-5p	acccuaucaauauugucucugc	hsa-miR-454-3p	uagugcaauauugcuuauagggu
hsa-mir-455	hsa-miR-455-5p	uaugugccuuuggacuacaucg	hsa-miR-455-3p	gcaguccaugggcauauacac
hsa-mir-4633	hsa-miR-4633-5p	auaugccuggcuagcuccuc	hsa-miR-4633-3p	aggagcuagccaggcauaugca
hsa-mir-4638	hsa-miR-4638-5p	acucggcugcgguggacaagu	hsa-miR-4638-3p	ccuggacaccgcucagccggccg
hsa-mir-4639	hsa-miR-4639-5p	uugcuaaguaggcugagauuga	hsa-miR-4639-3p	ucacucucaccuugcuuugc
hsa-mir-4640	hsa-miR-4640-5p	ugggccagggagcagcugguggg	hsa-miR-4640-3p	cacccccuguuuccuggcccac
hsa-mir-4645	hsa-miR-4645-5p	accaggcaagaaauauugu	hsa-miR-4645-3p	agacaguaguucuugccugguu
hsa-mir-4646	hsa-miR-4646-5p	acugggaagaggagcugaggga	hsa-miR-4646-3p	auugucccucucccuucccag
hsa-mir-4649	hsa-miR-4649-5p	ugggcgaggggugggcucucagag	hsa-miR-4649-3p	ucugaggccugccucucccca
hsa-mir-4650-2	hsa-miR-4650-5p	ucaggccucuuucuaccuu	hsa-miR-4650-3p	agguagaaugaggccugacau
hsa-mir-4652	hsa-miR-4652-5p	aggggacugguuaauagaacua	hsa-miR-4652-3p	guucuguuaacccauccccuca
hsa-mir-4653	hsa-miR-4653-5p	ucucugagcaaggcuuaacacc	hsa-miR-4653-3p	uggaguuaaggguugcuuggaga
hsa-mir-4655	hsa-miR-4655-5p	caccggggauggcagagggucg	hsa-miR-4655-3p	acccucgucagguccccgggg
hsa-mir-4659a	hsa-miR-4659a-5p	cugccaugucuaagaagaaaac	hsa-miR-4659a-3p	uuucuucuuagacauggcaacg
hsa-mir-4659b	hsa-miR-4659b-5p	uugccaugucuaagaagaa	hsa-miR-4659b-3p	uuucuucuuagacauggcagcu
hsa-mir-4661	hsa-miR-4661-5p	aacuagcucuguggauccugac	hsa-miR-4661-3p	caggauccacagagcuagucca
hsa-mir-4662a	hsa-miR-4662a-5p	uuagccaauuguccaucuuuag	hsa-miR-4662a-3p	aaagauagacaauuggcuaaau
hsa-mir-4664	hsa-miR-4664-5p	uggggugcccacuccgcaaguu	hsa-miR-4664-3p	cuuccggucugugagccccguc
hsa-mir-4665	hsa-miR-4665-5p	cugggggacgcgugagcgcgagc	hsa-miR-4665-3p	cucggccgcggcgcguagcccccgcc
hsa-mir-4666a	hsa-miR-4666a-5p	auacaugucagauuguaugcc	hsa-miR-4666a-3p	cauacaaucugacauguauuu
hsa-mir-4667	hsa-miR-4667-5p	acuggggagcagaaggagaacc	hsa-miR-4667-3p	ucccuccuucuguccccacag
hsa-mir-4668	hsa-miR-4668-5p	agggaaaaaaaaaaggauuuguc	hsa-miR-4668-3p	gaaaauccuuuuuguuuuuccag
hsa-mir-4670	hsa-miR-4670-5p	aagcgaccaugauguaacuuca	hsa-miR-4670-3p	ugaaguuacaucauggucgcuu
hsa-mir-4671	hsa-miR-4671-5p	accgaagacugugcgcuaaucu	hsa-miR-4671-3p	uuagugcauagucuuuggucu
hsa-mir-4676	hsa-miR-4676-5p	gagccaguggugagacaguga	hsa-miR-4676-3p	cacuguuucaccacuggcucuu
hsa-mir-4677	hsa-miR-4677-5p	uuguucuuuggucuuucagcca	hsa-miR-4677-3p	ucugugagaccaaagaacuacu
hsa-mir-4680	hsa-miR-4680-5p	agaacucuugcagucuuagaugu	hsa-miR-4680-3p	ucugaauuguaagaguuguua
hsa-mir-4684	hsa-miR-4684-5p	cucucuacugacuugcaacaua	hsa-miR-4684-3p	uguugcaagucgguggagacgu
hsa-mir-4685	hsa-miR-4685-5p	cccagggcuuggaguggggcaagguu	hsa-miR-4685-3p	ucucccuuccugcccuggcuag
hsa-mir-4687	hsa-miR-4687-5p	cagcccuccucccgcacccaaa	hsa-miR-4687-3p	uggcuguuggagggggcaggc
hsa-mir-4690	hsa-miR-4690-5p	gagcaggcgaggcugggcugaa	hsa-miR-4690-3p	gcagcccagcugaggccucug
hsa-mir-4691	hsa-miR-4691-5p	guccuccaggccaugagcugcgg	hsa-miR-4691-3p	ccagccacggacugagagugcau
hsa-mir-4693	hsa-miR-4693-5p	auacugugaauuucacugucaca	hsa-miR-4693-3p	ugagaguggaauucacaguauuu
hsa-mir-4694	hsa-miR-4694-5p	agguguuauccuauccauuugc	hsa-miR-4694-3p	caaauggacaggauaacaccu
hsa-mir-4695	hsa-miR-4695-5p	caggaggcagugggcgagcagg	hsa-miR-4695-3p	ugaucucaccgcugccuccuuc
hsa-mir-4697	hsa-miR-4697-5p	agggggcgcagucacugacgug	hsa-miR-4697-3p	ugucagugacuccugccccuuggu
hsa-mir-4699	hsa-miR-4699-5p	agaagauugcagaguaaguucc	hsa-miR-4699-3p	aauuuacucugcaaucuucucc
hsa-mir-4700	hsa-miR-4700-5p	ucuggggaugaggacagugugu	hsa-miR-4700-3p	cacaggacugacuccucaccccagug
hsa-mir-4701	hsa-miR-4701-5p	uuggccaccacaccuaccccuu	hsa-miR-4701-3p	augggugauggguguggugu
hsa-mir-4703	hsa-miR-4703-5p	uagcaauacaguacaaauauagu	hsa-miR-4703-3p	uguaguuguauuguauugccac
hsa-mir-4704	hsa-miR-4704-5p	gacacuaggcaugugagugauu	hsa-miR-4704-3p	ucagucacauaucuagugucua
hsa-mir-4707	hsa-miR-4707-5p	gccccggcgcgggcggguucugg	hsa-miR-4707-3p	agcccgccccagccgagguucu
hsa-mir-4708	hsa-miR-4708-5p	agagaugccgccuugcuccuu	hsa-miR-4708-3p	agcaaggcggcaucucucugau
hsa-mir-4709	hsa-miR-4709-5p	acaacagugacuugcucuccaa	hsa-miR-4709-3p	uugaagaggaggugcucuguagc
hsa-mir-4711	hsa-miR-4711-5p	ugcaucaggccagaagacaugag	hsa-miR-4711-3p	cgugucuucuggcuugau
hsa-mir-4712	hsa-miR-4712-5p	uccaguacaggucucucauuuc	hsa-miR-4712-3p	aaugagagaccuguacuguau
hsa-mir-4713	hsa-miR-4713-5p	uucucccacuaccaggcuccca	hsa-miR-4713-3p	ugggauccagacagugggagaa
hsa-mir-4714	hsa-miR-4714-5p	aacucugaccccuuagguugau	hsa-miR-4714-3p	ccaaccuagguggucagaguug
hsa-mir-4715	hsa-miR-4715-5p	aaguuggcugcaguuaaggugg	hsa-miR-4715-3p	gugccaccuuaacugcagccaau
hsa-mir-4716	hsa-miR-4716-5p	uccauguuuccuucccccuucu	hsa-miR-4716-3p	aagggggaaggaaacauggaga
hsa-mir-4717	hsa-miR-4717-5p	uaggccacagccacccaugugu	hsa-miR-4717-3p	acacauggguggcuguggccu
hsa-mir-4720	hsa-miR-4720-5p	ccuggcauauuugguauaacuu	hsa-miR-4720-3p	ugcuuaaguuguaccaaguau
hsa-mir-4722	hsa-miR-4722-5p	ggcaggagggcugugccagguug	hsa-miR-4722-3p	accugccagcaccucccugcag
hsa-mir-4723	hsa-miR-4723-5p	ugggggagccaugagauaagagca	hsa-miR-4723-3p	cccucucuggcuccuccccaaa
hsa-mir-4724	hsa-miR-4724-5p	aacugaaccaggagugagcuucg	hsa-miR-4724-3p	guaccuucugguucagcuagu
hsa-mir-4725	hsa-miR-4725-5p	agacccugcagccuucccacc	hsa-miR-4725-3p	uggggaaggcgucagugucggg
hsa-mir-4726	hsa-miR-4726-5p	agggccagaggagccuggagugg	hsa-miR-4726-3p	acccagguucccucuggccgca
hsa-mir-4727	hsa-miR-4727-5p	aucugccagcuuccacagugg	hsa-miR-4727-3p	auagugggaagcuggcagauuc
hsa-mir-4728	hsa-miR-4728-5p	ugggaggggagaggcagcaagca	hsa-miR-4728-3p	caugcugaccucccuccugccccag
hsa-mir-4731	hsa-miR-4731-5p	ugcugggggccacaugagugug	hsa-miR-4731-3p	cacacaaguggcccccaacacu
hsa-mir-4732	hsa-miR-4732-5p	uguagagcagggagcaggaagcu	hsa-miR-4732-3p	gcccugaccuguccuguucug
hsa-mir-4733	hsa-miR-4733-5p	aaucccaaugcuagacccggug	hsa-miR-4733-3p	ccaccaggucuagcauugggau
hsa-mir-4735	hsa-miR-4735-5p	ccuaauuugaacaccuucggua	hsa-miR-4735-3p	aaaggugcucaaauuagacau
hsa-mir-4738	hsa-miR-4738-5p	accagcgcguuuucaguuucau	hsa-miR-4738-3p	ugaaacuggagcgccuggagga
hsa-mir-4740	hsa-miR-4740-5p	aggacugauccucucgggcagg	hsa-miR-4740-3p	gcccgagaggauccgucccugc
hsa-mir-4742	hsa-miR-4742-5p	ucaggcaaagggauauuuacaga	hsa-miR-4742-3p	ucuguauucuccuuugccugcag
hsa-mir-4745	hsa-miR-4745-5p	ugaguggggcucccgggacggcg	hsa-miR-4745-3p	uggcccggcgacgucucacgguc
hsa-mir-4746	hsa-miR-4746-5p	ccggucccaggagaaccugcaga	hsa-miR-4746-3p	agcggugcuccugcgggccga
hsa-mir-4747	hsa-miR-4747-5p	agggaaggaggcuuggucuuag	hsa-miR-4747-3p	aaggcccgggcuuuccucccag
hsa-mir-4749	hsa-miR-4749-5p	ugcggggacaggccagggcauc	hsa-miR-4749-3p	cgccccuccugcccccacag
hsa-mir-4753	hsa-miR-4753-5p	caaggccaaaggaagagaacag	hsa-miR-4753-3p	uucucuuucuuuagccuugugu
hsa-mir-4755	hsa-miR-4755-5p	uuucccuucagagccuggcuuu	hsa-miR-4755-3p	agccaggcucugaagggaaagu
hsa-mir-4756	hsa-miR-4756-5p	cagggaggcgcucacucucugcu	hsa-miR-4756-3p	ccagagaugguugccuuccuau
hsa-mir-4757	hsa-miR-4757-5p	aggccucugugacgucacggugu	hsa-miR-4757-3p	caugacgucacagaggcuucgc
hsa-mir-4758	hsa-miR-4758-5p	gugagugggagccgguggggcug	hsa-miR-4758-3p	ugccccaccugcugaccacccuc
hsa-mir-4760	hsa-miR-4760-5p	uuuagauugaacaugaaguuag	hsa-miR-4760-3p	aaauucauguucaaucuaaacc
hsa-mir-4761	hsa-miR-4761-5p	acaaggugugcaugccugacc	hsa-miR-4761-3p	gagggcaugcgcacuuugucc
hsa-mir-4762	hsa-miR-4762-5p	ccaaaucuugaucagaagccu	hsa-miR-4762-3p	cuucugaucaagauuuguggug
hsa-mir-4763	hsa-miR-4763-5p	cgccugcccagcccuccugcu	hsa-miR-4763-3p	aggcaggggcuggugcugggcggg
hsa-mir-4764	hsa-miR-4764-5p	uggauguggaaggaguuaucu	hsa-miR-4764-3p	uuaacuccuuucacacccaugg
hsa-mir-4766	hsa-miR-4766-5p	ucugaaagagcaguugguguu	hsa-miR-4766-3p	auagcaauugcucuuuuggaa
hsa-mir-4768	hsa-miR-4768-5p	auucucucuggaucccauggau	hsa-miR-4768-3p	ccaggagauccagagagaau
hsa-mir-4769	hsa-miR-4769-5p	ggugggauggagagaagguaugag	hsa-miR-4769-3p	ucugccauccucccuccccuac
hsa-mir-4772	hsa-miR-4772-5p	ugaucaggcaaaauugcagacu	hsa-miR-4772-3p	ccugcaacuuugccugaucaga
hsa-mir-4774	hsa-miR-4774-5p	ucugguauguaguagguaauaa	hsa-miR-4774-3p	auugccuaacaugugccagaa
hsa-mir-4776-2	hsa-miR-4776-5p	guggaccaggauggcaagggcu	hsa-miR-4776-3p	cuugccauccugguccacugcau
hsa-mir-4777	hsa-miR-4777-5p	uucuagaugagagauauauaua	hsa-miR-4777-3p	auaccucaucuagaaugcugua
hsa-mir-4778	hsa-miR-4778-5p	aauucuguaaaggaagaagagg	hsa-miR-4778-3p	ucuucuuccuuugcagaguuga
hsa-mir-4781	hsa-miR-4781-5p	uagcggggauuccaauauugg	hsa-miR-4781-3p	aauguuggaauccucgcuagag
hsa-mir-4782	hsa-miR-4782-5p	uucuggauaugaagacaaucaa	hsa-miR-4782-3p	ugauugucuucauaucuagaac
hsa-mir-4783	hsa-miR-4783-5p	ggcgcgcccagcucccgggcu	hsa-miR-4783-3p	ccccgguguuggggcgcgucugc
hsa-mir-4786	hsa-miR-4786-5p	ugagaccaggacuggaugcacc	hsa-miR-4786-3p	ugaagccagcucuggucugggc
hsa-mir-4787	hsa-miR-4787-5p	gcggggguggcggcggcauccc	hsa-miR-4787-3p	gaugcgccgcccacugccccgcgc
hsa-mir-4789	hsa-miR-4789-5p	guauacaccugauauguguaug	hsa-miR-4789-3p	cacacauagcagguguauaua
hsa-mir-4790	hsa-miR-4790-5p	aucgcuuuaccauucauguu	hsa-miR-4790-3p	ugaaugguaaagcgaugucaca
hsa-mir-4793	hsa-miR-4793-5p	acauccugcuccacagggcagagg	hsa-miR-4793-3p	ucugcacugugaguuggcuggcu
hsa-mir-4795	hsa-miR-4795-5p	agaaguggcuaauaauauuga	hsa-miR-4795-3p	auauuauuagccacuucuggau
hsa-mir-4796	hsa-miR-4796-5p	ugucuauacucugucacuuuac	hsa-miR-4796-3p	uaaaguggcagaguauagacac
hsa-mir-4797	hsa-miR-4797-5p	gacagagugccacuuacugaa	hsa-miR-4797-3p	ucucaguaaguggcacucugu
hsa-mir-4798	hsa-miR-4798-5p	uucgguauacuuugugaauugg	hsa-miR-4798-3p	aacucacgaaguauaccgaagu
hsa-mir-4799	hsa-miR-4799-5p	aucuaaaugcagcaugccaguc	hsa-miR-4799-3p	acuggcaugcugcauuuauaua
hsa-mir-4800	hsa-miR-4800-5p	aguggaccgaggaaggaagga	hsa-miR-4800-3p	cauccguccgucuguccac
hsa-mir-4802	hsa-miR-4802-5p	uauggagguucuagaccauguu	hsa-miR-4802-3p	uacauggauggaaaccuucaagc
hsa-mir-4804	hsa-miR-4804-5p	uuggacgguaagguuaagcaa	hsa-miR-4804-3p	ugcuuaaccuugcccucgaaa
hsa-mir-483	hsa-miR-483-5p	aagacgggaggaaagaagggag	hsa-miR-483-3p	ucacuccucuccucccgucuu
hsa-mir-485	hsa-miR-485-5p	agaggcuggccgugaugaauuc	hsa-miR-485-3p	gucauacacggcucuccucucu
hsa-mir-486	hsa-miR-486-5p	uccuguacugagcugccccgag	hsa-miR-486-3p	cggggcagcucaguacaggau
hsa-mir-488	hsa-miR-488-5p	cccagauaauggcacucucaa	hsa-miR-488-3p	uugaaaggcuauuucuugguc
hsa-mir-490	hsa-miR-490-5p	ccauggaucuccaggugggu	hsa-miR-490-3p	caaccuggaggacuccaugcug
hsa-mir-491	hsa-miR-491-5p	aguggggaacccuuccaugagg	hsa-miR-491-3p	cuuaugcaagauucccuucuac
hsa-mir-493	hsa-miR-493-5p	uuguacaugguaggcuuucauu	hsa-miR-493-3p	ugaaggucuacugugugccagg
hsa-mir-497	hsa-miR-497-5p	cagcagcacacugugguuugu	hsa-miR-497-3p	caaaccacacugugguguuaga
hsa-mir-4999	hsa-miR-4999-5p	ugcuguauugucagguaguga	hsa-miR-4999-3p	ucacuaccugacaauacagu
hsa-mir-499a	hsa-miR-499a-5p	uuaagacuugcagugauguuu	hsa-miR-499a-3p	aacaucacagcaagucugugcu
hsa-mir-499b	hsa-miR-499b-5p	acagacuugcugugauguuca	hsa-miR-499b-3p	aacaucacugcaagucuuaaca
hsa-mir-5000	hsa-miR-5000-5p	caguucagaaguguuccugagu	hsa-miR-5000-3p	ucaggacacuucugaacuugga
hsa-mir-5001	hsa-miR-5001-5p	agggcuggacucagcggcggagcu	hsa-miR-5001-3p	uucugccucuguccagguccuu
hsa-mir-5002	hsa-miR-5002-5p	aauuugguuucugaggcacuuagu	hsa-miR-5002-3p	ugacugccucacugaccacuu
hsa-mir-5003	hsa-miR-5003-5p	ucacaacaaccuugcaggguaga	hsa-miR-5003-3p	uacuuuucuagguuguugggg
hsa-mir-5004	hsa-miR-5004-5p	ugaggacagggcaaauucacga	hsa-miR-5004-3p	cuuggauuuuccugggccucag
hsa-mir-5006	hsa-miR-5006-5p	uugccagggcaggagguggaa	hsa-miR-5006-3p	uuucccuuuccauccuggcag
hsa-mir-5007	hsa-miR-5007-5p	uagagucuggcugauaugguuu	hsa-miR-5007-3p	aucauaugaaccaaacucuaau
hsa-mir-5008	hsa-miR-5008-5p	ugaggcccuuggggcacagugg	hsa-miR-5008-3p	ccugugcucccagggccucgc
hsa-mir-5009	hsa-miR-5009-5p	uuggacuuuuucagauuuggggau	hsa-miR-5009-3p	uccuaaaucugaaaguccaaaa
hsa-mir-500a	hsa-miR-500a-5p	uaauccuugcuaccugggugaga	hsa-miR-500a-3p	augcaccugggcaaggauucug
hsa-mir-501	hsa-miR-501-5p	aauccuuugucccugggugaga	hsa-miR-501-3p	aaugcacccgggcaaggauucu
hsa-mir-5010	hsa-miR-5010-5p	agggggauggcagagcaaaauu	hsa-miR-5010-3p	uuuugugucucccauuccccag
hsa-mir-5011	hsa-miR-5011-5p	uauauauacagccaugcacuc	hsa-miR-5011-3p	gugcauggcuguauauauaaca
hsa-mir-502	hsa-miR-502-5p	auccuugcuaucugggugcua	hsa-miR-502-3p	aaugcaccugggcaaggauuca
hsa-mir-505	hsa-miR-505-5p	gggagccaggaaguauugaugu	hsa-miR-505-3p	cgucaacacuugcugguuuccu
hsa-mir-506	hsa-miR-506-5p	uauucaggaagguguuacuuaa	hsa-miR-506-3p	uaaggcacccuucugaguaga
hsa-mir-508	hsa-miR-508-5p	uacuccagagggcgucacucaug	hsa-miR-508-3p	ugauuguagccuuuuggaguaga
hsa-mir-509-2	hsa-miR-509-5p	uacugcagacaguggcaauca	hsa-miR-509-3p	ugauugguacgucuguggguag
hsa-mir-509-3	hsa-miR-509-3-5p	uacugcagacguggcaaucaug	hsa-miR-509-3p	ugauugguacgucuguggguag
hsa-mir-512-2	hsa-miR-512-5p	cacucagccuugagggcacuuuc	hsa-miR-512-3p	aagugcugucauagcugagguc
hsa-mir-513a-2	hsa-miR-513a-5p	uucacagggaggugucau	hsa-miR-513a-3p	uaaauuucaccuuucugagaagg
hsa-mir-513c	hsa-miR-513c-5p	uucucaaggaggugucguuuau	hsa-miR-513c-3p	uaaauuucaccuuucugagaaga
hsa-mir-514a-3	hsa-miR-514a-5p	uacucuggagagugacaaucaug	hsa-miR-514a-3p	auugacacuucugugaguaga
hsa-mir-514b	hsa-miR-514b-5p	uucucaagagggaggcaaucau	hsa-miR-514b-3p	auugacaccucugugagugga
hsa-mir-515-2	hsa-miR-515-5p	uucuccaaaagaaagcacuuucug	hsa-miR-515-3p	gagugccuucuuuuggagcguu
hsa-mir-516a-2	hsa-miR-516a-5p	uucucgaggaaagaagcacuuuc	hsa-miR-516a-3p	ugcuuccuuucagagggu
hsa-mir-516b-2	hsa-miR-516b-5p	aucuggagguaagaagcacuuu	hsa-miR-516b-3p	ugcuuccuuucagagggu
hsa-mir-517b	hsa-miR-517-5p	ccucuagauggaagcacugucu	hsa-miR-517b-3p	aucgugcaucccuuuagagugu
hsa-mir-517c	hsa-miR-517-5p	ccucuagauggaagcacugucu	hsa-miR-517c-3p	aucgugcauccuuuuagagugu
hsa-mir-5187	hsa-miR-5187-5p	ugggaugagggauugaagugga	hsa-miR-5187-3p	acugaauccucuuuuccucag
hsa-mir-518a-2	hsa-miR-518a-5p	cugcaaagggaagcccuuuc	hsa-miR-518a-3p	gaaagcgcuucccuuugcugga
hsa-mir-518c	hsa-miR-518c-5p	ucucuggagggaagcacuuucug	hsa-miR-518c-3p	caaagcgcuucucuuuagagugu
hsa-mir-518d	hsa-miR-518d-5p	cucuagagggaagcacuuucug	hsa-miR-518d-3p	caaagcgcuucccuuuggagc
hsa-mir-518e	hsa-miR-518e-5p	cucuagagggaagcgcuuucug	hsa-miR-518e-3p	aaagcgcuucccuucagagug
hsa-mir-518f	hsa-miR-518f-5p	cucuagagggaagcacuuucuc	hsa-miR-518f-3p	gaaagcgcuucucuuuagagg
hsa-mir-5195	hsa-miR-5195-5p	aaccccuaaggcaacuggaugg	hsa-miR-5195-3p	auccaguucucugagggggcu
hsa-mir-5196	hsa-miR-5196-5p	agggaaggggacgaggguuggg	hsa-miR-5196-3p	ucauccucgucucccucccag
hsa-mir-5197	hsa-miR-5197-5p	caauggcacaaacucauucuuga	hsa-miR-5197-3p	aagaagagacugagucaucgaau
hsa-mir-519a-1	hsa-miR-519a-5p	cucuagagggaagcgcuuucug	hsa-miR-519a-3p	aaagugcauccuuuuagagugu
hsa-mir-519b	hsa-miR-519b-5p	cucuagagggaagcgcuuucug	hsa-miR-519b-3p	aaagugcauccuuuuagagguu
hsa-mir-519c	hsa-miR-519c-5p	cucuagagggaagcgcuuucug	hsa-miR-519c-3p	aaagugcaucuuuuuagaggau
hsa-mir-519e	hsa-miR-519e-5p	uucuccaaaagggagcacuuuc	hsa-miR-519e-3p	aagugccuccuuuuagaguguu
hsa-mir-520a	hsa-miR-520a-5p	cuccagagggaaguacuuucu	hsa-miR-520a-3p	aaagugcuucccuuuggacugu
hsa-mir-520c	hsa-miR-520c-5p	cucuagagggaagcacuuucug	hsa-miR-520c-3p	aaagugcuuccuuuuagagggu
hsa-mir-520d	hsa-miR-520d-5p	cuacaaagggaagcccuuuc	hsa-miR-520d-3p	aaagugcuucucuuuggugggu
hsa-mir-522	hsa-miR-522-5p	cucuagagggaagcgcuuucug	hsa-miR-522-3p	aaaaugguucccuuuagagugu
hsa-mir-523	hsa-miR-523-5p	cucuagagggaagcgcuuucug	hsa-miR-523-3p	gaacgcgcuucccuauagagggu
hsa-mir-524	hsa-miR-524-5p	cuacaaagggaagcacuuucuc	hsa-miR-524-3p	gaaggcgcuucccuuuggagu
hsa-mir-525	hsa-miR-525-5p	cuccagagggaugcacuuucu	hsa-miR-525-3p	gaaggcgcuucccuuuagagcg
hsa-mir-526b	hsa-miR-526b-5p	cucuugagggaagcacuuucugu	hsa-miR-526b-3p	gaaagugcuuccuuuuagaggc
hsa-mir-532	hsa-miR-532-5p	caugccuugaguguaggaccgu	hsa-miR-532-3p	ccucccacacccaaggcuugca
hsa-mir-539	hsa-miR-539-5p	ggagaaauuauccuuggugugu	hsa-miR-539-3p	aucauacaaggacaauuucuuu
hsa-mir-541	hsa-miR-541-5p	aaaggauucugcugucggucccacu	hsa-miR-541-3p	uggugggcacagaaucuggacu
hsa-mir-542	hsa-miR-542-5p	ucggggaucaucaugucacgaga	hsa-miR-542-3p	ugugacagauugauaacugaaa
hsa-mir-545	hsa-miR-545-5p	ucaguaaauguuuauuagauga	hsa-miR-545-3p	ucagcaaacauuuauugugugc
hsa-mir-548a-3	hsa-miR-548a-5p	aaaaguaauugcgaguuuuacc	hsa-miR-548a-3p	caaaacuggcaauuacuuuugc
hsa-mir-548ah	hsa-miR-548ah-5p	aaaagugauugcaguguuug	hsa-miR-548ah-3p	caaaaacugcaguuacuuuugc
hsa-mir-548aj-2	hsa-miR-548aj-5p	ugcaaaaguaauugcaguuuuug	hsa-miR-548aj-3p	uaaaaacugcaauuacuuuua
hsa-mir-548am	hsa-miR-548am-5p	aaaaguaauugcgguuuuugcc	hsa-miR-548am-3p	caaaaacugcaguuacuuuugu
hsa-mir-548ao	hsa-miR-548ao-5p	agaaguaacuacgguuuuugca	hsa-miR-548ao-3p	aaagaccgugacuacuuuugca
hsa-mir-548ap	hsa-miR-548ap-5p	aaaaguaauugcggucuuu	hsa-miR-548ap-3p	aaaaaccacaauuacuuuu
hsa-mir-548aq	hsa-miR-548aq-5p	gaaaguaauugcuguuuuugcc	hsa-miR-548aq-3p	caaaaacugcaauuacuuuugc
hsa-mir-548ar	hsa-miR-548ar-5p	aaaaguaauugcaguuuuugc	hsa-miR-548ar-3p	uaaaacugcaguuauuuuugc
hsa-mir-548as	hsa-miR-548as-5p	aaaaguaauugcggguuuugcc	hsa-miR-548as-3p	uaaaacccacaauuauguuugu
hsa-mir-548at	hsa-miR-548at-5p	aaaaguuauugcgguuuuggcu	hsa-miR-548at-3p	caaaaccgcaguaacuuuugu
hsa-mir-548au	hsa-miR-548au-5p	aaaaguaauugcgguuuuugc	hsa-miR-548au-3p	uggcaguuacuuuugcaccag
hsa-mir-548av	hsa-miR-548av-5p	aaaaguacuugcggauuu	hsa-miR-548av-3p	aaaacugcaguuacuuuugc
hsa-mir-548b	hsa-miR-548b-5p	aaaaguaauugugguuuuggcc	hsa-miR-548b-3p	caagaaccucaguugcuuuugu
hsa-mir-548c	hsa-miR-548c-5p	aaaaguaauugcgguuuuugcc	hsa-miR-548c-3p	caaaaaucucaauuacuuuugc
hsa-mir-548d-2	hsa-miR-548d-5p	aaaaguaauugugguuuuugcc	hsa-miR-548d-3p	caaaaaccacaguuucuuuugc
hsa-mir-548g	hsa-miR-548g-5p	ugcaaaaguaauugcaguuuuug	hsa-miR-548g-3p	aaaacuguaauuacuuuuguac
hsa-mir-548h-4	hsa-miR-548h-5p	aaaaguaaucgcgguuuuuguc	hsa-miR-548h-3p	caaaaaccgcaauuacuuuugca
hsa-mir-548o-2	hsa-miR-548o-5p	aaaaguaauugcgguuuuugcc	hsa-miR-548o-3p	ccaaaacugcaguuacuuuugc
hsa-mir-548t	hsa-miR-548t-5p	caaaagugaucgugguuuuug	hsa-miR-548t-3p	aaaaaccacaauuacuuuugcacca
hsa-mir-548x	hsa-miR-548x-5p	ugcaaaaguaauugcaguuuuug	hsa-miR-548x-3p	uaaaaacugcaauuacuuuc
hsa-mir-550a-2	hsa-miR-550a-5p	agugccugagggaguaagagccc	hsa-miR-550a-3p	ugucuuacucccucaggcacau
hsa-mir-550a-3	hsa-miR-550a-3-5p	agugccugagggaguaagag	hsa-miR-550a-3p	ugucuuacucccucaggcacau
hsa-mir-550b-2	hsa-miR-550b-2-5p	augugccugagggaguaagaca	hsa-miR-550b-3p	ucuuacucccucaggcacug
hsa-mir-551b	hsa-miR-551b-5p	gaaaucaagcgugggugagacc	hsa-miR-551b-3p	gcgacccauacuugguuucag
hsa-mir-556	hsa-miR-556-5p	gaugagcucauuguaauaugag	hsa-miR-556-3p	auauuaccauuagcucaucuuu
hsa-mir-5571	hsa-miR-5571-5p	caauucucaaaggagccuccc	hsa-miR-5571-3p	guccuaggaggcuccucug
hsa-mir-5579	hsa-miR-5579-5p	uaugguacuccuuaagcuaac	hsa-miR-5579-3p	uuagcuuaaggaguaccagauc
hsa-mir-5580	hsa-miR-5580-5p	ugcuggcucauuucauaugugu	hsa-miR-5580-3p	cacauaugaagugagccagcac
hsa-mir-5581	hsa-miR-5581-5p	agccuuccaggagaaauggaga	hsa-miR-5581-3p	uuccaugccuccuagaaguucc
hsa-mir-5582	hsa-miR-5582-5p	uaggcacacuuaaaguuauagc	hsa-miR-5582-3p	uaaaacuuuaagugugccuagg
hsa-mir-5583-2	hsa-miR-5583-5p	aaacuaauauacccauauucug	hsa-miR-5583-3p	gaauauggguauauuaguuugg
hsa-mir-5584	hsa-miR-5584-5p	cagggaaaugggaagaacuaga	hsa-miR-5584-3p	uaguucuucccuuugcccaauu
hsa-mir-5585	hsa-miR-5585-5p	ugaaguaccagcuacucgagag	hsa-miR-5585-3p	cugaauagcugggacuacaggu
hsa-mir-5586	hsa-miR-5586-5p	uauccagcuuguuacuauaugc	hsa-miR-5586-3p	cagagugacaagcugguuaaag
hsa-mir-5587	hsa-miR-5587-5p	auggucaccuccgggacu	hsa-miR-5587-3p	gccccgggcagugugaucauc
hsa-mir-5588	hsa-miR-5588-5p	acuggcauuagugggacuuuu	hsa-miR-5588-3p	aagucccacuaaugccagc
hsa-mir-5589	hsa-miR-5589-5p	ggcugggugcucuugugcagu	hsa-miR-5589-3p	ugcacauggcaaccuagcuccca
hsa-mir-5590	hsa-miR-5590-5p	uugccauacauagacuuuauu	hsa-miR-5590-3p	aauaaaguucauguauggcaa
hsa-mir-5591	hsa-miR-5591-5p	ugggagcuaagcuauggguau	hsa-miR-5591-3p	auacccauagcuuagcuccca
hsa-mir-561	hsa-miR-561-5p	aucaaggaucuuaaacuuugcc	hsa-miR-561-3p	caaaguuuaagauccuugaagu
hsa-mir-570	hsa-miR-570-5p	aaagguaauugcaguuuuuccc	hsa-miR-570-3p	cgaaaacagcaauuaccuuugc
hsa-mir-574	hsa-miR-574-5p	ugagugugugugugugagugugu	hsa-miR-574-3p	cacgcucaugcacacacccaca
hsa-mir-576	hsa-miR-576-5p	auucuaauuucuccacgucuuu	hsa-miR-576-3p	aagauguggaaaaauuggaauc
hsa-mir-582	hsa-miR-582-5p	uuacaguuguucaaccaguuacu	hsa-miR-582-3p	uaacugguugaacaacugaacc
hsa-mir-584	hsa-miR-584-5p	uuaugguuugccugggacugag	hsa-miR-584-3p	ucaguuccaggccaaccaggcu
hsa-mir-589	hsa-miR-589-5p	ugagaaccacgucugcucugag	hsa-miR-589-3p	ucagaacaaaugccgguucccaga
hsa-mir-590	hsa-miR-590-5p	gagcuuauucauaaaagugcag	hsa-miR-590-3p	uaauuuuauguauaagcuagu
hsa-mir-593	hsa-miR-593-5p	aggcaccagccaggcauugcucagc	hsa-miR-593-3p	ugucucugcugggguuucu
hsa-mir-615	hsa-miR-615-5p	ggggguccccggugcucggauc	hsa-miR-615-3p	uccgagccugggucucccucuu
hsa-mir-616	hsa-miR-616-5p	acucaaaacccuucagugacuu	hsa-miR-616-3p	agucauuggaggguuugagcag
hsa-mir-624	hsa-miR-624-5p	uaguaccaguaccuuguguuca	hsa-miR-624-3p	cacaagguauugguauuaccu
hsa-mir-625	hsa-miR-625-5p	agggggaaaguucuauagucc	hsa-miR-625-3p	gacuauagaacuuucccccuca
hsa-mir-628	hsa-miR-628-5p	augcugacauauuuacuagagg	hsa-miR-628-3p	ucuaguaagaguggcagucga
hsa-mir-629	hsa-miR-629-5p	uggguuuacguugggagaacu	hsa-miR-629-3p	guucucccaacguaagcccagc
hsa-mir-642a	hsa-miR-642a-5p	gucccucuccaaaugugucuug	hsa-miR-642a-3p	agacacauuuggagagggaacc
hsa-mir-642b	hsa-miR-642b-5p	gguucccucuccaaaugugucu	hsa-miR-642b-3p	agacacauuuggagagggaccc
hsa-mir-644b	hsa-miR-644b-5p	ugggcuaagggagaugauugggua	hsa-miR-644b-3p	uucauuugccucccagccuaca
hsa-mir-652	hsa-miR-652-5p	caacccuaggagagggugccauuca	hsa-miR-652-3p	aauggcgccacuaggguugug
hsa-mir-654	hsa-miR-654-5p	uggugggccgcagaacaugugc	hsa-miR-654-3p	uaugucugcugaccaucaccuu
hsa-mir-659	hsa-miR-659-5p	aggaccuucccugaaccaagga	hsa-miR-659-3p	cuugguucagggagggucccca
hsa-mir-660	hsa-miR-660-5p	uacccauugcauaucggaguug	hsa-miR-660-3p	accuccugugugcauggauua
hsa-mir-664	hsa-miR-664-5p	acuggcuagggaaaaugauuggau	hsa-miR-664-3p	uauucauuuauccccagccuaca
hsa-mir-671	hsa-miR-671-5p	aggaagcccuggaggggcuggag	hsa-miR-671-3p	uccgguucucagggcuccacc
hsa-mir-675	hsa-miR-675-5p	uggugcggagagggcccacagug	hsa-miR-675-3p	cuguaugcccucaccgcuca
hsa-mir-676	hsa-miR-676-5p	ucuucaaccucaggacuugca	hsa-miR-676-3p	cuguccuaagguuguugaguu
hsa-mir-7-1	hsa-miR-7-5p	uggaagacuagugauuuuguugu	hsa-miR-7-1-3p	caacaaaucacagucugccaua
hsa-mir-7-2	hsa-miR-7-5p	uggaagacuagugauuuuguugu	hsa-miR-7-2-3p	caacaaaucccagucuaccuaa
hsa-mir-708	hsa-miR-708-5p	aaggagcuuacaaucuagcuggg	hsa-miR-708-3p	caacuagacugugagcuucuag
hsa-mir-744	hsa-miR-744-5p	ugcggggcuagggcuaacagca	hsa-miR-744-3p	cuguugccacuaaccucaaccu
hsa-mir-766	hsa-miR-766-5p	aggaggaauuggugcuggucuu	hsa-miR-766-3p	acuccagccccacagccucagc
hsa-mir-767	hsa-miR-767-5p	ugcaccaugguugucugagcaug	hsa-miR-767-3p	ucugcucauaccccaugguuucu
hsa-mir-769	hsa-miR-769-5p	ugagaccucuggguucugagcu	hsa-miR-769-3p	cugggaucuccggggucuugguu
hsa-mir-873	hsa-miR-873-5p	gcaggaacuugugagucuccu	hsa-miR-873-3p	ggagacugaugaguucccggga
hsa-mir-875	hsa-miR-875-5p	uauaccucaguuuuaucaggug	hsa-miR-875-3p	ccuggaaacacugagguugug
hsa-mir-876	hsa-miR-876-5p	uggauuucuuugugaaucacca	hsa-miR-876-3p	uggugguuuacaaaguaauuca
hsa-mir-877	hsa-miR-877-5p	guagaggagauggcgcaggg	hsa-miR-877-3p	uccucuucucccuccucccag
hsa-mir-885	hsa-miR-885-5p	uccauuacacuacccugccucu	hsa-miR-885-3p	aggcagcgggguguaguggaua
hsa-mir-888	hsa-miR-888-5p	uacucaaaaagcugucaguca	hsa-miR-888-3p	gacugacaccucuuugggugaa
hsa-mir-9-3	hsa-miR-9-5p	ucuuugguuaucuagcuguauga	hsa-miR-9-3p	auaaagcuagauaaccgaaagu
hsa-mir-92a-1	hsa-miR-92a-1-5p	agguugggaucgguugcaaugcu	hsa-miR-92a-3p	uauugcacuugucccggccugu
hsa-mir-92a-2	hsa-miR-92a-2-5p	ggguggggauuuguugcauuac	hsa-miR-92a-3p	uauugcacuugucccggccugu
hsa-mir-92b	hsa-miR-92b-5p	agggacgggacgcggugcagug	hsa-miR-92b-3p	uauugcacucgucccggccucc
hsa-mir-93	hsa-miR-93-5p	caaagugcuguucgugcagguag	hsa-miR-93-3p	acugcugagcuagcacuucccg
hsa-mir-96	hsa-miR-96-5p	uuuggcacuagcacauuuuugcu	hsa-miR-96-3p	aaucaugugcagugccaauaug
hsa-mir-99a	hsa-miR-99a-5p	aacccguagauccgaucuugug	hsa-miR-99a-3p	caagcucgcuucuaugggucug
hsa-mir-99b	hsa-miR-99b-5p	cacccguagaaccgaccuugcg	hsa-miR-99b-3p	caagcucgugucuguggguccg
