# Supplementary material for: MicroRNA-Target Binding Structures Mimic MicroRNA Duplex Structures in Humans
Source: PLoS One. 2014 Feb 13;9(2):e88806. doi: 10.1371/journal.pone.0088806 (PMC3923817; doi:10.1371/journal.pone.0088806)
Supplement: Table S2 — (XLSX) [file pone.0088806.s002.xlsx]

## Sheet: Sheet1
Binding #	miRbase #	guide strand name in Helwak et al. paper	guide strand name in miRbase	guide strand seq in miRbase	ENST #	target gene name	target gene sequence
BIN00001	MIMAT0004481	hsa-let-7a*	hsa-let-7a-3p	cuauacaaucuacugucuuuc	ENST00000327441	MIPOL1	uacugaggaagaagguuggaaccgggaccaugaggacagugau
BIN00002	MIMAT0004481	hsa-let-7a*	hsa-let-7a-3p	cuauacaaucuacugucuuuc	ENST00000481646	ARMC8	aguuacugggagauaacuucgaaggauuuugcaacaaauucga
BIN00003	MIMAT0004481	hsa-let-7a*	hsa-let-7a-3p	cuauacaaucuacugucuuuc	ENST00000394095	SENP7	uaagacaguagaugacaauucugcaaagcagacugcgcacaauaaagaa
BIN00004	MIMAT0004481	hsa-let-7a*	hsa-let-7a-3p	cuauacaaucuacugucuuuc	ENST00000399215	SETD4	uacugacaacgacagguggugggccauaguuuccugaccccugug
BIN00005	MIMAT0004481	hsa-let-7a*	hsa-let-7a-3p	cuauacaaucuacugucuuuc	ENST00000358465	TRIM33	aaaggaaagacagaugaaguuacuacagcagcagaaugacaucacag
BIN00006	MIMAT0004481	hsa-let-7a*	hsa-let-7a-3p	cuauacaaucuacugucuuuc	ENST00000351328	CS	ucucuacagagaaggcagcgguauuggggccauugacucuaaccuggacuggucuc
BIN00007	MIMAT0004481	hsa-let-7a*	hsa-let-7a-3p	cuauacaaucuacugucuuuc	ENST00000335895	BTF3	aaacugcaggcacaagugcgcauuggugggaaaggaacugcucgcagaaagaagaaggugguucauaga
BIN00008	MIMAT0000062	hsa-let-7a	hsa-let-7a-5p	ugagguaguagguuguauaguu	ENST00000264718	GPN1	ugugcugcacccuucugauuugauccugacucgaggaaccuuggaugaagaggaugagg
BIN00009	MIMAT0000062	hsa-let-7a	hsa-let-7a-5p	ugagguaguagguuguauaguu	ENST00000379238	UBAP2	aguuuggggcucuggaauuugggucagaaccuucucucucugaau
BIN00010	MIMAT0000062	hsa-let-7a	hsa-let-7a-5p	ugagguaguagguuguauaguu	ENST00000283928	JAZF1	aaaauaaacugccucugacccaaaaauaaa
BIN00011	MIMAT0000062	hsa-let-7a	hsa-let-7a-5p	ugagguaguagguuguauaguu	ENST00000323146	SLC35A4	uacugccucugccuccggcaccgccucucugugcgucagggguu
BIN00012	MIMAT0000062	hsa-let-7a	hsa-let-7a-5p	ugagguaguagguuguauaguu	ENST00000414716	KIAA0284	uuggggcugcccuguggaggccuccuggguauggaccaggggc
BIN00013	MIMAT0000062	hsa-let-7a	hsa-let-7a-5p	ugagguaguagguuguauaguu	ENST00000273064	RQCD1	uuuugacaaccgccuuccugcugagccaaaguuuucucauuaccccucc
BIN00014	MIMAT0000062	hsa-let-7a	hsa-let-7a-5p	ugagguaguagguuguauaguu	ENST00000348165	UBE3C	uuaaaugaacuacugaagucaggauuuaaccccaaccagggguucuuuaagacuacuaau
BIN00015	MIMAT0000062	hsa-let-7a	hsa-let-7a-5p	ugagguaguagguuguauaguu	ENST00000339486	RIOK3	auuuuuggggugccaaggaggaaagaaggagauggcagugcgg
BIN00016	MIMAT0000062	hsa-let-7a	hsa-let-7a-5p	ugagguaguagguuguauaguu	ENST00000409859	UPP2	uuucagugcaccacagaauaggauucgagauuuacauaugccu
BIN00017	MIMAT0000062	hsa-let-7a	hsa-let-7a-5p	ugagguaguagguuguauaguu	ENST00000330651	MAPK11	uguggcucugcccuggaaagggggugaccucuugccucgaggg
BIN00018	MIMAT0000062	hsa-let-7a	hsa-let-7a-5p	ugagguaguagguuguauaguu	ENST00000401815	GP5	guuuggggcucugccccggcugacggagguccuguuggggcaca
BIN00019	MIMAT0000062	hsa-let-7a	hsa-let-7a-5p	ugagguaguagguuguauaguu	ENST00000313871	SFRS17A	uggagcucugcccugcuuacggcuuguaccugaagcccaucac
BIN00020	MIMAT0000062	hsa-let-7a	hsa-let-7a-5p	ugagguaguagguuguauaguu	ENST00000357637	PIGN	auugaugucaaccuaccuacuucuaagcacaggguaugaagcucucuuuccacuagug
BIN00021	MIMAT0000062	hsa-let-7a	hsa-let-7a-5p	ugagguaguagguuguauaguu	ENST00000301011	ZC3H18	auuggaauucucggaucccgagagaugucagagacacaguacucgag
BIN00022	MIMAT0000062	hsa-let-7a	hsa-let-7a-5p	ugagguaguagguuguauaguu	ENST00000244520	SNRPC	aaugaugggcccuccuccuccugggaugaugccagugggaccugcuccugga
BIN00023	MIMAT0000062	hsa-let-7a	hsa-let-7a-5p	ugagguaguagguuguauaguu	ENST00000265734	CDK6	uuucuaccacuaaaguguucccugcuaccauccuggcuuguccacauggugcuc
BIN00024	MIMAT0000062	hsa-let-7a	hsa-let-7a-5p	ugagguaguagguuguauaguu	ENST00000306378	BPTF	aaagaaaaugaucucuacuaccucaaaggaaacuaagaaggacacaaagcuuuacuguaucuguaaaacg
BIN00025	MIMAT0000062	hsa-let-7a	hsa-let-7a-5p	ugagguaguagguuguauaguu	ENST00000371276	TTC22	ccacugcaaccuccaucuccuggguucaagcgaucuucccgccu
BIN00026	MIMAT0000062	hsa-let-7a	hsa-let-7a-5p	ugagguaguagguuguauaguu	ENST00000261537	MIB1	agugacuuuccuccaacucucugaaucugcuaccucuuauuauaugucccuuagcaguacuuu
BIN00027	MIMAT0000062	hsa-let-7a	hsa-let-7a-5p	ugagguaguagguuguauaguu	ENST00000340828	CCNG1	auuuguaucuacgauaaaaauuuuuauacagaaccuacugccucaaacugaaucccaucaagaaaacuaguuucuauuguauuaguaacucaaaauaaau
BIN00028	MIMAT0000062	hsa-let-7a	hsa-let-7a-5p	ugagguaguagguuguauaguu	ENST00000288207	CCNB2	aaaugucaacaaacaacugaaaccuacugcuucugucaaaccaguacagauggaaaaguuggcucc
BIN00029	MIMAT0000062	hsa-let-7a	hsa-let-7a-5p	ugagguaguagguuguauaguu	ENST00000281928	MED13L	aaccugcuacacucugcaaauaacccacauccuuuucuucagacca
BIN00030	MIMAT0000062	hsa-let-7a	hsa-let-7a-5p	ugagguaguagguuguauaguu	ENST00000273038	VGLL4	aaaaaccuuaauacuuacuaucuucuuuucagaauuaguuuauuuuugucaguu
BIN00031	MIMAT0000062	hsa-let-7a	hsa-let-7a-5p	ugagguaguagguuguauaguu	ENST00000295955	RPL9	agaaagaagaugccagaugacacuuaagaccuacuugugauauuuaaaugaugcaauaaaagaccu
BIN00032	MIMAT0000062	hsa-let-7a	hsa-let-7a-5p	ugagguaguagguuguauaguu	ENST00000328345	POU3F2	ccagggaaauauuuucauaucauuuuuaaguggccugccucaauguauauuuauuucuuuugaaacaaaaagguucu
BIN00033	MIMAT0000062	hsa-let-7a	hsa-let-7a-5p	ugagguaguagguuguauaguu	ENST00000360566	RRM2	cacuguaaccuccaucuccuggguucaagcaauucuccugucu
BIN00034	MIMAT0000062	hsa-let-7a	hsa-let-7a-5p	ugagguaguagguuguauaguu	ENST00000355540	TRRAP	uuaugcucuucagauuguugccaauuccuucuuggcaaauccuacuaccucugcucuguuugcuacgauucugguggaau
BIN00035	MIMAT0000062	hsa-let-7a	hsa-let-7a-5p	ugagguaguagguuguauaguu	ENST00000421745	BIRC6	uauaaaucuccugcuaccucacccauuaguaguaauucucacagguca
BIN00036	MIMAT0000062	hsa-let-7a	hsa-let-7a-5p	ugagguaguagguuguauaguu	ENST00000228740	LTA4H	aaauucauccaaaaaguuccaauacccugcuaccugauugcuuuaguuguuggagcuuuagaaagcagg
BIN00037	MIMAT0000062	hsa-let-7a	hsa-let-7a-5p	ugagguaguagguuguauaguu	ENST00000322989	RPS15A	aauacauauauuuacaaauaaaaugccucauggacucuggugcuuccacuuggucguuuu
BIN00038	MIMAT0000062	hsa-let-7a	hsa-let-7a-5p	ugagguaguagguuguauaguu	ENST00000454189	GPM6B	uuccagauccacuuccucaugauacugucuucuaacugggcuuacuua
BIN00039	MIMAT0000062	hsa-let-7a	hsa-let-7a-5p	ugagguaguagguuguauaguu	ENST00000263239	DDX18	aucuaccuacuacuuguaaccagcuuguuucauaacauguuauuuu
BIN00040	MIMAT0000062	hsa-let-7a	hsa-let-7a-5p	ugagguaguagguuguauaguu	ENST00000316084	RPS4X	aacugauauaaccuacccugcuggauucauggaugucaucagcauugac
BIN00041	MIMAT0000062	hsa-let-7a	hsa-let-7a-5p	ugagguaguagguuguauaguu	ENST00000330838	ANKRD17	agugacuuacccuaugccucagacaccaaugggaugcccccagccuacu
BIN00042	MIMAT0000062	hsa-let-7a	hsa-let-7a-5p	ugagguaguagguuguauaguu	ENST00000373204	EIF2C1	aacguggucaagaccucaccucagacucuguccaaccucugccucaagaucaaugucaaacuugguggcauuaacaacauccuag
BIN00043	MIMAT0000062	hsa-let-7a	hsa-let-7a-5p	ugagguaguagguuguauaguu	ENST00000314759	SKA3	agaacaccuacaccuccggaaguaacuaaaauuccagaagauauucuccagcuuuuau
BIN00044	MIMAT0000062	hsa-let-7a	hsa-let-7a-5p	ugagguaguagguuguauaguu	ENST00000326925	NDUFAF3	acucuuaucuacccuuuggcacuuaucuugcuuaucaacauaaua
BIN00045	MIMAT0000062	hsa-let-7a	hsa-let-7a-5p	ugagguaguagguuguauaguu	ENST00000356805	SPTBN1	uacgaccuguaccucucaacuuuugcccuaucuguuaaauauaugcuau
BIN00046	MIMAT0000062	hsa-let-7a	hsa-let-7a-5p	ugagguaguagguuguauaguu	ENST00000417602	KCTD1	agcauccgcagcucccucaaccgcuaccucaaugagcccccguacugccgcacgcucg
BIN00047	MIMAT0000062	hsa-let-7a	hsa-let-7a-5p	ugagguaguagguuguauaguu	ENST00000254037	ZCCHC9	cuaccucauuguuacuuucuaaaccaggcccgcuucacgaguuagaguugag
BIN00048	MIMAT0000062	hsa-let-7a	hsa-let-7a-5p	ugagguaguagguuguauaguu	ENST00000319211	F2R	augccuacuacuucucagccuucucugcugucuucuuuuuugug
BIN00049	MIMAT0000062	hsa-let-7a	hsa-let-7a-5p	ugagguaguagguuguauaguu	ENST00000430889	HOXC4	acaaccgcuaccugacccgaaggagaaggaucgagaucgccca
BIN00050	MIMAT0000062	hsa-let-7a	hsa-let-7a-5p	ugagguaguagguuguauaguu	ENST00000375147	NCBP1	guuccuccuaccuucucagcucuguguccugcaaacccaaccugcauuuaca
BIN00051	MIMAT0000062	hsa-let-7a	hsa-let-7a-5p	ugagguaguagguuguauaguu	ENST00000331666	EIF3S8	auccugcacaccuacuacaaguuugauuacaaggcccaucagcgacagcu
BIN00052	MIMAT0000062	hsa-let-7a	hsa-let-7a-5p	ugagguaguagguuguauaguu	ENST00000370440	ZNF644	augcuaccuccuacuuugucaacaaagaugcuauuuacccuuua
BIN00053	MIMAT0000062	hsa-let-7a	hsa-let-7a-5p	ugagguaguagguuguauaguu	ENST00000366962	ANGEL2	ucuuugcucacugcaaccccugccucccgggcucaagcgauucuccugccu
BIN00054	MIMAT0000062	hsa-let-7a	hsa-let-7a-5p	ugagguaguagguuguauaguu	ENST00000260643	PREB	ucccugcuaccucacagccugggauggcuccaacuucuugccccuucggaccaaguccuguggccauga
BIN00055	MIMAT0000062	hsa-let-7a	hsa-let-7a-5p	ugagguaguagguuguauaguu	ENST00000265112	TARS	ucacugcaaccucagccucccaaguaggugggacuaaagacaugu
BIN00056	MIMAT0000062	hsa-let-7a	hsa-let-7a-5p	ugagguaguagguuguauaguu	ENST00000314134	SLC35C1	cuucaauaaccucugccucaaguacgucgguguggccuucuacaaugu
BIN00057	MIMAT0000062	hsa-let-7a	hsa-let-7a-5p	ugagguaguagguuguauaguu	ENST00000331666	EIF3S8	aaccuugaaguccuaaaccacaccucagucacuaaaggucuguuuaaaguuguucugg
BIN00058	MIMAT0000062	hsa-let-7a	hsa-let-7a-5p	ugagguaguagguuguauaguu	ENST00000261192	BCAT1	gcagauuccucaucaaaucuguaauuaugcacaguuucuguuaucaauaaa
BIN00059	MIMAT0000062	hsa-let-7a	hsa-let-7a-5p	ugagguaguagguuguauaguu	ENST00000299543	CTDP1	acugacuacuaugccaaguaugaccgcuaccucaacaaggagaucgaggaggcgccggaca
BIN00060	MIMAT0000062	hsa-let-7a	hsa-let-7a-5p	ugagguaguagguuguauaguu	ENST00000283195	RANBP2	ucuaccugcuacuucuauuccaacaccugccucuuuuaaguuuggu
BIN00061	MIMAT0000062	hsa-let-7a	hsa-let-7a-5p	ugagguaguagguuguauaguu	ENST00000383233	C18orf45	uaccugcuaccuggcuucuuaccucacgaacaaguaugugcuguc
BIN00062	MIMAT0000062	hsa-let-7a	hsa-let-7a-5p	ugagguaguagguuguauaguu	ENST00000351328	CS	uaagccucccuccucguccccugccucaagaaauugccuccuuauuuaucaacau
BIN00063	MIMAT0000062	hsa-let-7a	hsa-let-7a-5p	ugagguaguagguuguauaguu	ENST00000261601	USP14	ugcacaccuauuaccuauuauuugcuguucuugcaugguucaaaccaccauucuguagc
BIN00064	MIMAT0000062	hsa-let-7a	hsa-let-7a-5p	ugagguaguagguuguauaguu	ENST00000301821	RPSA	ggcaucuuauguuaaccuaccuaccauugcgcuguguaacacagauucuccucugcgcuauguggacauugccauc
BIN00065	MIMAT0000062	hsa-let-7a	hsa-let-7a-5p	ugagguaguagguuguauaguu	ENST00000358602	ANKRD17	agugacuuacccuaugccucagacaccaaugggaugcccccagccuacu
BIN00066	MIMAT0000062	hsa-let-7a	hsa-let-7a-5p	ugagguaguagguuguauaguu	ENST00000331923	GCFC1	auguugcccuacuaccuaccauuguggaaaaggugauucuuccua
BIN00067	MIMAT0000062	hsa-let-7a	hsa-let-7a-5p	ugagguaguagguuguauaguu	ENST00000338961	PTGES2	ccuggugucggggcagccccuggaagagaucaucaccuacuacccagccaugaaggcugugaacgagcagggcaaggaggugac
BIN00068	MIMAT0000062	hsa-let-7a	hsa-let-7a-5p	ugagguaguagguuguauaguu	ENST00000326648	ZNF609	aaacagccucccucauacccaucauucccucugccuucugcugcc
BIN00069	MIMAT0000062	hsa-let-7a	hsa-let-7a-5p	ugagguaguagguuguauaguu	ENST00000380737	PPP2R2A	aaaaaaccuacuacugaauaaaagugacaaagaauggagaaucugguuuuc
BIN00070	MIMAT0000062	hsa-let-7a	hsa-let-7a-5p	ugagguaguagguuguauaguu	ENST00000367993	NDUFS2	auccccccugccuaucagcuucuucuguggagccuguuccucacuggaaauuggccucugugugugu
BIN00071	MIMAT0000062	hsa-let-7a	hsa-let-7a-5p	ugagguaguagguuguauaguu	ENST00000395325	DNAJC6	auaauucuggaccccuauuuaucucaaaacucuuaauauaugcagaccaacaggucuuu
BIN00072	MIMAT0000062	hsa-let-7a	hsa-let-7a-5p	ugagguaguagguuguauaguu	ENST00000336032	PNRC1	uauauccauuccagcuuaaugccucuaauuuuaaugccaacaaaauugguuguaaucaaauuuuaaaauaauaau
BIN00073	MIMAT0000062	hsa-let-7a	hsa-let-7a-5p	ugagguaguagguuguauaguu	ENST00000220592	EIF2C2	cagacccuguccaaccucugccugaagaucaacgucaagcugggaggcgugaacaacauccug
BIN00074	MIMAT0000062	hsa-let-7a	hsa-let-7a-5p	ugagguaguagguuguauaguu	ENST00000320805	NFATC2IP	uuuggagagacagagcuaucaccuacugccacucccaggacccuaaagcucggaguggcug
BIN00075	MIMAT0000062	hsa-let-7a	hsa-let-7a-5p	ugagguaguagguuguauaguu	ENST00000403681	HMGA2	uuguacaaucaaaacacacuacuaccucuuaagucccaguauaccucauuuuucauacugaaaaa
BIN00076	MIMAT0000062	hsa-let-7a	hsa-let-7a-5p	ugagguaguagguuguauaguu	ENST00000263095	ZNF264	ggcucucugcaaccucugccucccggguucaagcaauuaacugccuc
BIN00077	MIMAT0000062	hsa-let-7a	hsa-let-7a-5p	ugagguaguagguuguauaguu	ENST00000320356	EZH2	gaaaucccuugacaucugcuaccuccuccccccuccucugaaacagcugccuuagc
BIN00078	MIMAT0000062	hsa-let-7a	hsa-let-7a-5p	ugagguaguagguuguauaguu	ENST00000340857	H1F0	acuuauauuuuguuuugcuauuaaccuacuuacgggguuagggauuugcggggggggcu
BIN00079	MIMAT0000062	hsa-let-7a	hsa-let-7a-5p	ugagguaguagguuguauaguu	ENST00000378386	MRS2	acauccuaccuaccuuuuaaaauauuuucuggagguuaaguacaguua
BIN00080	MIMAT0000062	hsa-let-7a	hsa-let-7a-5p	ugagguaguagguuguauaguu	ENST00000367456	TAB2	augucuacaugccaaucaguucaccuacuacuucacaaccaccaaccauucauucaucugguagcucacagucuuc
BIN00081	MIMAT0000062	hsa-let-7a	hsa-let-7a-5p	ugagguaguagguuguauaguu	ENST00000399503	MAP3K1	caguuucuacuaccucagguguccuauagauuuuucuucuaccaaaguucacuuucacaaugaaauuauauuugcugugug
BIN00082	MIMAT0000062	hsa-let-7a	hsa-let-7a-5p	ugagguaguagguuguauaguu	ENST00000318443	CD276	cagcccugcuuccaccugcauagaaucuuuucuucucagacagggacagugcggcc
BIN00083	MIMAT0000062	hsa-let-7a	hsa-let-7a-5p	ugagguaguagguuguauaguu	ENST00000281182	ACAD8	accauggagaaguuugcuuccuacugccucacugaaccaggaagugggagugaugcugc
BIN00084	MIMAT0000062	hsa-let-7a	hsa-let-7a-5p	ugagguaguagguuguauaguu	ENST00000223321	PSMA2	aguuucuuuacuuauuugugguuggaaugagggacgaccauau
BIN00085	MIMAT0000062	hsa-let-7a	hsa-let-7a-5p	ugagguaguagguuguauaguu	ENST00000359314	CD2AP	aaaccuacuccaccuaccaaagccaguaauuuacugagaucuucuggaacaguguacccaaagc
BIN00086	MIMAT0000062	hsa-let-7a	hsa-let-7a-5p	ugagguaguagguuguauaguu	ENST00000293677	RAVER1	ugcagcccacggaugcccugcuguguguggccaaccugccccccagccucacacagcagcaguucg
BIN00087	MIMAT0000062	hsa-let-7a	hsa-let-7a-5p	ugagguaguagguuguauaguu	ENST00000369162	ASCC3	aacuuuaccuaacuaccucgauguugccacauuuuuacauguuaauc
BIN00088	MIMAT0000062	hsa-let-7a	hsa-let-7a-5p	ugagguaguagguuguauaguu	ENST00000323699	DEGS1	acuaugacaaccucccucacuacaauuccuggauaaaaguacuguaug
BIN00089	MIMAT0000062	hsa-let-7a	hsa-let-7a-5p	ugagguaguagguuguauaguu	ENST00000320560	ANO6	ucuuauuccaguuugucaacuacuacucuucaugcuucuacauagcauucuuuaagggcaaauuuguaggcuauccaggag
BIN00090	MIMAT0000062	hsa-let-7a	hsa-let-7a-5p	ugagguaguagguuguauaguu	ENST00000341864	TAF9B	uaacaccuacccugccuaccucacagggcuguugugaggguucaauuggua
BIN00091	MIMAT0000062	hsa-let-7a	hsa-let-7a-5p	ugagguaguagguuguauaguu	ENST00000313382	PDE4DIP	gacuuggaagccgacucuuccuacuaccucaacucugcccagccucacucuccuccaaggggc
BIN00092	MIMAT0000062	hsa-let-7a	hsa-let-7a-5p	ugagguaguagguuguauaguu	ENST00000341223	CFL2	ucauuucaccuacuauuucugaauauauuuugcaaauugaauuggaauaggaauuga
BIN00093	MIMAT0000062	hsa-let-7a	hsa-let-7a-5p	ugagguaguagguuguauaguu	ENST00000448661	WWP2	aguuucccaaacagccacgccucucaggaacccaccuggcgguuccgugagcucaggcaggccugacccggcg
BIN00094	MIMAT0000062	hsa-let-7a	hsa-let-7a-5p	ugagguaguagguuguauaguu	ENST00000392006	HNRNPUL1	gcacagaccuacccucagcccagcuauaaccaguaucagcaguaugcccagcagu
BIN00095	MIMAT0000062	hsa-let-7a	hsa-let-7a-5p	ugagguaguagguuguauaguu	ENST00000307968	FNIP1	aauacuuucuacuaccucaguuuacuugaguacuacauuauaguuuau
BIN00096	MIMAT0000062	hsa-let-7a	hsa-let-7a-5p	ugagguaguagguuguauaguu	ENST00000380629	BNIP3L	caugacccaaccuaccacccuguuuuuacauauccaauuccaguaacucuca
BIN00097	MIMAT0000062	hsa-let-7a	hsa-let-7a-5p	ugagguaguagguuguauaguu	ENST00000349736	CSNK2A1	auccagugagaagaccugcuccucagucuuguaaauguaucuugagagguag
BIN00098	MIMAT0000062	hsa-let-7a	hsa-let-7a-5p	ugagguaguagguuguauaguu	ENST00000394522	CAMK2D	accucaccacucuaccucagauaucauuugcuuuuccagucagcgau
BIN00099	MIMAT0000062	hsa-let-7a	hsa-let-7a-5p	ugagguaguagguuguauaguu	ENST00000293218	UNK	aaggcuaugccugucccuacuaccacaacagcaaggaccggcggcggagcc
BIN00100	MIMAT0000062	hsa-let-7a	hsa-let-7a-5p	ugagguaguagguuguauaguu	ENST00000307968	FNIP1	uaaaaccugcuuuccucagcaggaccaaagagauacacucuccau
BIN00101	MIMAT0000062	hsa-let-7a	hsa-let-7a-5p	ugagguaguagguuguauaguu	ENST00000360428	DSC3	aaaaccugcuaccuccccaagacuuuacuagugccgauaaacuuucucaaagagcaaccaguaucacuuc
BIN00102	MIMAT0000062	hsa-let-7a	hsa-let-7a-5p	ugagguaguagguuguauaguu	ENST00000361567	MT-ND5	uauucgaaaaauaggaggacuacucaaaaccauaccucucacuucaaccucccucaccauuggcagccuagcauuagcaggaauaccuuuccuc
BIN00103	MIMAT0000062	hsa-let-7a	hsa-let-7a-5p	ugagguaguagguuguauaguu	ENST00000286332	TAB2	gucuacaugccaaucaguucaccuacuacuucacaaccaccaaccauucauucaucugguagcucacagucuuc
BIN00104	MIMAT0000062	hsa-let-7a	hsa-let-7a-5p	ugagguaguagguuguauaguu	ENST00000343455	DICER1	caggaaauacccgugcaaccaacuaccucauauuccauucagaauuuauacaguuacgagaaccagccccag
BIN00105	MIMAT0000062	hsa-let-7a	hsa-let-7a-5p	ugagguaguagguuguauaguu	ENST00000430031	CDC7	cuucccuaauuaccuuucacugacauauacagaaaaaggagcaguuuuaguuuuaau
BIN00106	MIMAT0000062	hsa-let-7a	hsa-let-7a-5p	ugagguaguagguuguauaguu	ENST00000380345	LHFPL2	ccgccccuccuccuccucccucuccccgagugcuagcccgggc
BIN00107	MIMAT0000062	hsa-let-7a	hsa-let-7a-5p	ugagguaguagguuguauaguu	ENST00000398316	FNDC3A	auuccaaaaacucuaaacuuuuuaaagauuauagauacacuaccaaacauau
BIN00108	MIMAT0000062	hsa-let-7a	hsa-let-7a-5p	ugagguaguagguuguauaguu	ENST00000371417	C9orf37	cuccgaccucugaccucuaaccccggacgcacuuugauuucgccggc
BIN00109	MIMAT0000062	hsa-let-7a	hsa-let-7a-5p	ugagguaguagguuguauaguu	ENST00000406606	VAV2	aauuccaacccugcugcccggucagcgguaccguuuccugcccu
BIN00110	MIMAT0000062	hsa-let-7a	hsa-let-7a-5p	ugagguaguagguuguauaguu	ENST00000373625	KPNA6	uuuuucacuuggccugcuaccuccauuaaaaaaccauucucuuacaguuua
BIN00111	MIMAT0000062	hsa-let-7a	hsa-let-7a-5p	ugagguaguagguuguauaguu	ENST00000372409	PCIF1	cgucccuacuacuucaaccgauucaccaaccagucccuguggga
BIN00112	MIMAT0000062	hsa-let-7a	hsa-let-7a-5p	ugagguaguagguuguauaguu	ENST00000265138	ARRDC3	accacucgcuaccucauucgaaggccgacauggcagugugcgc
BIN00113	MIMAT0000062	hsa-let-7a	hsa-let-7a-5p	ugagguaguagguuguauaguu	ENST00000263563	KIAA1274	aauacuugccuaccuaccucacagggguguugugaggauucauuugu
BIN00114	MIMAT0000062	hsa-let-7a	hsa-let-7a-5p	ugagguaguagguuguauaguu	ENST00000216286	NID2	aaaacaaccucaaguaccccuucagcaucguaagcuaugcaga
BIN00115	MIMAT0000062	hsa-let-7a	hsa-let-7a-5p	ugagguaguagguuguauaguu	ENST00000234160	GORASP2	ccaaccucaaccucaaccucccagcaccacacaucaugccagggguu
BIN00116	MIMAT0000062	hsa-let-7a	hsa-let-7a-5p	ugagguaguagguuguauaguu	ENST00000356056	MYO9A	acuaccagagugaaaccuacuacccagucagagguuucgccacucuu
BIN00117	MIMAT0000062	hsa-let-7a	hsa-let-7a-5p	ugagguaguagguuguauaguu	ENST00000361390	MT-ND1	auacccauggccaaccuccuacuccucauuguacccauucuaauc
BIN00118	MIMAT0000062	hsa-let-7a	hsa-let-7a-5p	ugagguaguagguuguauaguu	ENST00000260102	MRPL15	aucuccuuaaguauuauaccucaugaauucccguccaaggaagcagaguuguu
BIN00119	MIMAT0000062	hsa-let-7a	hsa-let-7a-5p	ugagguaguagguuguauaguu	ENST00000355540	TRRAP	guggagcucuccaaccuguaccucaagcuguucaagcuggucuuugg
BIN00120	MIMAT0000062	hsa-let-7a	hsa-let-7a-5p	ugagguaguagguuguauaguu	ENST00000381736	NUPL1	auuugcucuaccuauuaccucuaccucagcuagcggucugacucuuu
BIN00121	MIMAT0000062	hsa-let-7a	hsa-let-7a-5p	ugagguaguagguuguauaguu	ENST00000339594	BAZ1B	ugcagcccuacaccucauugcauacuacaaagaaaacaaagaca
BIN00122	MIMAT0000062	hsa-let-7a	hsa-let-7a-5p	ugagguaguagguuguauaguu	ENST00000336783	ATXN2L	aguacaucuccuacauaccucagauccacaugggaccagcugugcaggca
BIN00123	MIMAT0000062	hsa-let-7a	hsa-let-7a-5p	ugagguaguagguuguauaguu	ENST00000361567	MT-ND5	agcucucccuaagcuucaaacuagacuacuucuccauaauauucauc
BIN00124	MIMAT0000062	hsa-let-7a	hsa-let-7a-5p	ugagguaguagguuguauaguu	ENST00000262102	MTUS1	agagccacaaaagcaaaccuucuaccuccuaccuacuuuucucugggacaaggau
BIN00125	MIMAT0000062	hsa-let-7a	hsa-let-7a-5p	ugagguaguagguuguauaguu	ENST00000267970	TSPAN3	augugcccaccuacuuaccuacuaccugcgacuuucuuuuuccuuguucuagcugacucuucaugcc
BIN00126	MIMAT0000062	hsa-let-7a	hsa-let-7a-5p	ugagguaguagguuguauaguu	ENST00000257963	ACVR1B	gaaaaccaucucugugauuaccucucaaucuauuuguuuuuaaagaaaucc
BIN00127	MIMAT0000062	hsa-let-7a	hsa-let-7a-5p	ugagguaguagguuguauaguu	ENST00000340139	INTS12	aauacugggaaaccugcuacuucgucagcuaaccagaaaccugug
BIN00128	MIMAT0000062	hsa-let-7a	hsa-let-7a-5p	ugagguaguagguuguauaguu	ENST00000314754	CD55	cacaccuacaccucuugaaaauagaacaacuugcagaauugagagug
BIN00129	MIMAT0000062	hsa-let-7a	hsa-let-7a-5p	ugagguaguagguuguauaguu	ENST00000270162	SIK1	cacacagcuacaccuccaaccugggcgacuacgaugagcaggcgcugg
BIN00130	MIMAT0000062	hsa-let-7a	hsa-let-7a-5p	ugagguaguagguuguauaguu	ENST00000297338	RAD21	acuuugaucagccacugccugacuuagaugacaucgauguggcccagcag
BIN00131	MIMAT0000062	hsa-let-7a	hsa-let-7a-5p	ugagguaguagguuguauaguu	ENST00000361624	MT-CO1	acccuagaccaaaccuacgccaaaauccauuucacuaucauauucaucggc
BIN00132	MIMAT0000062	hsa-let-7a	hsa-let-7a-5p	ugagguaguagguuguauaguu	ENST00000435275	RPS24	uucaugaccaaccgacuacuucagaggaaacaaauggucauugauguccuucaccc
BIN00133	MIMAT0000062	hsa-let-7a	hsa-let-7a-5p	ugagguaguagguuguauaguu	ENST00000443411	EXPH5	uugacucucugccucuugccaaaagccagcccaauaucuuggucacagaag
BIN00134	MIMAT0000062	hsa-let-7a	hsa-let-7a-5p	ugagguaguagguuguauaguu	ENST00000375643	IARS	ugcaacuggacugccucacuauggacauauacuugcggguacaauuaaaga
BIN00135	MIMAT0000062	hsa-let-7a	hsa-let-7a-5p	ugagguaguagguuguauaguu	ENST00000361739	MT-CO2	cccaucccuacgcauccuuuacauaacagacgaggucaacgaucc
BIN00136	MIMAT0000062	hsa-let-7a	hsa-let-7a-5p	ugagguaguagguuguauaguu	ENST00000361752	QKI	augcuauguauguaccauaaccaaccuauugccuaugagaaacaugu
BIN00137	MIMAT0000062	hsa-let-7a	hsa-let-7a-5p	ugagguaguagguuguauaguu	ENST00000331789	ACTB	augccauccugcgucuggaccuggcuggccgggaccugacugacuac
BIN00138	MIMAT0000062	hsa-let-7a	hsa-let-7a-5p	ugagguaguagguuguauaguu	ENST00000340756	HIST1H4D	cucuacaguacacuaccgcaaaaccaacggcccuuuucagggccaccua
BIN00139	MIMAT0000062	hsa-let-7a	hsa-let-7a-5p	ugagguaguagguuguauaguu	ENST00000370109	DPH5	uaucuggaagccuacaccucaguccuaacuguagggaaggaagccuuggaa
BIN00140	MIMAT0000062	hsa-let-7a	hsa-let-7a-5p	ugagguaguagguuguauaguu	ENST00000294053	CLPB	agucucaggccugcuuaccuccucacagcccaugaagaccccu
BIN00141	MIMAT0000062	hsa-let-7a	hsa-let-7a-5p	ugagguaguagguuguauaguu	ENST00000439242	SF3A1	uuaccaugccuacuaccgccacaaggucagcgaguucaaggaagg
BIN00142	MIMAT0000062	hsa-let-7a	hsa-let-7a-5p	ugagguaguagguuguauaguu	ENST00000346246	ARID3B	uaaaccucuaccucuucacacaa
BIN00143	MIMAT0000062	hsa-let-7a	hsa-let-7a-5p	ugagguaguagguuguauaguu	ENST00000356387	ORAI2	ugaucucagcucgcugcaaccuccacuucccagguucaagcaauucuu
BIN00144	MIMAT0000062	hsa-let-7a	hsa-let-7a-5p	ugagguaguagguuguauaguu	ENST00000262061	COPZ1	ucgcugcaaccuacccucucucugccucagccuuacacccaagcag
BIN00145	MIMAT0000062	hsa-let-7a	hsa-let-7a-5p	ugagguaguagguuguauaguu	ENST00000434452	DSC3	ucaccgaucaaaaccugcuaccuccccaagacuuuacuagugccgauaaac
BIN00146	MIMAT0000062	hsa-let-7a	hsa-let-7a-5p	ugagguaguagguuguauaguu	ENST00000206595	G2E3	auuuagccugcuccucauuacggucaugggagcaaaauugggag
BIN00147	MIMAT0000062	hsa-let-7a	hsa-let-7a-5p	ugagguaguagguuguauaguu	ENST00000379516	SNX2	ugucacuccuacuacacucauugcuccuagaauugaaucaaagagu
BIN00148	MIMAT0000062	hsa-let-7a	hsa-let-7a-5p	ugagguaguagguuguauaguu	ENST00000369167	HIST2H2BF	aucaaccaccuaaccccaaaggcucuuuucagagccacuucaguaaucgagaaagcagcuguaaa
BIN00149	MIMAT0000062	hsa-let-7a	hsa-let-7a-5p	ugagguaguagguuguauaguu	ENST00000326181	TRAF7	uaggcuccuacgacccucagcagaucuucaagugcaaagggaccuuug
BIN00150	MIMAT0000062	hsa-let-7a	hsa-let-7a-5p	ugagguaguagguuguauaguu	ENST00000355522	C2CD4A	uagcucacugcagccucuaccuccugacacaagcugucaucccgcuuu
BIN00151	MIMAT0000062	hsa-let-7a	hsa-let-7a-5p	ugagguaguagguuguauaguu	ENST00000219479	NME4	acgcaggaccaacuaccuccgucagcaagaacccaagcccacauc
BIN00152	MIMAT0000062	hsa-let-7a	hsa-let-7a-5p	ugagguaguagguuguauaguu	ENST00000371785	MRPS2	accaacugcaaccccugccucaucaccuacccuguacccggcaauga
BIN00153	MIMAT0000062	hsa-let-7a	hsa-let-7a-5p	ugagguaguagguuguauaguu	ENST00000397708	MCM3AP	aagaacaucccugacuaccucaacgacaggaccauucuggagaaccauu
BIN00154	MIMAT0000062	hsa-let-7a	hsa-let-7a-5p	ugagguaguagguuguauaguu	ENST00000369983	GBF1	uacaacacaccuacuaucucuugaugcccuauugacagugauugacagcaccgag
BIN00155	MIMAT0000062	hsa-let-7a	hsa-let-7a-5p	ugagguaguagguuguauaguu	ENST00000455895	BSDC1	cuuguccaaccagcuacccaccucaacuccccuguaguuuaggacaca
BIN00156	MIMAT0000062	hsa-let-7a	hsa-let-7a-5p	ugagguaguagguuguauaguu	ENST00000371370	LRRC42	aaugucuuacuaccucagcucagaaaaccaccuggacccagggccc
BIN00157	MIMAT0000062	hsa-let-7a	hsa-let-7a-5p	ugagguaguagguuguauaguu	ENST00000397354	BCOR	acugaacauguacaaggccuugcuaccucagcaguccuacagcuuggcccagccgcu
BIN00158	MIMAT0000062	hsa-let-7a	hsa-let-7a-5p	ugagguaguagguuguauaguu	ENST00000373888	SMPDL3B	ggcccugcccugcuauggcccauccgcuacacaagagagaaga
BIN00159	MIMAT0000062	hsa-let-7a	hsa-let-7a-5p	ugagguaguagguuguauaguu	ENST00000370007	NOLC1	uauuucauccucauuuauugggucugggacugaaguuuuuagccagcauggaccua
BIN00160	MIMAT0000062	hsa-let-7a	hsa-let-7a-5p	ugagguaguagguuguauaguu	ENST00000361427	HMGN2	gcuaaaccugcuccuccaaagccagagcccaagccuaaaaaggcccc
BIN00161	MIMAT0000062	hsa-let-7a	hsa-let-7a-5p	ugagguaguagguuguauaguu	ENST00000369155	HIST2H2BE	aguuaaucuccuuuuuacaaaugaggccaagagaagccucauugguu
BIN00162	MIMAT0000062	hsa-let-7a	hsa-let-7a-5p	ugagguaguagguuguauaguu	ENST00000002125	C2orf56	uuaacuuuuuugccuugcuaccucaucagagacuucaagguggaagauauca
BIN00163	MIMAT0000062	hsa-let-7a	hsa-let-7a-5p	ugagguaguagguuguauaguu	ENST00000391736	LILRB4	cuaucaacccauuaccuaguuauuaagcccagcaugcauuagcu
BIN00164	MIMAT0000062	hsa-let-7a	hsa-let-7a-5p	ugagguaguagguuguauaguu	ENST00000228140	RPS13	aucuacagccucugcccuggucgcauaaauuugucuguguacucaagcaau
BIN00165	MIMAT0000062	hsa-let-7a	hsa-let-7a-5p	ugagguaguagguuguauaguu	ENST00000310512	MEPCE	aucaucuuccucucccccagccucccaggcuggauggcauggacuguuug
BIN00166	MIMAT0000062	hsa-let-7a	hsa-let-7a-5p	ugagguaguagguuguauaguu	ENST00000278422	TMX2	uauucggugccgcgacuuucacgauggcucgcccaaccuuacuaccuucugucggcccugcucucugcugccuu
BIN00167	MIMAT0000062	hsa-let-7a	hsa-let-7a-5p	ugagguaguagguuguauaguu	ENST00000254846	KDM6B	acgagccagccuacuacugcaacgagugcgauguggagguguuuaaca
BIN00168	MIMAT0000062	hsa-let-7a	hsa-let-7a-5p	ugagguaguagguuguauaguu	ENST00000373926	FBXW2	aaccgcuaccuguacaucauggacuugcggacagagagccuga
BIN00169	MIMAT0000062	hsa-let-7a	hsa-let-7a-5p	ugagguaguagguuguauaguu	ENST00000306773	NPTX1	aaaccaugggaccugccaccucccaucagcaauucuggaaaugcacuauuu
BIN00170	MIMAT0000062	hsa-let-7a	hsa-let-7a-5p	ugagguaguagguuguauaguu	ENST00000413782	SMG7	ugaaacagcccuacuaccuucagacccaagaccccauaaaacuguuugagc
BIN00171	MIMAT0000062	hsa-let-7a	hsa-let-7a-5p	ugagguaguagguuguauaguu	ENST00000288828	WIPI2	uuaaaacaaccucaaguaccucagacucugcauuccaaaccaaggcacccag
BIN00172	MIMAT0000062	hsa-let-7a	hsa-let-7a-5p	ugagguaguagguuguauaguu	ENST00000262525	ZNF629	agaaaacaccucucccucacuguuccacaauguucucucccagcagcccug
BIN00173	MIMAT0000062	hsa-let-7a	hsa-let-7a-5p	ugagguaguagguuguauaguu	ENST00000409134	ALDH7A1	uuauuacgaccuauugcccugcuaacaacgagccaauagcaagagucc
BIN00174	MIMAT0000062	hsa-let-7a	hsa-let-7a-5p	ugagguaguagguuguauaguu	ENST00000379441	BAZ2A	cuccccccaccuuccaaacaaaaaccugccauuuucaccugcugaugcugcccugggucca
BIN00175	MIMAT0000062	hsa-let-7a	hsa-let-7a-5p	ugagguaguagguuguauaguu	ENST00000334241	ZNF555	uauuucuuaacacccacuuacccaucauucccucuuagaugaaaaaaguuaagcacgg
BIN00176	MIMAT0000062	hsa-let-7a	hsa-let-7a-5p	ugagguaguagguuguauaguu	ENST00000340020	AIDA	accuuaaaaccugcauaccucuucuuacagugaggaguaugcaaaauc
BIN00177	MIMAT0000062	hsa-let-7a	hsa-let-7a-5p	ugagguaguagguuguauaguu	ENST00000464848	TTC26	aaggaucuggaaccuacuacuccucaggaguauauucucaaaggagugguc
BIN00178	MIMAT0000062	hsa-let-7a	hsa-let-7a-5p	ugagguaguagguuguauaguu	ENST00000332503	HOXB4	ggagaaggaauuucacuacaaccgcuaccugacacggcgccggaggguggagaucgcc
BIN00179	MIMAT0000062	hsa-let-7a	hsa-let-7a-5p	ugagguaguagguuguauaguu	ENST00000296702	TCERG1	cuucaccugcuaccuuagcuggagcaacagcaguuucugaauggacugaauauaaaacagc
BIN00180	MIMAT0000062	hsa-let-7a	hsa-let-7a-5p	ugagguaguagguuguauaguu	ENST00000277705	FAM13C	caucucaccuuccuguuggugaccaccucaccuacucuaauga
BIN00181	MIMAT0000062	hsa-let-7a	hsa-let-7a-5p	ugagguaguagguuguauaguu	ENST00000367409	ASPM	aucuacuaccuacucaucucuucaugcaucagaaaauagggaacuau
BIN00182	MIMAT0000062	hsa-let-7a	hsa-let-7a-5p	ugagguaguagguuguauaguu	ENST00000405409	RBM9	uaugcacagccugcuacugcaaccgcagccaccgcugcugcagccgcu
BIN00183	MIMAT0000062	hsa-let-7a	hsa-let-7a-5p	ugagguaguagguuguauaguu	ENST00000300648	GCN1L1	accaucacugccuccgugcagaacccugcacugcgccuggugacgcgggaggaguuu
BIN00184	MIMAT0000062	hsa-let-7a	hsa-let-7a-5p	ugagguaguagguuguauaguu	ENST00000421745	BIRC6	cuuucaaccucacugccucugucuucauccucuaguguguuuguacgcugugauga
BIN00185	MIMAT0000062	hsa-let-7a	hsa-let-7a-5p	ugagguaguagguuguauaguu	ENST00000367549	DHX9	aaccaaacaaccugcuaucaucagccaguuggaccccguaaaugaac
BIN00186	MIMAT0000062	hsa-let-7a	hsa-let-7a-5p	ugagguaguagguuguauaguu	ENST00000316939	GADD45GIP1	aaagccugcuaccuggcaguaccccugaaga
BIN00187	MIMAT0000062	hsa-let-7a	hsa-let-7a-5p	ugagguaguagguuguauaguu	ENST00000458549	TMEM64	ugucuaaccugacaaccuuuuucuugugcuucuuguuuguugguuaguu
BIN00188	MIMAT0000062	hsa-let-7a	hsa-let-7a-5p	ugagguaguagguuguauaguu	ENST00000392485	SRSF2	ugaccuaccgcaccucgcccgacacgcugaggcgcgucuucgag
BIN00189	MIMAT0000062	hsa-let-7a	hsa-let-7a-5p	ugagguaguagguuguauaguu	ENST00000217173	UBOX5	ucuuacccacuaccucagagcacacugcuaagaaaaugaaagccaccaaug
BIN00190	MIMAT0000062	hsa-let-7a	hsa-let-7a-5p	ugagguaguagguuguauaguu	ENST00000313432	ATP2A2	augaaacaguucauccgcuaccucaucucguccaacgucggggaaguugucu
BIN00191	MIMAT0000062	hsa-let-7a	hsa-let-7a-5p	ugagguaguagguuguauaguu	ENST00000373475	S100PBP	cugaccucuucaaacuaccucagcuaaguacaucaaguggucauggacca
BIN00192	MIMAT0000062	hsa-let-7a	hsa-let-7a-5p	ugagguaguagguuguauaguu	ENST00000379719	IPO7	uauuauaauccacaccuacuacucaauaccuuagaaaaucuucgcuucccuaauaauguugaaccaguuac
BIN00193	MIMAT0000062	hsa-let-7a	hsa-let-7a-5p	ugagguaguagguuguauaguu	ENST00000293443	FAM171A2	gucugucagccucuaccugcucccugagcggccggccacgcucauccu
BIN00194	MIMAT0000062	hsa-let-7a	hsa-let-7a-5p	ugagguaguagguuguauaguu	ENST00000395474	WDR6	ugauggagccuacuaccagcuguuuguacgagacggccagcucca
BIN00195	MIMAT0000062	hsa-let-7a	hsa-let-7a-5p	ugagguaguagguuguauaguu	ENST00000491614	NUDT5	gacacugcugccuccagcuaguuauuucguccucuuccguucuu
BIN00196	MIMAT0000062	hsa-let-7a	hsa-let-7a-5p	ugagguaguagguuguauaguu	ENST00000196061	PLOD1	cugcaccuacuacuucagcguggaugcugacguggcccugaccgag
BIN00197	MIMAT0000062	hsa-let-7a	hsa-let-7a-5p	ugagguaguagguuguauaguu	ENST00000310512	MEPCE	auccccaaagauauuacugacccgcucagucucaauacuugcacugaugagggccau
BIN00198	MIMAT0000062	hsa-let-7a	hsa-let-7a-5p	ugagguaguagguuguauaguu	ENST00000372360	RPS24	caucaugaacgacaccguaacuauccgcacuagaaaguucaugaccaaccgacuacuucagaggaaacaaauggucauugauguccuucaccc
BIN00199	MIMAT0000062	hsa-let-7a	hsa-let-7a-5p	ugagguaguagguuguauaguu	ENST00000381334	TMEM165	aagaagauccugcuacccaaacuaauuugggauuuauccaugcauuu
BIN00200	MIMAT0000062	hsa-let-7a	hsa-let-7a-5p	ugagguaguagguuguauaguu	ENST00000368575	RAB13	aacuacugccuacuaccguggagccaugggcauuauccuaguauacgacaucacggaugagaaa
BIN00201	MIMAT0000062	hsa-let-7a	hsa-let-7a-5p	ugagguaguagguuguauaguu	ENST00000336314	LARP1	aacaucaccuacuacuuugacaaugucagcagcaccgagcuuuacagug
BIN00202	MIMAT0000062	hsa-let-7a	hsa-let-7a-5p	ugagguaguagguuguauaguu	ENST00000322244	UBA6	aaacuuguaaaaccuacuacugaaaagaaauauguggaucuuacugugucauuugc
BIN00203	MIMAT0000062	hsa-let-7a	hsa-let-7a-5p	ugagguaguagguuguauaguu	ENST00000361851	J01415-5	uauuaaacacaaacuaccaccuaccucccucaccaaagcccauaaaaauaaaaaauuauaacaaac
BIN00204	MIMAT0000062	hsa-let-7a	hsa-let-7a-5p	ugagguaguagguuguauaguu	ENST00000245960	CDC25B	caguccugcuaccucccuugccuuucgaggccugaagccagcugcccuaugggccugccgggcugagggccug
BIN00205	MIMAT0000062	hsa-let-7a	hsa-let-7a-5p	ugagguaguagguuguauaguu	ENST00000261721	BTBD1	uauuugaugaaccucagcuugcuagucuuugucuagauacaau
BIN00206	MIMAT0000062	hsa-let-7a	hsa-let-7a-5p	ugagguaguagguuguauaguu	ENST00000450241	ZNF780A	auguaaaaauuuaaaaaucaccuacuacuuuuaaaagcagagaaggcauccauagac
BIN00207	MIMAT0000062	hsa-let-7a	hsa-let-7a-5p	ugagguaguagguuguauaguu	ENST00000294064	NEU3	guauaccuacuacaucccuuccugguucuuuugcuuccagcuaccauguaaa
BIN00208	MIMAT0000062	hsa-let-7a	hsa-let-7a-5p	ugagguaguagguuguauaguu	ENST00000378444	BCOR	uauucacugaacauguacaaggccuugcuaccucagcaguccuacagcuuggcccagccgcu
BIN00209	MIMAT0000062	hsa-let-7a	hsa-let-7a-5p	ugagguaguagguuguauaguu	ENST00000443029	METTL6	acucauugcaaccucugccucccaggcccaagcaauccuccuaccuca
BIN00210	MIMAT0000062	hsa-let-7a	hsa-let-7a-5p	ugagguaguagguuguauaguu	ENST00000357682	BCL2L11	aaguccuccuugccaggccuucaaccacuaucucagugcaauggcuuccaugaggcaggcug
BIN00211	MIMAT0000062	hsa-let-7a	hsa-let-7a-5p	ugagguaguagguuguauaguu	ENST00000436639	SESN1	acccgcuauaugaccugaugccuuuccuucauuaaagaugauucuggaau
BIN00212	MIMAT0000062	hsa-let-7a	hsa-let-7a-5p	ugagguaguagguuguauaguu	ENST00000262952	UHRF1	aaaguuugcagccuauaccucaauaaaacagggauauuuuaaaucacau
BIN00213	MIMAT0000062	hsa-let-7a	hsa-let-7a-5p	ugagguaguagguuguauaguu	ENST00000216194	ADSL	uauaaugccuuauuuuaccucgagaauuguuaccuuaaauuaguacagcacuuucuucuucccau
BIN00214	MIMAT0000062	hsa-let-7a	hsa-let-7a-5p	ugagguaguagguuguauaguu	ENST00000368455	HSF2	aaauacgaccauuaaccucaguuaaauuuuuguuuguuuuccuguuug
BIN00215	MIMAT0000062	hsa-let-7a	hsa-let-7a-5p	ugagguaguagguuguauaguu	ENST00000294256	SYVN1	gguggcucacgccuacuaccucaaacaccaguucuaccccacugugguguaccu
BIN00216	MIMAT0000062	hsa-let-7a	hsa-let-7a-5p	ugagguaguagguuguauaguu	ENST00000266383	B4GALNT3	guuucuaccaggaaaacgccuacuaccaagaccgguucagcuuucaggaguacaucaagauugaccagccugagaagcagg
BIN00217	MIMAT0000062	hsa-let-7a	hsa-let-7a-5p	ugagguaguagguuguauaguu	ENST00000523638	ZNF260	cucacugcaaccucugccucacagguucaagugguucuccugccucagccucu
BIN00218	MIMAT0000062	hsa-let-7a	hsa-let-7a-5p	ugagguaguagguuguauaguu	ENST00000328923	SHMT2	cgagucuaugcccuauaagcucaaccccaaaacuggccucauugacuacaaccagcuggcacugacu
BIN00219	MIMAT0000062	hsa-let-7a	hsa-let-7a-5p	ugagguaguagguuguauaguu	ENST00000327443	SP1	cccugaaugggaacaucaccuugcuaccugucaacagcguuucugcagcuaccuuga
BIN00220	MIMAT0000062	hsa-let-7a	hsa-let-7a-5p	ugagguaguagguuguauaguu	ENST00000393688	AMPD2	ccacccuaugccuacuaccuguacuacaccuuugccaacauggccauguuga
BIN00221	MIMAT0000062	hsa-let-7a	hsa-let-7a-5p	ugagguaguagguuguauaguu	ENST00000282516	NIPBL	caaugacuaugcaaccauaccuuaccacuaaauguaguacgcaaaaugauuuca
BIN00222	MIMAT0000062	hsa-let-7a	hsa-let-7a-5p	ugagguaguagguuguauaguu	ENST00000342160	HUWE1	aucccuaccaccucaugcugcaaaaauuucucugcuccggaggcca
BIN00223	MIMAT0000062	hsa-let-7a	hsa-let-7a-5p	ugagguaguagguuguauaguu	ENST00000443081	RBM6	auacaaccucccucuuguuuuguuugucucuccuuuucuuuuguuacugu
BIN00224	MIMAT0000062	hsa-let-7a	hsa-let-7a-5p	ugagguaguagguuguauaguu	ENST00000395407	PAQR5	gcucacugcaaccucugccugacaggcuucagugaucuuuccaccuc
BIN00225	MIMAT0000062	hsa-let-7a	hsa-let-7a-5p	ugagguaguagguuguauaguu	ENST00000344204	TRIO	gagaugcuguucagcucaacacgaccuacuacauccaccaguuacuggggaacccugaauucgc
BIN00226	MIMAT0000062	hsa-let-7a	hsa-let-7a-5p	ugagguaguagguuguauaguu	ENST00000374303	FAM54B	acugaacaaccaaaucuacccuccacggcccugaggccuuaucaguuccacugauuaaaaacuuu
BIN00227	MIMAT0000062	hsa-let-7a	hsa-let-7a-5p	ugagguaguagguuguauaguu	ENST00000373855	CEP110	accuccacuaccucacugacuucauaauuggaaugucacaugguuuuuuu
BIN00228	MIMAT0000062	hsa-let-7a	hsa-let-7a-5p	ugagguaguagguuguauaguu	ENST00000317943	C12orf62	cuauaagaccuucucuaccuccaugaugcuucucacuguguaugggggguaccuc
BIN00229	MIMAT0000062	hsa-let-7a	hsa-let-7a-5p	ugagguaguagguuguauaguu	ENST00000258281	TAF5L	aagaagacagcuacaacuaccuuauccgcuaccuccaaagugacaacaauacugcccugugcaaag
BIN00230	MIMAT0000062	hsa-let-7a	hsa-let-7a-5p	ugagguaguagguuguauaguu	ENST00000321792	RBMXL1	uuaaagcuucugugaggaccuuuuggcucuuaagauauccuaaauauuuaaaauauuuagauauccuaaauauaggauauaga
BIN00231	MIMAT0000062	hsa-let-7a	hsa-let-7a-5p	ugagguaguagguuguauaguu	ENST00000319172	TMEM39A	uaaauauuuaagauauuuuauauuuuguauacuauuauguuuug
BIN00232	MIMAT0000062	hsa-let-7a	hsa-let-7a-5p	ugagguaguagguuguauaguu	ENST00000297761	KIAA1147	ugcaacccucucuucuugccucucaaggguugagggguccuuucugucaaguaaugg
BIN00233	MIMAT0000062	hsa-let-7a	hsa-let-7a-5p	ugagguaguagguuguauaguu	ENST00000331789	ACTB	cugacugacuaccucaugaagauccucaccgagcgcggcuacagcuucacc
BIN00234	MIMAT0000062	hsa-let-7a	hsa-let-7a-5p	ugagguaguagguuguauaguu	ENST00000361453	MT-ND2	auauaccaaaucucucccucacuaaacguaagccuucuccucacucuc
BIN00235	MIMAT0000062	hsa-let-7a	hsa-let-7a-5p	ugagguaguagguuguauaguu	ENST00000378565	ITM2B	uggaaccuauuugccucaguccuaucugauucaugagcacauggu
BIN00236	MIMAT0000062	hsa-let-7a	hsa-let-7a-5p	ugagguaguagguuguauaguu	ENST00000374617	WDR46	uugaacagcccuaccucacccaccggcucucaggcccugugcauggccuucaguucugccccu
BIN00237	MIMAT0000062	hsa-let-7a	hsa-let-7a-5p	ugagguaguagguuguauaguu	ENST00000327443	SP1	cuacucaacuacuacuaccaccagcaacaugggaauuaugaacuuuacuaccaguggaucau
BIN00238	MIMAT0000062	hsa-let-7a	hsa-let-7a-5p	ugagguaguagguuguauaguu	ENST00000399933	KIAA2026	ucccuaacaaccuguacuaaauauauguacaaagaacuaugcugucuua
BIN00239	MIMAT0000062	hsa-let-7a	hsa-let-7a-5p	ugagguaguagguuguauaguu	ENST00000381718	NUPL1	auuugcucuaccuauuaccucuaccucagcuagcggucugacucuuucgucugcuc
BIN00240	MIMAT0000062	hsa-let-7a	hsa-let-7a-5p	ugagguaguagguuguauaguu	ENST00000292211	UBE2Q1	uauugcagcaucugaagaggaucaucuccgaccuguguaaacucuauaaccucccucagcauccagauguggagaugcuggauca
BIN00241	MIMAT0000062	hsa-let-7a	hsa-let-7a-5p	ugagguaguagguuguauaguu	ENST00000356183	GTF3C1	uaugcucacacagaccuacgaccucauugagcgcagaggcacgaaaggaauu
BIN00242	MIMAT0000062	hsa-let-7a	hsa-let-7a-5p	ugagguaguagguuguauaguu	ENST00000254654	ILKAP	augcagccuuaagccucagcaaagagcauaauccaacucaguaug
BIN00243	MIMAT0000062	hsa-let-7a	hsa-let-7a-5p	ugagguaguagguuguauaguu	ENST00000428931	UBAP2L	uauauaaaaagaaaaccucuaccuuc
BIN00244	MIMAT0000062	hsa-let-7a	hsa-let-7a-5p	ugagguaguagguuguauaguu	ENST00000297145	C7orf60	uaguacucugaggaagucucuuuauaaaaccuacuaccacuuaguauaaauuuguuugaauuuauau
BIN00245	MIMAT0000062	hsa-let-7a	hsa-let-7a-5p	ugagguaguagguuguauaguu	ENST00000487418	IVD	ggaaaccucgccucaacuaaaaauagaaaaaaauuaguugggc
BIN00246	MIMAT0000062	hsa-let-7a	hsa-let-7a-5p	ugagguaguagguuguauaguu	ENST00000433197	ERN1	agcccuacuacuuccacgagcccccagagccccagcccccagugacuccagacgcc
BIN00247	MIMAT0000062	hsa-let-7a	hsa-let-7a-5p	ugagguaguagguuguauaguu	ENST00000301011	ZC3H18	gaaucccagccucccuccccagagcagaagucccgcaggacagac
BIN00248	MIMAT0000062	hsa-let-7a	hsa-let-7a-5p	ugagguaguagguuguauaguu	ENST00000393622	HDAC5	accaacucacaccucacugccuccccgaagcugucgacacagcaggaggcc
BIN00249	MIMAT0000062	hsa-let-7a	hsa-let-7a-5p	ugagguaguagguuguauaguu	ENST00000311487	HMGA1	agugacccaugcgugccgccugcuccucacuggaggagcagcuuccuucugggacu
BIN00250	MIMAT0000062	hsa-let-7a	hsa-let-7a-5p	ugagguaguagguuguauaguu	ENST00000215793	SF3A1	aaugacccuuaccaugccuacuaccgccacaaggucagcgaguucaaggaagg
BIN00251	MIMAT0000062	hsa-let-7a	hsa-let-7a-5p	ugagguaguagguuguauaguu	ENST00000314425	ZMYM3	gaccuuuacuaccugacuuuuguucaagaacucaacaagucucu
BIN00252	MIMAT0000062	hsa-let-7a	hsa-let-7a-5p	ugagguaguagguuguauaguu	ENST00000415493	NUDT4	uagugucuacuaucucaacccuccaaaauuugcagaguguuggga
BIN00253	MIMAT0000062	hsa-let-7a	hsa-let-7a-5p	ugagguaguagguuguauaguu	ENST00000356607	PEX14	ucccuacugccucccgacuccucaguggaggaggagcugcggucccuc
BIN00254	MIMAT0000062	hsa-let-7a	hsa-let-7a-5p	ugagguaguagguuguauaguu	ENST00000314606	FARSA	cuucaagccagccuacaacccauacacagagcccagcauggagguguuca
BIN00255	MIMAT0000062	hsa-let-7a	hsa-let-7a-5p	ugagguaguagguuguauaguu	ENST00000396593	CARHSP1	cuuacugcaaccucugcccuccaggguucuggcaauuccgccucagucuccugaguagcugggauuacaggcaugcgccac
BIN00256	MIMAT0000062	hsa-let-7a	hsa-let-7a-5p	ugagguaguagguuguauaguu	ENST00000311052	CARHSP1	cuuacugcaaccucugcccuccaggguucuggcaauuccgccucagucuccugaguagcugggauuacaggcaugcgccac
BIN00257	MIMAT0000062	hsa-let-7a	hsa-let-7a-5p	ugagguaguagguuguauaguu	ENST00000351328	CS	acugagcucacgcgccuguaccucaccauccacagugaccaugaggguggca
BIN00258	MIMAT0000062	hsa-let-7a	hsa-let-7a-5p	ugagguaguagguuguauaguu	ENST00000244534	HIST1H1D	gccaagaagcccaagaagguggcuggcgccgcuaccccgaagaaaagcaucaaaaagacuccuaagaagguaa
BIN00259	MIMAT0000062	hsa-let-7a	hsa-let-7a-5p	ugagguaguagguuguauaguu	ENST00000295894	SYNPR	agagggacaaguggcuggugcuguggacagagaagcuuuauuu
BIN00260	MIMAT0000062	hsa-let-7a	hsa-let-7a-5p	ugagguaguagguuguauaguu	ENST00000369839	TAF5	ccaacgcugcuaccuccgcaggcgggggacggcgcaggcgaggguag
BIN00261	MIMAT0000062	hsa-let-7a	hsa-let-7a-5p	ugagguaguagguuguauaguu	ENST00000182096	CRYBG3	ccaaaugaaccuacuaccuccaaucugcaaguuggucuguggccagaaa
BIN00262	MIMAT0000062	hsa-let-7a	hsa-let-7a-5p	ugagguaguagguuguauaguu	ENST00000295373	DHX57	cagaaccucuaccucgaacuaaagaccuauuggggcuggcccugg
BIN00263	MIMAT0000062	hsa-let-7a	hsa-let-7a-5p	ugagguaguagguuguauaguu	ENST00000216605	MTHFD1	augauucaguauaacaaccuuaaccucaagacaccuguuccaagugacauugauaua
BIN00264	MIMAT0000062	hsa-let-7a	hsa-let-7a-5p	ugagguaguagguuguauaguu	ENST00000390689	KRTAP19-1	ccacuccugacaccaugagucacuacggcagcuacuacggaggc
BIN00265	MIMAT0000062	hsa-let-7a	hsa-let-7a-5p	ugagguaguagguuguauaguu	ENST00000451728	CNBP	aaacagccucuaccuugcgagccgucuuccccaggccugcguc
BIN00266	MIMAT0000062	hsa-let-7a	hsa-let-7a-5p	ugagguaguagguuguauaguu	ENST00000261674	SFRS8	acuuucugcgcuucgaccacuaccucaaccccuacuauaaguucauccagaaagccau
BIN00267	MIMAT0000062	hsa-let-7a	hsa-let-7a-5p	ugagguaguagguuguauaguu	ENST00000309311	EEF2	acggugccggcuuccucaucaaccucauugacucccccgggcaugucgacuucuccucgg
BIN00268	MIMAT0000062	hsa-let-7a	hsa-let-7a-5p	ugagguaguagguuguauaguu	ENST00000399878	SEL1L3	accauaaagcauccuacuaccuugcagucuuuuaugagacuggauuaaauguu
BIN00269	MIMAT0000062	hsa-let-7a	hsa-let-7a-5p	ugagguaguagguuguauaguu	ENST00000397118	JPH4	cagccugcuccuccagcuggggagagaggggacucuccggacuc
BIN00270	MIMAT0000062	hsa-let-7a	hsa-let-7a-5p	ugagguaguagguuguauaguu	ENST00000372097	GTF3C5	acaacuacagccuccccaucaccgucaagaagacauccagccag
BIN00271	MIMAT0000062	hsa-let-7a	hsa-let-7a-5p	ugagguaguagguuguauaguu	ENST00000222728	HOXA6	aaggaguuccacuucaaccgcuaccugacacggcgccgccgcaucgagaucgccaacgcgcucu
BIN00272	MIMAT0000062	hsa-let-7a	hsa-let-7a-5p	ugagguaguagguuguauaguu	ENST00000340622	ZNF746	aagcucaucgaccacuaccgaacgcacacgggcgugcggcccuucacc
BIN00273	MIMAT0000062	hsa-let-7a	hsa-let-7a-5p	ugagguaguagguuguauaguu	ENST00000276390	ATP6V1B2	aacuucccuaccccgugcauuccaucuuucauguuguguaaaguucuucacuuuuuucucugagggcug
BIN00274	MIMAT0000062	hsa-let-7a	hsa-let-7a-5p	ugagguaguagguuguauaguu	ENST00000456430	CAND2	aacgugaccagccucugccuccaauacauaaaacacgaccccaacuacaa
BIN00275	MIMAT0000062	hsa-let-7a	hsa-let-7a-5p	ugagguaguagguuguauaguu	ENST00000521381	PIK3R1	aaaccaccaaaaccuacuacuguagccaacaacgguaugaauaacaauauguccuuacaagau
BIN00276	MIMAT0000062	hsa-let-7a	hsa-let-7a-5p	ugagguaguagguuguauaguu	ENST00000284274	FAM105B	aaacacauacauuaauuguauugaaauguuauaucaauacaucauuuaugau
BIN00277	MIMAT0000062	hsa-let-7a	hsa-let-7a-5p	ugagguaguagguuguauaguu	ENST00000332070	PHF6	cauaccacuaccacugugcauugcaugauaaagcucaaauacgagag
BIN00278	MIMAT0000062	hsa-let-7a	hsa-let-7a-5p	ugagguaguagguuguauaguu	ENST00000269228	NPC1	auaaccuacugaaccuguuuugugagcugacauguagcccucgacagag
BIN00279	MIMAT0000062	hsa-let-7a	hsa-let-7a-5p	ugagguaguagguuguauaguu	ENST00000326446	ARL6IP6	ccuacuacuccgacuuuuauagaagcuacuuuuaaaucagaauauuuaauuuuugauauucau
BIN00280	MIMAT0000062	hsa-let-7a	hsa-let-7a-5p	ugagguaguagguuguauaguu	ENST00000260210	BUD13	gaagaccuacccucaaacagacauuuucgucacgauaccccggauucauc
BIN00281	MIMAT0000062	hsa-let-7a	hsa-let-7a-5p	ugagguaguagguuguauaguu	ENST00000361671	NAA35	ugaaccagaggcuacuuccaccuaccuucccucgauaugcaaaaauaauuaaaaggga
BIN00282	MIMAT0000062	hsa-let-7a	hsa-let-7a-5p	ugagguaguagguuguauaguu	ENST00000333412	LRRC37A2	auacauuugaaccacuaccauuuuugaaguuuauaaaucuuaguugcaa
BIN00283	MIMAT0000062	hsa-let-7a	hsa-let-7a-5p	ugagguaguagguuguauaguu	ENST00000339526	GLUL	cucuccucuccuaaccucgcucucgcggccuagcuuuacccgcccg
BIN00284	MIMAT0000062	hsa-let-7a	hsa-let-7a-5p	ugagguaguagguuguauaguu	ENST00000370651	PTP4A1	cuuacaacuucauacucaaagcacugagaauuucaaguggaguauauugaaguagacuu
BIN00285	MIMAT0000062	hsa-let-7a	hsa-let-7a-5p	ugagguaguagguuguauaguu	ENST00000515059	BMPR1B	uaaagaccuacacccuacacugccuccauugaaaaacagagauuuuguugauggaccuauacaccacaggg
BIN00286	MIMAT0000062	hsa-let-7a	hsa-let-7a-5p	ugagguaguagguuguauaguu	ENST00000314471	SAMD4B	aacugaccacuaccuuguggagccugcucagaaacauuugacauuuggg
BIN00287	MIMAT0000062	hsa-let-7a	hsa-let-7a-5p	ugagguaguagguuguauaguu	ENST00000307961	RPL4	aagccugcugcauaaacucuuaaauuugauuauuccauaaaggucaaaucauuuug
BIN00288	MIMAT0000062	hsa-let-7a	hsa-let-7a-5p	ugagguaguagguuguauaguu	ENST00000393047	C11orf57	uaauuacuaccucuuaaccuaaagcaauuauuuuguuccuggagcaaguuaaaucuuuguuggaaggagcuuugg
BIN00289	MIMAT0000062	hsa-let-7a	hsa-let-7a-5p	ugagguaguagguuguauaguu	ENST00000373204	EIF2C1	uaucccagcaccugccuacuaugcccgccugguggcuuuccgggcacgauaccaccugg
BIN00290	MIMAT0000062	hsa-let-7a	hsa-let-7a-5p	ugagguaguagguuguauaguu	ENST00000368300	LMNA	gcaccuacaccagccaacccagaucccgagguccgacagcgcccggcccagauccccacgccugccagg
BIN00291	MIMAT0000062	hsa-let-7a	hsa-let-7a-5p	ugagguaguagguuguauaguu	ENST00000450574	PHTF2	uuaucacuuuuuuauaaacauuaccuucuacucuuuuugagcuauguuaguaauuuuuuccuugaugg
BIN00292	MIMAT0000062	hsa-let-7a	hsa-let-7a-5p	ugagguaguagguuguauaguu	ENST00000253799	AOC2	uauucaaagaaaaauaucacaaauccuacuacucagaaauagguggucacauuacauc
BIN00293	MIMAT0000062	hsa-let-7a	hsa-let-7a-5p	ugagguaguagguuguauaguu	ENST00000222308	FKBP8	cacuaccagcgggcggacuucguccuggccgccaacuccuacgaccucgccaucaaggcuaucaccucca
BIN00294	MIMAT0000062	hsa-let-7a	hsa-let-7a-5p	ugagguaguagguuguauaguu	ENST00000261173	ATP2B1	ugaacaagucugcuaccucuucauccccaggaagcccacuacauaguuuggaaacaucacuc
BIN00295	MIMAT0000062	hsa-let-7a	hsa-let-7a-5p	ugagguaguagguuguauaguu	ENST00000353920	GTF2I	gaccuguuacuaccccaagcuguguaauauacuuguauaacagaaauaccuu
BIN00296	MIMAT0000062	hsa-let-7a	hsa-let-7a-5p	ugagguaguagguuguauaguu	ENST00000358966	GGPS1	uuugaaugucauaauugcagugacaggacauugccaccaacucuauccuacuaccaucaauguuguguuua
BIN00297	MIMAT0000062	hsa-let-7a	hsa-let-7a-5p	ugagguaguagguuguauaguu	ENST00000253063	SESN2	auuuccagauuucauuaccuccuacuugccauucacccaucaaugugaaagucag
BIN00298	MIMAT0000062	hsa-let-7a	hsa-let-7a-5p	ugagguaguagguuguauaguu	ENST00000448864	RPL35A	aaaacuuacuaccuuaaa
BIN00299	MIMAT0000062	hsa-let-7a	hsa-let-7a-5p	ugagguaguagguuguauaguu	ENST00000334636	CYP2R1	augacauugcagccccaacccuaccucaucugugcugaaagacgcugaaacugccugggauguuuucgg
BIN00300	MIMAT0000062	hsa-let-7a	hsa-let-7a-5p	ugagguaguagguuguauaguu	ENST00000317868	ATG4C	uuccagagacuaugauuuuacaucuacuacaaccaaugaagaagaccuuuuuucagaggaug
BIN00301	MIMAT0000062	hsa-let-7a	hsa-let-7a-5p	ugagguaguagguuguauaguu	ENST00000361899	MT-ATP6	aagccucuaccugcacgacaacacauaa
BIN00302	MIMAT0000062	hsa-let-7a	hsa-let-7a-5p	ugagguaguagguuguauaguu	ENST00000450536	REPS1	uaagcuaauuuacucucugcagccgucuacauucuucacaaaucaugugguacauugaagccucuuuu
BIN00303	MIMAT0000062	hsa-let-7a	hsa-let-7a-5p	ugagguaguagguuguauaguu	ENST00000452194	HSF2	uacaaauacgaccauuaaccucaguuaaauuuuuguuuguuuuccuguuug
BIN00304	MIMAT0000062	hsa-let-7a	hsa-let-7a-5p	ugagguaguagguuguauaguu	ENST00000274065	RPS3A	aaaaacugccugacuaacuuccauggcauggaucuuacccgugacaaaauguguuccauggucaaaaaaug
BIN00305	MIMAT0000062	hsa-let-7a	hsa-let-7a-5p	ugagguaguagguuguauaguu	ENST00000380034	TRIM5	cucuuguuccccaggcuggagugcaauggcacgaucucgguucacugca
BIN00306	MIMAT0000062	hsa-let-7a	hsa-let-7a-5p	ugagguaguagguuguauaguu	ENST00000447889	SPATS2	aaugccuuguuuccuauuaccuuagauugcaaaccagucuagggaagucuaugag
BIN00307	MIMAT0000062	hsa-let-7a	hsa-let-7a-5p	ugagguaguagguuguauaguu	ENST00000274031	SETD7	cacagucaccuacuccuccacagacagauuugaggggaacuuuguucac
BIN00308	MIMAT0000062	hsa-let-7a	hsa-let-7a-5p	ugagguaguagguuguauaguu	ENST00000339526	GLUL	acaccuacccuccuuuuuuucccuaucacugaagcuuuuuagugcauuaguggggaggaggg
BIN00309	MIMAT0000062	hsa-let-7a	hsa-let-7a-5p	ugagguaguagguuguauaguu	ENST00000287038	RPL30	accuacaaaauuucaccugcaaaccuuaaaccugcaaaauuuuccuuuaauaaaau
BIN00310	MIMAT0000062	hsa-let-7a	hsa-let-7a-5p	ugagguaguagguuguauaguu	ENST00000369308	LIX1L	uuacucucauuccugcuuccucuuggacucaaacaggguaugaguaugaagauu
BIN00311	MIMAT0000062	hsa-let-7a	hsa-let-7a-5p	ugagguaguagguuguauaguu	ENST00000436587	C1GALT1	guuauuuauacagauaucaaccuaccuuaccugaacguauacuaaaggaaauuagucaagcaa
BIN00312	MIMAT0000062	hsa-let-7a	hsa-let-7a-5p	ugagguaguagguuguauaguu	ENST00000359052	SMARCAD1	uccaauucucuuccucucuaaauaguaguuuauuacugccacaucucc
BIN00313	MIMAT0000062	hsa-let-7a	hsa-let-7a-5p	ugagguaguagguuguauaguu	ENST00000326199	RPS10	uucuuuugcauugaauaaacuuacagccaaaaaaccuuaa
BIN00314	MIMAT0000062	hsa-let-7a	hsa-let-7a-5p	ugagguaguagguuguauaguu	ENST00000375735	DYNC2H1	gacaaccauuaccuccacauggaaaaccacuuggaaaacuaaacucuacugaucucaaggauguuauua
BIN00315	MIMAT0000062	hsa-let-7a	hsa-let-7a-5p	ugagguaguagguuguauaguu	ENST00000372572	FOXJ3	uuuauugcuaccuucugugaaugcuuagcuccugucggguucauuaaggagaaaugugu
BIN00316	MIMAT0000062	hsa-let-7a	hsa-let-7a-5p	ugagguaguagguuguauaguu	ENST00000314423	CIRH1A	cauuaucuguagcuguaucuccccauguggaaguuggauagccuauuc
BIN00317	MIMAT0000062	hsa-let-7a	hsa-let-7a-5p	ugagguaguagguuguauaguu	ENST00000396526	SNX6	uugcuugaccucugccucaguucucgacucuaaaggacauacugacc
BIN00318	MIMAT0004482	hsa-let-7b*	hsa-let-7b-3p	cuauacaaccuacugccuuccc	ENST00000255224	SYT4	guaguagguguguaguuuggggaagucaaauggccauuuuauguaug
BIN00319	MIMAT0004482	hsa-let-7b*	hsa-let-7b-3p	cuauacaaccuacugccuuccc	ENST00000272748	KIAA1715	acgggaggcagagguugcagugagcagagauugcgccauuguac
BIN00320	MIMAT0000063	hsa-let-7b	hsa-let-7b-5p	ugagguaguagguugugugguu	ENST00000361390	MT-ND1	caagacccuacuucuaaccucccuguucuuaugaauucgaacagcau
BIN00321	MIMAT0000063	hsa-let-7b	hsa-let-7b-5p	ugagguaguagguugugugguu	ENST00000420826	SUMO2	aaagaccaagauuacauucucaauuagaaaacugcaauuugguuccaccacauccug
BIN00322	MIMAT0000063	hsa-let-7b	hsa-let-7b-5p	ugagguaguagguugugugguu	ENST00000266025	TMEM115	uucccucugcuguggcggugacugcuucuggaccagaacagcuccagcucccagguau
BIN00323	MIMAT0000063	hsa-let-7b	hsa-let-7b-5p	ugagguaguagguugugugguu	ENST00000294485	C1orf187	ucccuguggucuaguagcugauauccugggauaagaaguguuug
BIN00324	MIMAT0000063	hsa-let-7b	hsa-let-7b-5p	ugagguaguagguugugugguu	ENST00000284898	L3MBTL4	gguuuggaauacucgguggagcaggcgcagcaggugcuucacc
BIN00325	MIMAT0000063	hsa-let-7b	hsa-let-7b-5p	ugagguaguagguugugugguu	ENST00000338779	MTSS1L	uuagcaaccaccucauaggcccacccaccucgggauccgagccaaccaucccacaucacaaacuuug
BIN00326	MIMAT0000063	hsa-let-7b	hsa-let-7b-5p	ugagguaguagguugugugguu	ENST00000280557	DENR	uuaaaaaauggaauucuccauuaacuguggauuuuacuaaaua
BIN00327	MIMAT0000063	hsa-let-7b	hsa-let-7b-5p	ugagguaguagguugugugguu	ENST00000331789	ACTB	uccuaaaagccaccccacuucucucuaaggagaauggcccaguccucuccc
BIN00328	MIMAT0000063	hsa-let-7b	hsa-let-7b-5p	ugagguaguagguugugugguu	ENST00000361624	MT-CO1	cucaggcuacacccuagaccaaaccuacgccaaaauccauuucacuaucauauucaucggcguaaaucuaacuuuc
BIN00329	MIMAT0000063	hsa-let-7b	hsa-let-7b-5p	ugagguaguagguugugugguu	ENST00000361453	MT-ND2	uacuaccgcauuccuacuacucaacuuaaacuccagcaccacgacccuacuacuaucucgcaccugaaacaagcuaacaugacuaacacccuuaauuccaucc
BIN00330	MIMAT0000063	hsa-let-7b	hsa-let-7b-5p	ugagguaguagguugugugguu	ENST00000398148	KHSRP	ugggccgccuacuacucacacuacuaccagcagcccccgggccccguccccggccc
BIN00331	MIMAT0000063	hsa-let-7b	hsa-let-7b-5p	ugagguaguagguugugugguu	ENST00000421660	YEATS2	agcaagccaccugccauucugccuguagcugccccaacuccaguugucc
BIN00332	MIMAT0000063	hsa-let-7b	hsa-let-7b-5p	ugagguaguagguugugugguu	ENST00000361567	MT-ND5	acacaccgcacaauccccuaucuaggccuucuuacgagccaaaaccugccccuacuccuccuag
BIN00333	MIMAT0000063	hsa-let-7b	hsa-let-7b-5p	ugagguaguagguugugugguu	ENST00000293825	TNFSF12	ugaaguucauccacgaccuggacaggacggagcgcaggcaggu
BIN00334	MIMAT0000063	hsa-let-7b	hsa-let-7b-5p	ugagguaguagguugugugguu	ENST00000361899	MT-ATP6	uaguuauuaucgaaaccaucagccuacucauucaaccaauagcccuggccguacgccuaaccgcuaacauuacug
BIN00335	MIMAT0000063	hsa-let-7b	hsa-let-7b-5p	ugagguaguagguugugugguu	ENST00000342160	HUWE1	cgccagcccaacccuccucuuauacugcagagguugcuuggucccu
BIN00336	MIMAT0000063	hsa-let-7b	hsa-let-7b-5p	ugagguaguagguugugugguu	ENST00000448476	IP6K1	cccaccccucccucucugggccugugcagugagcauggggauucc
BIN00337	MIMAT0000063	hsa-let-7b	hsa-let-7b-5p	ugagguaguagguugugugguu	ENST00000361217	DENND4B	caccaaccuacccaguuuguucgugcugauguugggggagaucuggg
BIN00338	MIMAT0000063	hsa-let-7b	hsa-let-7b-5p	ugagguaguagguugugugguu	ENST00000339859	USP54	auccaccuaucccuauuaccugacccuuugucuucccugucuccca
BIN00339	MIMAT0000063	hsa-let-7b	hsa-let-7b-5p	ugagguaguagguugugugguu	ENST00000373204	EIF2C1	cagcaccugccuacuaugcccgccugguggcuuuccgggcacgauaccaccugguggacaagg
BIN00340	MIMAT0000063	hsa-let-7b	hsa-let-7b-5p	ugagguaguagguugugugguu	ENST00000454349	TNRC6B	agcacaccaccugcuccagauaaugguacuuccgcuuggggugagc
BIN00341	MIMAT0000063	hsa-let-7b	hsa-let-7b-5p	ugagguaguagguugugugguu	ENST00000379719	IPO7	auaauccacaccuacuacucaauaccuuagaaaaucuucgcuucccuaauaauguugaaccaguuaca
BIN00342	MIMAT0000063	hsa-let-7b	hsa-let-7b-5p	ugagguaguagguugugugguu	ENST00000265631	SLC25A13	aaaucaccacugguccucgagucagugcucugucugucgugcgggacc
BIN00343	MIMAT0000063	hsa-let-7b	hsa-let-7b-5p	ugagguaguagguugugugguu	ENST00000471389	FTO	caaagccuaaccuacuuuccucuuucccaagcuuuuucagagacucuggagu
BIN00344	MIMAT0000063	hsa-let-7b	hsa-let-7b-5p	ugagguaguagguugugugguu	ENST00000303127	LMAN2	uaucuggaaccaccagccgugcuuccucaaagacugggaaaugcacguccacu
BIN00345	MIMAT0000063	hsa-let-7b	hsa-let-7b-5p	ugagguaguagguugugugguu	ENST00000309311	EEF2	cauccaccugcccuccccugugacggcccagaaguaccgcugcgagcuccuguacgaggggccccc
BIN00346	MIMAT0000063	hsa-let-7b	hsa-let-7b-5p	ugagguaguagguugugugguu	ENST00000361436	RPL12	uccggguucauccgacaccagccgccuccaccaugccgccgaaguucgaccccaacg
BIN00347	MIMAT0000063	hsa-let-7b	hsa-let-7b-5p	ugagguaguagguugugugguu	ENST00000303434	TRABD	cuaccuaaccuacaugcugcgccaggccgcgcggcgccucgagcugccucgggccucugacgccgagcccagga
BIN00348	MIMAT0000063	hsa-let-7b	hsa-let-7b-5p	ugagguaguagguugugugguu	ENST00000355264	AP3M1	accugucauuucaacaccucaccacuaccucaucaguaucuaccgggauaagcucuucu
BIN00349	MIMAT0000063	hsa-let-7b	hsa-let-7b-5p	ugagguaguagguugugugguu	ENST00000447654	HMGA1	gccaacaccuaagagaccucggggccgaccaaagggaagcaaaaacaagggugcu
BIN00350	MIMAT0000063	hsa-let-7b	hsa-let-7b-5p	ugagguaguagguugugugguu	ENST00000446231	SMG1	gccaccgccugcuccucgucguccucguccuccggggccccggcgacgug
BIN00351	MIMAT0000063	hsa-let-7b	hsa-let-7b-5p	ugagguaguagguugugugguu	ENST00000411809	CLINT1	ccaccuccugcugccucaaauucuucagaccuguuugaucuuaugggcucguccc
BIN00352	MIMAT0000063	hsa-let-7b	hsa-let-7b-5p	ugagguaguagguugugugguu	ENST00000344035	PTP4A2	auaacucacaacccuaccaaugcuacucucaacaaguucacagaggaacuuaagaaguauggag
BIN00353	MIMAT0000063	hsa-let-7b	hsa-let-7b-5p	ugagguaguagguugugugguu	ENST00000238616	NEK9	uuuugugucacacauccuaccuuugaugagucucacaucccaccuuccu
BIN00354	MIMAT0000063	hsa-let-7b	hsa-let-7b-5p	ugagguaguagguugugugguu	ENST00000227524	PRPF19	ccggcccaagccucccucagccaccagcaucccggccauucugaaagcu
BIN00355	MIMAT0000063	hsa-let-7b	hsa-let-7b-5p	ugagguaguagguugugugguu	ENST00000371544	ZCCHC11	ccgacacaucugcuaccucuugcaacugcaaagcuacagaagaugcuucugaccuuaaug
BIN00356	MIMAT0000063	hsa-let-7b	hsa-let-7b-5p	ugagguaguagguugugugguu	ENST00000361851	J01415-5	acccaacuaaaaauauuaaacacaaacuaccaccuaccucccucaccaaagcccauaaaaauaaaaaauuauaacaaaccc
BIN00357	MIMAT0000063	hsa-let-7b	hsa-let-7b-5p	ugagguaguagguugugugguu	ENST00000361390	MT-ND1	auacccauggccaaccuccuacuccucauuguacccauucuaaucgcaauggcauuccuaa
BIN00358	MIMAT0000063	hsa-let-7b	hsa-let-7b-5p	ugagguaguagguugugugguu	ENST00000318607	PABPC1	caagccaugcacccuacucuugcugguaaaaucacuggcauguuguuggaga
BIN00359	MIMAT0000063	hsa-let-7b	hsa-let-7b-5p	ugagguaguagguugugugguu	ENST00000379441	BAZ2A	caaacaucaaccucuaucuuugccagucccaccucuccaccuguccuaggggagu
BIN00360	MIMAT0000063	hsa-let-7b	hsa-let-7b-5p	ugagguaguagguugugugguu	ENST00000430044	GALNT11	aaaaguucuacccaccugaccugccagcugcuaguguuguuaucuguuucuauaaug
BIN00361	MIMAT0000063	hsa-let-7b	hsa-let-7b-5p	ugagguaguagguugugugguu	ENST00000435275	RPS24	auccgcacuagaaaguucaugaccaaccgacuacuucagaggaaacaaauggucauugauguccuucaccc
BIN00362	MIMAT0000063	hsa-let-7b	hsa-let-7b-5p	ugagguaguagguugugugguu	ENST00000262077	NUP153	uuucguuacagaagccccacccugccucacccacccuuuuuuaaauaaauaaauag
BIN00363	MIMAT0000063	hsa-let-7b	hsa-let-7b-5p	ugagguaguagguugugugguu	ENST00000361381	MT-ND4	uaaucgcccacgggcuuacauccucauuacuauucugccuagcaaacucaaac
BIN00364	MIMAT0000063	hsa-let-7b	hsa-let-7b-5p	ugagguaguagguugugugguu	ENST00000523944	MCM4	cauccacaaccgcucccucuucucugacaagcagaugaucaagcuucaggagucuccggaa
BIN00365	MIMAT0000063	hsa-let-7b	hsa-let-7b-5p	ugagguaguagguugugugguu	ENST00000383108	BRD2	cagccccaccugcccugccuacagguuaugauucagaggaggagg
BIN00366	MIMAT0000063	hsa-let-7b	hsa-let-7b-5p	ugagguaguagguugugugguu	ENST00000263121	SMARCB1	cagagccccccaccuaccucagggaacagaaggccaagaggaacagccagug
BIN00367	MIMAT0000063	hsa-let-7b	hsa-let-7b-5p	ugagguaguagguugugugguu	ENST00000295633	FSTL1	aaccccacucacuacccuguuucagaugcauuuggaauaccaaagauuaaauccuug
BIN00368	MIMAT0000063	hsa-let-7b	hsa-let-7b-5p	ugagguaguagguugugugguu	ENST00000292123	SAFB	cacagggaccgcggccgcuaccccgaccacucgguggacaggagagaagguu
BIN00369	MIMAT0000063	hsa-let-7b	hsa-let-7b-5p	ugagguaguagguugugugguu	ENST00000394231	C17orf37	cuucuccagccaccucauacccccuucccaggguaagugcccacgaaagcccag
BIN00370	MIMAT0000063	hsa-let-7b	hsa-let-7b-5p	ugagguaguagguugugugguu	ENST00000342320	RBPJ	auuuauuccaccagccuuaccuuuaccuacacaccagaaccagggccgc
BIN00371	MIMAT0000063	hsa-let-7b	hsa-let-7b-5p	ugagguaguagguugugugguu	ENST00000341164	ZNF606	uccauucaaccuauuuacccugcaagaauacaaacuggagauaaucuuuucaaa
BIN00372	MIMAT0000063	hsa-let-7b	hsa-let-7b-5p	ugagguaguagguugugugguu	ENST00000362079	MT-CO3	uaacacgagaaagcacauaccaaggccaccacacaccaccuguccaaaaaggccuucgauacgggauaau
BIN00373	MIMAT0000063	hsa-let-7b	hsa-let-7b-5p	ugagguaguagguugugugguu	ENST00000265343	AFF4	gacccgcacccagcacuucucagucucagaaacgguccucaggcuuaca
BIN00374	MIMAT0000063	hsa-let-7b	hsa-let-7b-5p	ugagguaguagguugugugguu	ENST00000404767	INTS1	gacagcacccucuaccugagccucauguaccuggccaagaucaagc
BIN00375	MIMAT0000063	hsa-let-7b	hsa-let-7b-5p	ugagguaguagguugugugguu	ENST00000373926	FBXW2	gacaaccgcuaccuguacaucauggacuugcggacagagagccugauuagucg
BIN00376	MIMAT0000063	hsa-let-7b	hsa-let-7b-5p	ugagguaguagguugugugguu	ENST00000330720	KDELR1	caccagccacuacuuguuugcgcuaggcguuuaccgcacgcucuaucucuucaacuggaucuggcgcua
BIN00377	MIMAT0000063	hsa-let-7b	hsa-let-7b-5p	ugagguaguagguugugugguu	ENST00000373204	EIF2C1	accucaccucagacucuguccaaccucugccucaagaucaaugucaaacuugguggcauuaacaacaucc
BIN00378	MIMAT0000063	hsa-let-7b	hsa-let-7b-5p	ugagguaguagguugugugguu	ENST00000244661	HIST1H3B	accgcccgggcacuguggcucugcgcgagauccgccgcuaccaaaagucgaccgaguugcugauucggaagcugccgu
BIN00379	MIMAT0000063	hsa-let-7b	hsa-let-7b-5p	ugagguaguagguugugugguu	ENST00000227378	HSPA8	accaccauuccuaccaagcagacacagaccuucacuaccuauucugacaaccagccuggugugcuuauucagguuuauga
BIN00380	MIMAT0000063	hsa-let-7b	hsa-let-7b-5p	ugagguaguagguugugugguu	ENST00000378609	GNB1	aacguggacacccuacaccuccccucagaacuucaaaagggcaagaucuuuuuuccuuc
BIN00381	MIMAT0000063	hsa-let-7b	hsa-let-7b-5p	ugagguaguagguugugugguu	ENST00000358689	ENTPD4	aaccaaaaaacuuacugccugaaaugauaauccucuuuuuucucuaucuugaa
BIN00382	MIMAT0000063	hsa-let-7b	hsa-let-7b-5p	ugagguaguagguugugugguu	ENST00000444597	DDX17	uuacuaacuucaccuucuuuccucuugcugucaucugcauucgugcuucc
BIN00383	MIMAT0000063	hsa-let-7b	hsa-let-7b-5p	ugagguaguagguugugugguu	ENST00000343932	CYP1A2	ucucagcucacuacaaccuccgccucccauguucaagcgauucuccugccu
BIN00384	MIMAT0000063	hsa-let-7b	hsa-let-7b-5p	ugagguaguagguugugugguu	ENST00000366711	C1orf69	ucagggcucaccuggagccgucccugucucaccuggaagcucu
BIN00385	MIMAT0000063	hsa-let-7b	hsa-let-7b-5p	ugagguaguagguugugugguu	ENST00000362079	MT-CO3	augacccaccaaucacaugccuaucauauaguaaaacccagcccaugaccccuaacaggggcccucuca
BIN00386	MIMAT0000063	hsa-let-7b	hsa-let-7b-5p	ugagguaguagguugugugguu	ENST00000322644	POLR2A	acccccgaccccaaccucuccauugaccagguuggcgugccccgcucca
BIN00387	MIMAT0000063	hsa-let-7b	hsa-let-7b-5p	ugagguaguagguugugugguu	ENST00000424173	MEF2C	gaaaccccaaccuauugccacuggcucacccuucucugcagaggaauag
BIN00388	MIMAT0000063	hsa-let-7b	hsa-let-7b-5p	ugagguaguagguugugugguu	ENST00000369799	AHCYL1	uccaccugaaccacacacucuaaagaaauauuuuuuaagauaacuuuuauuuucuucuuacuccuuuccucuu
BIN00389	MIMAT0000063	hsa-let-7b	hsa-let-7b-5p	ugagguaguagguugugugguu	ENST00000392789	SC5DL	ggacacacuaucaccuauuacauuuuacugauuaacaaauaaauuggaauuuaaaaau
BIN00390	MIMAT0000063	hsa-let-7b	hsa-let-7b-5p	ugagguaguagguugugugguu	ENST00000257075	PUM1	gccuuauccacacauccuuauggcugccgagugauucagagaauccuggag
BIN00391	MIMAT0000063	hsa-let-7b	hsa-let-7b-5p	ugagguaguagguugugugguu	ENST00000270458	CACNG8	ccaguuaccgcuuccgcuaccgccgccgcucccgcucuagcucccgcu
BIN00392	MIMAT0000063	hsa-let-7b	hsa-let-7b-5p	ugagguaguagguugugugguu	ENST00000221419	HNRNPL	aaaaccccugccuccccaguuguccacaucaggggccugauugacggugugg
BIN00393	MIMAT0000063	hsa-let-7b	hsa-let-7b-5p	ugagguaguagguugugugguu	ENST00000313432	ATP2A2	uucauccgcuaccucaucucguccaacgucggggaaguugucuguau
BIN00394	MIMAT0000063	hsa-let-7b	hsa-let-7b-5p	ugagguaguagguugugugguu	ENST00000357641	BRPF3	uuaauuuuaccuacuauaauaugacugucugaaacuuauuuucucucugaga
BIN00395	MIMAT0000063	hsa-let-7b	hsa-let-7b-5p	ugagguaguagguugugugguu	ENST00000369043	ATE1	aaaacugcauuaugaccuagcccccauaauugggauuuaucauuuuggag
BIN00396	MIMAT0000063	hsa-let-7b	hsa-let-7b-5p	ugagguaguagguugugugguu	ENST00000325324	IPO11	cauaacuaaaaucacaaaccuauuccucaaaagaauuuaauuuuauauuuaugagggggcccuucacuaaa
BIN00397	MIMAT0000063	hsa-let-7b	hsa-let-7b-5p	ugagguaguagguugugugguu	ENST00000354200	TBC1D20	cucccaaauaggcacccacucacuaccuuggcgucguuuuuugggucugacu
BIN00398	MIMAT0000063	hsa-let-7b	hsa-let-7b-5p	ugagguaguagguugugugguu	ENST00000380502	HAUS6	gaccaccgcgaccucaggcugaccguagggagggaucuugagg
BIN00399	MIMAT0000063	hsa-let-7b	hsa-let-7b-5p	ugagguaguagguugugugguu	ENST00000379919	MAB21L1	cggcuaccucucggcgcgcaaaauccgguccagguuucagacgc
BIN00400	MIMAT0000063	hsa-let-7b	hsa-let-7b-5p	ugagguaguagguugugugguu	ENST00000325844	MRPS11	caucccacaacaacacacagauccagguagucucugcuaguaaugagcccc
BIN00401	MIMAT0000063	hsa-let-7b	hsa-let-7b-5p	ugagguaguagguugugugguu	ENST00000295373	DHX57	cagcagaaccucuaccucgaacuaaagaccuauuggggcuggcccugg
BIN00402	MIMAT0000063	hsa-let-7b	hsa-let-7b-5p	ugagguaguagguugugugguu	ENST00000361739	MT-CO2	caaaccacuuucaccgcuacacgaccggggguauacuacggucaaugcucugaaaucuguggagcaaa
BIN00403	MIMAT0000063	hsa-let-7b	hsa-let-7b-5p	ugagguaguagguugugugguu	ENST00000368006	DEDD	ucucuacccuuccaaccaaucacaccccugccuuuuuuuuuuuuuuuuuaaagaaaaagaca
BIN00404	MIMAT0000063	hsa-let-7b	hsa-let-7b-5p	ugagguaguagguugugugguu	ENST00000511685	ODZ3	cuagacaacccaacugcuuucccugugcagcuuuguagaagga
BIN00405	MIMAT0000063	hsa-let-7b	hsa-let-7b-5p	ugagguaguagguugugugguu	ENST00000361899	MT-ATP6	acuucuuaccacaaggcacaccuacaccccuuauccccauacuaguuauuaucgaaaccauca
BIN00406	MIMAT0000063	hsa-let-7b	hsa-let-7b-5p	ugagguaguagguugugugguu	ENST00000295148	C2orf44	aagagcccugacccacuucagaugguaacaccacuucucacugccuuca
BIN00407	MIMAT0000063	hsa-let-7b	hsa-let-7b-5p	ugagguaguagguugugugguu	ENST00000369187	NBPF15	auccuuggcugaggauuguauuucagaaccaccaacugcucuugacaauuguuaacccgcuaggcuccuuugguuaga
BIN00408	MIMAT0000063	hsa-let-7b	hsa-let-7b-5p	ugagguaguagguugugugguu	ENST00000455117	USP22	aaccccaaccacugcaacugcaucauagaccagaucuucacaggcggg
BIN00409	MIMAT0000063	hsa-let-7b	hsa-let-7b-5p	ugagguaguagguugugugguu	ENST00000258607	CKAP2	aaagccacaaaaccucagccuguaaacaccagcaguguaacagugaaaaguaaua
BIN00410	MIMAT0000063	hsa-let-7b	hsa-let-7b-5p	ugagguaguagguugugugguu	ENST00000261811	C5orf32	ugacuagcuuugcacagacaccucuaccuucagcacuaugggauucuagauuaaug
BIN00411	MIMAT0000063	hsa-let-7b	hsa-let-7b-5p	ugagguaguagguugugugguu	ENST00000360388	SLC35F1	uucaguuucuaacuccaccaccaaucucuccucaaugaauaagacuuuagcaauuuauaua
BIN00412	MIMAT0000063	hsa-let-7b	hsa-let-7b-5p	ugagguaguagguugugugguu	ENST00000433297	HMGCS1	auggaaaacucuccauacagugcuaccucagugcauuagaccgcugcuauucugucuac
BIN00413	MIMAT0000063	hsa-let-7b	hsa-let-7b-5p	ugagguaguagguugugugguu	ENST00000336023	TUBA1B	aaaccucgauaucgagcgcccaaccuacacuaaccuuaaccgccuuauuagccagauuguguccuccauca
BIN00414	MIMAT0000063	hsa-let-7b	hsa-let-7b-5p	ugagguaguagguugugugguu	ENST00000439930	PCBP2	cuuuccccacaccaccccguccaugugccucaacccugaccuggagggaccaccucuagaggc
BIN00415	MIMAT0000063	hsa-let-7b	hsa-let-7b-5p	ugagguaguagguugugugguu	ENST00000369863	FLNA	ggcaccuggcagcuaccucaucuccaucaaguacggcggccccuaccac
BIN00416	MIMAT0000063	hsa-let-7b	hsa-let-7b-5p	ugagguaguagguugugugguu	ENST00000360647	ZNF148	cauacuuucagaacuuuuaccaaaacacacaacuguugaagcagucacuucucuauggaagu
BIN00417	MIMAT0000063	hsa-let-7b	hsa-let-7b-5p	ugagguaguagguugugugguu	ENST00000361567	MT-ND5	aacagcccuagaccucaacuaccuaaccaacaaacuuaaaauaaaauccccacuaugcacauuuuauuucucc
BIN00418	MIMAT0000063	hsa-let-7b	hsa-let-7b-5p	ugagguaguagguugugugguu	ENST00000380629	BNIP3L	augacccaaccuaccacccuguuuuuacauauccaauuccaguaacucuca
BIN00419	MIMAT0000063	hsa-let-7b	hsa-let-7b-5p	ugagguaguagguugugugguu	ENST00000252711	NDUFA10	aagccccucgccaccgacuauaauggcaacuguaguuuggagaaauuuu
BIN00420	MIMAT0000063	hsa-let-7b	hsa-let-7b-5p	ugagguaguagguugugugguu	ENST00000399336	NOMO3	aagcugugcuguggugugagaaugucauucuugaucuucagccuucguuug
BIN00421	MIMAT0000063	hsa-let-7b	hsa-let-7b-5p	ugagguaguagguugugugguu	ENST00000252699	ACTN4	ugucacaccccaacucugccccaucccggcagggugaguacaggcuga
BIN00422	MIMAT0000063	hsa-let-7b	hsa-let-7b-5p	ugagguaguagguugugugguu	ENST00000369528	SIKE1	agcccagccaucugccucgaaguauaccuuaagugaccccauaaauccauucaagaggcaggu
BIN00423	MIMAT0000063	hsa-let-7b	hsa-let-7b-5p	ugagguaguagguugugugguu	ENST00000170564	GPATCH1	acaguaagcaccaacugaaugccuccaaacgggcugaguugcuuggaga
BIN00424	MIMAT0000063	hsa-let-7b	hsa-let-7b-5p	ugagguaguagguugugugguu	ENST00000288266	APPL1	gccugacccagaccccaccaaauuuccuguuaaucgaaauuuaa
BIN00425	MIMAT0000063	hsa-let-7b	hsa-let-7b-5p	ugagguaguagguugugugguu	ENST00000222330	GSK3A	cagucgaccgaugccacaccuacccucacuaacuccuccugagggccccaccaagcacccuu
BIN00426	MIMAT0000063	hsa-let-7b	hsa-let-7b-5p	ugagguaguagguugugugguu	ENST00000338961	PTGES2	aagagaucaucaccuacuacccagccaugaaggcugugaacgagcagggcaag
BIN00427	MIMAT0000063	hsa-let-7b	hsa-let-7b-5p	ugagguaguagguugugugguu	ENST00000264710	RAB10	auaaguucuaacugccuacuauccaaugucaguuaauuggugucuucccccc
BIN00428	MIMAT0000063	hsa-let-7b	hsa-let-7b-5p	ugagguaguagguugugugguu	ENST00000368977	LACE1	acgguucagacauccgagagcaugaccccaacugccacuucagagacuuauuugaaagcuuuggccguuugcca
BIN00429	MIMAT0000063	hsa-let-7b	hsa-let-7b-5p	ugagguaguagguugugugguu	ENST00000221130	GSR	uauuucagcucaccacaaccucugccuccuggguucaagugauucuccugccu
BIN00430	MIMAT0000063	hsa-let-7b	hsa-let-7b-5p	ugagguaguagguugugugguu	ENST00000267950	ETFA	uuaaauaccauuacugcagccacacgccuuggaggugaaguguccugcuuaguag
BIN00431	MIMAT0000063	hsa-let-7b	hsa-let-7b-5p	ugagguaguagguugugugguu	ENST00000361453	MT-ND2	cacgcuacuccuaccuaucuccccuuuuauacuaauaaucuuau
BIN00432	MIMAT0000063	hsa-let-7b	hsa-let-7b-5p	ugagguaguagguugugugguu	ENST00000346249	TPD52L2	gcacacgcaacccagccucagcaucacagccgcagcucuguucagcgga
BIN00433	MIMAT0000063	hsa-let-7b	hsa-let-7b-5p	ugagguaguagguugugugguu	ENST00000370128	RTCD1	auaccucauugauauauugcacuauuucauaaauacuauaaaaua
BIN00434	MIMAT0000063	hsa-let-7b	hsa-let-7b-5p	ugagguaguagguugugugguu	ENST00000261601	USP14	guuuacugcacaccuauuaccuauuauuugcuguucuugcaugguucaaa
BIN00435	MIMAT0000063	hsa-let-7b	hsa-let-7b-5p	ugagguaguagguugugugguu	ENST00000401089	C1orf144	acugggcuagcucuguaggcucggagagccuggggagggugccaaccccaccuc
BIN00436	MIMAT0000063	hsa-let-7b	hsa-let-7b-5p	ugagguaguagguugugugguu	ENST00000318065	NFATC1	accaccagccacgaggccauccucuccaacaccaaaguccuggagaucccacuccugc
BIN00437	MIMAT0000063	hsa-let-7b	hsa-let-7b-5p	ugagguaguagguugugugguu	ENST00000331666	EIF3S8	aaccuugaaguccuaaaccacaccucagucacuaaaggucuguuuaaaguuguucugg
BIN00438	MIMAT0000063	hsa-let-7b	hsa-let-7b-5p	ugagguaguagguugugugguu	ENST00000355237	OCLN	agcucaccacaaccuccgccucccagguucaaacaauucuccugccu
BIN00439	MIMAT0000063	hsa-let-7b	hsa-let-7b-5p	ugagguaguagguugugugguu	ENST00000329251	TUT1	cucuugccaucaccuagcugccugcaccugcccuucagggagaugggggucauuaaaggaaacugaacauug
BIN00440	MIMAT0000063	hsa-let-7b	hsa-let-7b-5p	ugagguaguagguugugugguu	ENST00000356341	PAK1	gccaagccuucugugagauaaaugcacauuucagaaauuccaacu
BIN00441	MIMAT0000063	hsa-let-7b	hsa-let-7b-5p	ugagguaguagguugugugguu	ENST00000361641	TSEN15	uuaaaccuacugucucugucauaacuugucaacacugcuguauga
BIN00442	MIMAT0000063	hsa-let-7b	hsa-let-7b-5p	ugagguaguagguugugugguu	ENST00000377970	MYC	gaaagauuuagccauaauguaaacugccucaaauuggacuuugggcauaaaagaacuuuu
BIN00443	MIMAT0000063	hsa-let-7b	hsa-let-7b-5p	ugagguaguagguugugugguu	ENST00000305596	CD2BP2	caaucccacacccccacccucccuggacauguucgcugaggaguuggcggaggaggaacu
BIN00444	MIMAT0000063	hsa-let-7b	hsa-let-7b-5p	ugagguaguagguugugugguu	ENST00000377873	BFSP1	auccacaccacuccuccagcauccauugugacgagugggaugagg
BIN00445	MIMAT0000063	hsa-let-7b	hsa-let-7b-5p	ugagguaguagguugugugguu	ENST00000334325	SPATA12	ccuguccccacccccacaguaggagucagaaucagggacuggaaggga
BIN00446	MIMAT0000063	hsa-let-7b	hsa-let-7b-5p	ugagguaguagguugugugguu	ENST00000396349	MANSC1	agcuagacaacccaacugcuaccuauuuuucugucccaacgaggaagcc
BIN00447	MIMAT0000063	hsa-let-7b	hsa-let-7b-5p	ugagguaguagguugugugguu	ENST00000454682	NACA	agcuugaagaacaggauuccacccaggcaaccacacaacaagcccagcuggcggcagcagcugaaauugaugaagaa
BIN00448	MIMAT0000063	hsa-let-7b	hsa-let-7b-5p	ugagguaguagguugugugguu	ENST00000301453	OTUB1	acacuacgauauccucuacaaauagggcuggcuccagcccgcugcugccc
BIN00449	MIMAT0000063	hsa-let-7b	hsa-let-7b-5p	ugagguaguagguugugugguu	ENST00000355673	MBD6	aacaccccucugccucuggcucagguugcucaaagcacagauccuc
BIN00450	MIMAT0000063	hsa-let-7b	hsa-let-7b-5p	ugagguaguagguugugugguu	ENST00000339594	BAZ1B	agagcacguagaucgccacgaaaacuuccuacuucauuaaaaaaaggagaaaggaaaugggcu
BIN00451	MIMAT0000063	hsa-let-7b	hsa-let-7b-5p	ugagguaguagguugugugguu	ENST00000292211	UBE2Q1	cuacccacacccaccuaauuaggggugcuaauaaaacaugcugag
BIN00452	MIMAT0000063	hsa-let-7b	hsa-let-7b-5p	ugagguaguagguugugugguu	ENST00000263253	EP300	caugccacccuacuugcccaggacucaagcugcuggcccugugucccagg
BIN00453	MIMAT0000063	hsa-let-7b	hsa-let-7b-5p	ugagguaguagguugugugguu	ENST00000361453	MT-ND2	acucuccggacaaugaaccauaaccaauacuaccaaucaauacucaucauuaauaaucauaauagcuauagcaaua
BIN00454	MIMAT0000063	hsa-let-7b	hsa-let-7b-5p	ugagguaguagguugugugguu	ENST00000231498	NUP155	ugcuacacccugcuauugucuguuuguuuguuugagacugaguuuugcuc
BIN00455	MIMAT0000063	hsa-let-7b	hsa-let-7b-5p	ugagguaguagguugugugguu	ENST00000429416	SMARCA4	uccccuaacccacccaaccucaccaagaagaugaagaagauuguggaugccgugauc
BIN00456	MIMAT0000063	hsa-let-7b	hsa-let-7b-5p	ugagguaguagguugugugguu	ENST00000394670	ZNF207	uucauuucagccacagccuguucaaccucagcaagguuauauuccuccaauggcaca
BIN00457	MIMAT0000063	hsa-let-7b	hsa-let-7b-5p	ugagguaguagguugugugguu	ENST00000301327	MFSD3	gagcagcguccccacaccgcgcaccuucugcgggacgugcuagccgu
BIN00458	MIMAT0000063	hsa-let-7b	hsa-let-7b-5p	ugagguaguagguugugugguu	ENST00000361567	MT-ND5	accucucacuucaaccucccucaccauuggcagccuagcauuagcaggaauaccuuuccuc
BIN00459	MIMAT0000063	hsa-let-7b	hsa-let-7b-5p	ugagguaguagguugugugguu	ENST00000366609	IRF2BP2	caccacccacugccucaccucauuccaaccggaccacaccgccugaagc
BIN00460	MIMAT0000063	hsa-let-7b	hsa-let-7b-5p	ugagguaguagguugugugguu	ENST00000267970	TSPAN3	augugcccaccuacuuaccuacuaccugcgacuuucuuuuuccuuguucuagcugacucuucaugccccuaagau
BIN00461	MIMAT0000063	hsa-let-7b	hsa-let-7b-5p	ugagguaguagguugugugguu	ENST00000361567	MT-ND5	acgaaaauaaccccacccuacuaaaccccauuaaacgccuggcagcc
BIN00462	MIMAT0000063	hsa-let-7b	hsa-let-7b-5p	ugagguaguagguugugugguu	ENST00000268712	NCOR1	aucuaucuuuuuaacccuagccuucuaaacaaccucauacagcccaguuacauaauguuggcugu
BIN00463	MIMAT0000063	hsa-let-7b	hsa-let-7b-5p	ugagguaguagguugugugguu	ENST00000304330	RPAP1	ccccagcauccgcaacugcuaccugacucauugcucgccagcccgagccagucu
BIN00464	MIMAT0000063	hsa-let-7b	hsa-let-7b-5p	ugagguaguagguugugugguu	ENST00000300933	TPM4	caccccaccacccuacuccuauuuauucagcaccacacuacccaggaaa
BIN00465	MIMAT0000063	hsa-let-7b	hsa-let-7b-5p	ugagguaguagguugugugguu	ENST00000286827	TIAM1	aaugccaccaacuccagcuacucacccaccacaggccgggccuuugugggc
BIN00466	MIMAT0000063	hsa-let-7b	hsa-let-7b-5p	ugagguaguagguugugugguu	ENST00000329138	HGS	auccuaccagccuacucccacagcgggcuaccagaacguggccu
BIN00467	MIMAT0000063	hsa-let-7b	hsa-let-7b-5p	ugagguaguagguugugugguu	ENST00000357103	ADIPOR2	uuucuacuguaauccacaaccuugcuucaucuacuugauugucaucugugug
BIN00468	MIMAT0000063	hsa-let-7b	hsa-let-7b-5p	ugagguaguagguugugugguu	ENST00000337273	TNPO1	uuauucccacucaacauacugccuucuaagcuucccuuuuuuuguucaaagc
BIN00469	MIMAT0000063	hsa-let-7b	hsa-let-7b-5p	ugagguaguagguugugugguu	ENST00000232424	HES1	aggccaccccuccuccuaaacuccccaacccaccucucuucccuccg
BIN00470	MIMAT0000063	hsa-let-7b	hsa-let-7b-5p	ugagguaguagguugugugguu	ENST00000272519	RALB	agaccuucugcuaccucucauagaauugcucuguaauucuaaauuu
BIN00471	MIMAT0000063	hsa-let-7b	hsa-let-7b-5p	ugagguaguagguugugugguu	ENST00000304992	PRPF8	aagccugcagacacagaaccaccuccgcugcuuguuuacaaguggugucaaggcaucaauaa
BIN00472	MIMAT0000063	hsa-let-7b	hsa-let-7b-5p	ugagguaguagguugugugguu	ENST00000337138	HIF1A	acccaccgcugaaacgccaaagccacuucgaaguagugcugacccugc
BIN00473	MIMAT0000063	hsa-let-7b	hsa-let-7b-5p	ugagguaguagguugugugguu	ENST00000256442	CCNB1	aacuuucacuuugaaaaaugagaauuuuauauucuaagccaguuuuc
BIN00474	MIMAT0000063	hsa-let-7b	hsa-let-7b-5p	ugagguaguagguugugugguu	ENST00000361567	MT-ND5	aagccucaccccacuacuaggccuccuccuagcagcagcaggcaaau
BIN00475	MIMAT0000063	hsa-let-7b	hsa-let-7b-5p	ugagguaguagguugugugguu	ENST00000361390	MT-ND1	aacccccuggucaaccucaaccuaggccuccuauuuauucuagccaccucuagccuagccg
BIN00476	MIMAT0000063	hsa-let-7b	hsa-let-7b-5p	ugagguaguagguugugugguu	ENST00000361335	MT-ND4L	aacacccacucccucuuagccaauauugugccuauugccauacua
BIN00477	MIMAT0000063	hsa-let-7b	hsa-let-7b-5p	ugagguaguagguugugugguu	ENST00000247956	ZNF317	aaaccacggccagcugcuugucuuuguauggcuugccagcuaacaaua
BIN00478	MIMAT0000063	hsa-let-7b	hsa-let-7b-5p	ugagguaguagguugugugguu	ENST00000449103	PLXNB2	guuccaagaccaccccaccccuuuuuguaaaucuuguucauuguaaau
BIN00479	MIMAT0000063	hsa-let-7b	hsa-let-7b-5p	ugagguaguagguugugugguu	ENST00000377038	DFFA	gcucacugcaacccccaccucccagguucaagcgauucuccugu
BIN00480	MIMAT0000063	hsa-let-7b	hsa-let-7b-5p	ugagguaguagguugugugguu	ENST00000218147	BCORL1	gaucccacacuggcuaccuacucgggucagacagccaugaagcu
BIN00481	MIMAT0000063	hsa-let-7b	hsa-let-7b-5p	ugagguaguagguugugugguu	ENST00000229239	GAPDH	ucccccaccacacugaaucuccccuccucacaguugccauguagaccccuugaagaggggaggggcc
BIN00482	MIMAT0000063	hsa-let-7b	hsa-let-7b-5p	ugagguaguagguugugugguu	ENST00000261965	TUBGCP3	guuggggucacgacucgcauggacuuuaacugcaaaucagccuucuucac
BIN00483	MIMAT0000063	hsa-let-7b	hsa-let-7b-5p	ugagguaguagguugugugguu	ENST00000322213	SMC1A	uauuugacucccaaccuucccccuaccuccuggcccuuuuugguguag
BIN00484	MIMAT0000063	hsa-let-7b	hsa-let-7b-5p	ugagguaguagguugugugguu	ENST00000370565	CLCA2	ucaugcuauguauguaccagguuacacagcaaacgguaauauu
BIN00485	MIMAT0000063	hsa-let-7b	hsa-let-7b-5p	ugagguaguagguugugugguu	ENST00000411809	CLINT1	agaucagaaugcuucaacccacacaccucagucuucaguuaagacuucagugccuagcagcaagu
BIN00486	MIMAT0000063	hsa-let-7b	hsa-let-7b-5p	ugagguaguagguugugugguu	ENST00000340828	CCNG1	aaaaauuuuuauacagaaccuacugccucaaacugaaucccaucaagaaaacuaguuucuauuguauu
BIN00487	MIMAT0000063	hsa-let-7b	hsa-let-7b-5p	ugagguaguagguugugugguu	ENST00000335727	TNRC6B	uacugaccaccaacugcugcgggauaacaccacagggucuaauucuuc
BIN00488	MIMAT0000063	hsa-let-7b	hsa-let-7b-5p	ugagguaguagguugugugguu	ENST00000371244	PRKAA2	uaauucuucauuggaagccacucccuucaccucaccucaccuagucac
BIN00489	MIMAT0000063	hsa-let-7b	hsa-let-7b-5p	ugagguaguagguugugugguu	ENST00000304414	ARL6IP1	aaguccacaaccugcuucucaccuaccugauagugacuuccuuacua
BIN00490	MIMAT0000063	hsa-let-7b	hsa-let-7b-5p	ugagguaguagguugugugguu	ENST00000371602	ADNP	cuugguguguauaccagcaacaugaccgccucaacuaucacucugcaucuaguucacugca
BIN00491	MIMAT0000063	hsa-let-7b	hsa-let-7b-5p	ugagguaguagguugugugguu	ENST00000357503	C9orf167	gguucacugcaaccucugccuccuggguucaagcgauucuccugccucagc
BIN00492	MIMAT0000063	hsa-let-7b	hsa-let-7b-5p	ugagguaguagguugugugguu	ENST00000258062	REPS1	uaacucacacuaguaccucaccucagcagauaccagagcaaccaaauuuugcagauuucagucaguuu
BIN00493	MIMAT0000063	hsa-let-7b	hsa-let-7b-5p	ugagguaguagguugugugguu	ENST00000432176	FAM126A	uuaacaaccagccaaucccuaccuaagccuaguagccaugguuuggcua
BIN00494	MIMAT0000063	hsa-let-7b	hsa-let-7b-5p	ugagguaguagguugugugguu	ENST00000373204	EIF2C1	uuaaaaagcugaccgacaaccagaccucgaccaugauaaaggccacagcuagauccg
BIN00495	MIMAT0000063	hsa-let-7b	hsa-let-7b-5p	ugagguaguagguugugugguu	ENST00000373609	TXLNA	ugccugacucacacuucagcuaccucuuaaugccuguggagggacugga
BIN00496	MIMAT0000063	hsa-let-7b	hsa-let-7b-5p	ugagguaguagguugugugguu	ENST00000257622	POM121	ucugcagccccggcugcugcacccacaccugcaccuccguccaugaucaaggucgugccugc
BIN00497	MIMAT0000063	hsa-let-7b	hsa-let-7b-5p	ugagguaguagguugugugguu	ENST00000331925	ACTG1	cuggaccuggcuggccgggaccugaccgacuaccucaugaagauccucacugagcgaggcuacagcuucacca
BIN00498	MIMAT0000063	hsa-let-7b	hsa-let-7b-5p	ugagguaguagguugugugguu	ENST00000303305	PA2G4	agggcuaaauuagccaccaccacugaaaacucagccgaauuuuuuuau
BIN00499	MIMAT0000063	hsa-let-7b	hsa-let-7b-5p	ugagguaguagguugugugguu	ENST00000253003	ADRM1	guugcacacccucaccucccacccacugauuauuaauaaagucuu
BIN00500	MIMAT0000063	hsa-let-7b	hsa-let-7b-5p	ugagguaguagguugugugguu	ENST00000357992	ELK4	ccuggaagccccaaccucugccucuaacguaaugacugcuuuugccaccacac
BIN00501	MIMAT0000063	hsa-let-7b	hsa-let-7b-5p	ugagguaguagguugugugguu	ENST00000296048	GYG1	aucuuuaccaccaacguuuuaccucugcuucaacaauuuggccuugucaaagaca
BIN00502	MIMAT0000063	hsa-let-7b	hsa-let-7b-5p	ugagguaguagguugugugguu	ENST00000396821	DDX17	uccuaccagagagcuugcccagcaaguacagcagguggccgaugacua
BIN00503	MIMAT0000063	hsa-let-7b	hsa-let-7b-5p	ugagguaguagguugugugguu	ENST00000367182	MDM4	acgauauccccacacugccuaccucagagcauaaaugcauacauucuagagaaga
BIN00504	MIMAT0000063	hsa-let-7b	hsa-let-7b-5p	ugagguaguagguugugugguu	ENST00000378536	SKI	uccacaaccuucccuucucuuucuauuccccagugaacugagguuuu
BIN00505	MIMAT0000063	hsa-let-7b	hsa-let-7b-5p	ugagguaguagguugugugguu	ENST00000371558	UBE2A	ucaccucccuacuccugucauuacauuuacuuuauuaaaagcaaaau
BIN00506	MIMAT0000063	hsa-let-7b	hsa-let-7b-5p	ugagguaguagguugugugguu	ENST00000310441	HCFC1	gccaccaacacgucuacccgcccuaucaucacagugcacaagucaggca
BIN00507	MIMAT0000063	hsa-let-7b	hsa-let-7b-5p	ugagguaguagguugugugguu	ENST00000335508	SF3B1	gauccuacaccuagccacacaccagcgggagcugcuacuccuggacgaggu
BIN00508	MIMAT0000063	hsa-let-7b	hsa-let-7b-5p	ugagguaguagguugugugguu	ENST00000445736	HSPA1B	acgcagaucuucaccaccuacuccgacaaccaacccggggugcugauccagg
BIN00509	MIMAT0000063	hsa-let-7b	hsa-let-7b-5p	ugagguaguagguugugugguu	ENST00000327443	SP1	gaccucacagccacacaacuuucacagggugccaauggcuggcagau
BIN00510	MIMAT0000063	hsa-let-7b	hsa-let-7b-5p	ugagguaguagguugugugguu	ENST00000414097	NDRG1	gaaccacaaaaccugcuacaacccccucuucaacuacgaggaca
BIN00511	MIMAT0000063	hsa-let-7b	hsa-let-7b-5p	ugagguaguagguugugugguu	ENST00000395863	BMP7	gaaacggugcccaagcccugcugugcgcccacgcagcucaaugccaucucc
BIN00512	MIMAT0000063	hsa-let-7b	hsa-let-7b-5p	ugagguaguagguugugugguu	ENST00000376033	BAT2	cugcugccccuucuaccccagcuccaccaccugcagucccuaaagaac
BIN00513	MIMAT0000063	hsa-let-7b	hsa-let-7b-5p	ugagguaguagguugugugguu	ENST00000452194	HSF2	cugccgccgccgcuaccaccgcguucggguguagaauuuggaauccc
BIN00514	MIMAT0000063	hsa-let-7b	hsa-let-7b-5p	ugagguaguagguugugugguu	ENST00000211379	BAT3	cugccccggaaacaaaugcacccaaccauccuuccccugcggaguaugucg
BIN00515	MIMAT0000063	hsa-let-7b	hsa-let-7b-5p	ugagguaguagguugugugguu	ENST00000392006	HNRNPUL1	gcacagaccuacccucagcccagcuauaaccaguaucagcaguaug
BIN00516	MIMAT0000063	hsa-let-7b	hsa-let-7b-5p	ugagguaguagguugugugguu	ENST00000370355	SCD	cccuggacaggcagccuccuuuguguguauucagaggcaguga
BIN00517	MIMAT0000063	hsa-let-7b	hsa-let-7b-5p	ugagguaguagguugugugguu	ENST00000362079	MT-CO3	acccuccuacaagccucagaguacuucgagucucccuucaccauuuccgacg
BIN00518	MIMAT0000063	hsa-let-7b	hsa-let-7b-5p	ugagguaguagguugugugguu	ENST00000361567	MT-ND5	aaaaccugccccuacuccuccuagaccuaaccugacuagaaaagcuauuac
BIN00519	MIMAT0000063	hsa-let-7b	hsa-let-7b-5p	ugagguaguagguugugugguu	ENST00000352433	PTTG1	gaugccccaccagccuuaccuaaagcuacuagaaaggcuuugggaacugucaaca
BIN00520	MIMAT0000063	hsa-let-7b	hsa-let-7b-5p	ugagguaguagguugugugguu	ENST00000324048	ZNF687	cccaugcccaccucuacucccagcaucccagcuuccaaacucagcaggc
BIN00521	MIMAT0000063	hsa-let-7b	hsa-let-7b-5p	ugagguaguagguugugugguu	ENST00000414487	SNRPE	cccaucaaccucaucuucagauacuuacaaaauagaucgcggauucaggugug
BIN00522	MIMAT0000063	hsa-let-7b	hsa-let-7b-5p	ugagguaguagguugugugguu	ENST00000270451	ZNF581	aaggcccaaccacuaccugcuuauugacacucaggguguccccuaca
BIN00523	MIMAT0000063	hsa-let-7b	hsa-let-7b-5p	ugagguaguagguugugugguu	ENST00000312046	OXR1	ccaccgccgaaaccgucgaccuccugggccccaguuccgcguccagc
BIN00524	MIMAT0000063	hsa-let-7b	hsa-let-7b-5p	ugagguaguagguugugugguu	ENST00000367545	UTRN	caugaccaccuuucuaccucagauccaucuucauccauugcauuggaaacugcuuuaugc
BIN00525	MIMAT0000063	hsa-let-7b	hsa-let-7b-5p	ugagguaguagguugugugguu	ENST00000263468	KIAA1377	cacgcaccucuacucccagcuacuaggaggcugaggcaggagaaucguu
BIN00526	MIMAT0000063	hsa-let-7b	hsa-let-7b-5p	ugagguaguagguugugugguu	ENST00000223023	WASL	caccgccuccaccuccaccuccuccugggccaccgcccccgccug
BIN00527	MIMAT0000063	hsa-let-7b	hsa-let-7b-5p	ugagguaguagguugugugguu	ENST00000414468	ZNF805	caccgauccuaccucaaaaggcaccagcggauucacacuggggagaagcc
BIN00528	MIMAT0000063	hsa-let-7b	hsa-let-7b-5p	ugagguaguagguugugugguu	ENST00000320785	KIF1C	caccccaacccuacccagcccagcggcccccagggccccgcuacccccc
BIN00529	MIMAT0000063	hsa-let-7b	hsa-let-7b-5p	ugagguaguagguugugugguu	ENST00000357332	ASNA1	cacagcugccagccccaaccgcugccauuucacacucacccuccacccucc
BIN00530	MIMAT0000063	hsa-let-7b	hsa-let-7b-5p	ugagguaguagguugugugguu	ENST00000329271	GRPEL2	auuccaccagccuuuacuccucugcccuuuugucaauuuuaccuua
BIN00531	MIMAT0000063	hsa-let-7b	hsa-let-7b-5p	ugagguaguagguugugugguu	ENST00000219746	TOX3	auuccacacaccaagccuuggggacgaggaauucgaaauuccaccaauca
BIN00532	MIMAT0000063	hsa-let-7b	hsa-let-7b-5p	ugagguaguagguugugugguu	ENST00000264010	CTCF	auaugccacacccuaccuuugccugaaggguuucaggugguuaaagugg
BIN00533	MIMAT0000063	hsa-let-7b	hsa-let-7b-5p	ugagguaguagguugugugguu	ENST00000341928	EPB41L3	auccaccagacccugcccaacuaucugaagauaucaccaggua
BIN00534	MIMAT0000063	hsa-let-7b	hsa-let-7b-5p	ugagguaguagguugugugguu	ENST00000394752	SFMBT1	auccacaucgcugccuccagauagacaaaggagaaaaagggagcuuc
BIN00535	MIMAT0000063	hsa-let-7b	hsa-let-7b-5p	ugagguaguagguugugugguu	ENST00000358689	ENTPD4	uacuuggaccccugccuaccccuagacauuaaagaugaaauccagcaa
BIN00536	MIMAT0000063	hsa-let-7b	hsa-let-7b-5p	ugagguaguagguugugugguu	ENST00000315249	RFFL	uuggcuuacugcaaccuccaccucccagguucaagcuauucuccugccuua
BIN00537	MIMAT0000063	hsa-let-7b	hsa-let-7b-5p	ugagguaguagguugugugguu	ENST00000473000	PSMG4	cuuggagacacuuccgacacgaccucuacuggccuugcccagcgccuag
BIN00538	MIMAT0000063	hsa-let-7b	hsa-let-7b-5p	ugagguaguagguugugugguu	ENST00000272193	SOX13	uuccccccaagccaccaaccucugccugucaccccugacucccagcuggccuuac
BIN00539	MIMAT0000063	hsa-let-7b	hsa-let-7b-5p	ugagguaguagguugugugguu	ENST00000216277	PAPOLA	aaacugccacacaaccagccauuucuccaccaccaaagccuac
BIN00540	MIMAT0000063	hsa-let-7b	hsa-let-7b-5p	ugagguaguagguugugugguu	ENST00000250489	TMEM55B	acugccacuggccuugccuuuggcacauggaagcaugcacggcgau
BIN00541	MIMAT0000063	hsa-let-7b	hsa-let-7b-5p	ugagguaguagguugugugguu	ENST00000413782	SMG7	agccuuuuuccuacuaccuuuacccaguuuguguguuugagcucugcauu
BIN00542	MIMAT0000063	hsa-let-7b	hsa-let-7b-5p	ugagguaguagguugugugguu	ENST00000227378	HSPA8	agccaggccuacaccccagcaaccauguccaagggaccugcaguuggu
BIN00543	MIMAT0000063	hsa-let-7b	hsa-let-7b-5p	ugagguaguagguugugugguu	ENST00000341423	HMGB1	agccacuaaccuugccugguacaguauggggguuguaaauuggcauggaa
BIN00544	MIMAT0000063	hsa-let-7b	hsa-let-7b-5p	ugagguaguagguugugugguu	ENST00000355946	SH3PXD2A	agacucaccccuacugcccgcccagcgcaacagcauacccguguccccugu
BIN00545	MIMAT0000063	hsa-let-7b	hsa-let-7b-5p	ugagguaguagguugugugguu	ENST00000323570	ELMOD2	agacccaacuacuaccuuacuauuauaggacgauucuauguuucug
BIN00546	MIMAT0000063	hsa-let-7b	hsa-let-7b-5p	ugagguaguagguugugugguu	ENST00000303731	TRAPPC1	acuguccacaaccuguaccuguuugaccggaauggagugugucugcacu
BIN00547	MIMAT0000063	hsa-let-7b	hsa-let-7b-5p	ugagguaguagguugugugguu	ENST00000255078	IGHMBP2	gccccacagccucagcaucuucagcacuuaccgauccagagcc
BIN00548	MIMAT0000063	hsa-let-7b	hsa-let-7b-5p	ugagguaguagguugugugguu	ENST00000269601	TXNL4A	acuccaccaaguaccgcuacugaggcgcccucagucugcgcggauaaaugu
BIN00549	MIMAT0000063	hsa-let-7b	hsa-let-7b-5p	ugagguaguagguugugugguu	ENST00000392069	PAX3	accucaaccgcuuccuccaagcacuguacaccaaagcacgauuccuu
BIN00550	MIMAT0000063	hsa-let-7b	hsa-let-7b-5p	ugagguaguagguugugugguu	ENST00000216218	ST13	accaccugcuacucagaaagcuaaaucagaagaaaauaccaaggaag
BIN00551	MIMAT0000063	hsa-let-7b	hsa-let-7b-5p	ugagguaguagguugugugguu	ENST00000304611	PEX6	accacccauaccuccuuguacaugguggguucuacccugagcccug
BIN00552	MIMAT0000063	hsa-let-7b	hsa-let-7b-5p	ugagguaguagguugugugguu	ENST00000396842	EAF1	acagccaccaccaccuccaccaccuaugccauucagagcuccaacgaagc
BIN00553	MIMAT0000063	hsa-let-7b	hsa-let-7b-5p	ugagguaguagguugugugguu	ENST00000216297	SUPT16H	aauccuccaaccuacccuacugccaugaccuuccgcacaucucuaagu
BIN00554	MIMAT0000063	hsa-let-7b	hsa-let-7b-5p	ugagguaguagguugugugguu	ENST00000300086	TERF2IP	aaggaccgcuaccucaagcaccugcggggccaggagcauaaguacc
BIN00555	MIMAT0000063	hsa-let-7b	hsa-let-7b-5p	ugagguaguagguugugugguu	ENST00000416165	BAHD1	aagccacacccaccugaaaucaaaccaaaggagugcuguggcucc
BIN00556	MIMAT0000063	hsa-let-7b	hsa-let-7b-5p	ugagguaguagguugugugguu	ENST00000262518	SRCAP	aagaccccaaccuccagcccagagaagccacaggaacucguuac
BIN00557	MIMAT0000063	hsa-let-7b	hsa-let-7b-5p	ugagguaguagguugugugguu	ENST00000380737	PPP2R2A	aacuccaacagcugccucaaauaaaaaucuguauaugaauacauuuu
BIN00558	MIMAT0000063	hsa-let-7b	hsa-let-7b-5p	ugagguaguagguugugugguu	ENST00000336023	TUBA1B	aacuaccagccucccacuguggugccugguggagaccuggccaa
BIN00559	MIMAT0000063	hsa-let-7b	hsa-let-7b-5p	ugagguaguagguugugugguu	ENST00000228437	PRDM4	aacuacacccuaccuccaccaccuuacccucaccuggagagcagu
BIN00560	MIMAT0000063	hsa-let-7b	hsa-let-7b-5p	ugagguaguagguugugugguu	ENST00000361335	MT-ND4L	aaccuaaaccuacuccaaugcuaa
BIN00561	MIMAT0000063	hsa-let-7b	hsa-let-7b-5p	ugagguaguagguugugugguu	ENST00000361899	MT-ATP6	caaccauuaaccuucccucuacacuuaucaucuucacaauucuaauucuac
BIN00562	MIMAT0000063	hsa-let-7b	hsa-let-7b-5p	ugagguaguagguugugugguu	ENST00000265620	GNAS	aaccagaccaaccgccugcaggaggcucugaaccucuucaagag
BIN00563	MIMAT0000063	hsa-let-7b	hsa-let-7b-5p	ugagguaguagguugugugguu	ENST00000411419	CTBP2	aaccaccaccucaucaaugacuuuaccauaaagcagaugaggcagggagca
BIN00564	MIMAT0000063	hsa-let-7b	hsa-let-7b-5p	ugagguaguagguugugugguu	ENST00000361381	MT-ND4	ccugacaaaacacauagccuaccccuuccuuguacuaucccuaugaggcauaauuauaaca
BIN00565	MIMAT0000063	hsa-let-7b	hsa-let-7b-5p	ugagguaguagguugugugguu	ENST00000407418	CBX6	aaagcccacaaccucucugagccucccuggccugaaaggggaug
BIN00566	MIMAT0000063	hsa-let-7b	hsa-let-7b-5p	ugagguaguagguugugugguu	ENST00000521891	ZFHX4	aaacccagccuuuuugccucauuuuccuaugaccccagaagcacugcugc
BIN00567	MIMAT0000063	hsa-let-7b	hsa-let-7b-5p	ugagguaguagguugugugguu	ENST00000251900	SCML2	aaaccaccuggaccuacugcaguccccaaaaggagcaguucuguu
BIN00568	MIMAT0000063	hsa-let-7b	hsa-let-7b-5p	ugagguaguagguugugugguu	ENST00000383829	BRPF1	aaaaucaccaaccgccugaccauccaaaggaagagccaguucaug
BIN00569	MIMAT0000063	hsa-let-7b	hsa-let-7b-5p	ugagguaguagguugugugguu	ENST00000261167	WBP11	aaaaccucagccuauggaccuccaacucgggcaguuucuauccuuccucuuc
BIN00570	MIMAT0000063	hsa-let-7b	hsa-let-7b-5p	ugagguaguagguugugugguu	ENST00000523944	MCM4	aaaacauccagcugccucauacuuuauuaucaagguuugauuugaucuuc
BIN00571	MIMAT0000063	hsa-let-7b	hsa-let-7b-5p	ugagguaguagguugugugguu	ENST00000219479	NME4	agccaccaacuucagugccuuucuguaccccaagccagcacaagauuggaccaa
BIN00572	MIMAT0000063	hsa-let-7b	hsa-let-7b-5p	ugagguaguagguugugugguu	ENST00000264335	YWHAE	ccaacaagagaaaccaucucugaccacccccuccuccccaucccacccuuuggaaacuccccauuguca
BIN00573	MIMAT0000063	hsa-let-7b	hsa-let-7b-5p	ugagguaguagguugugugguu	ENST00000231512	C5orf15	aucccucgccuacuccucugucucaagaggaagcugauaacaauga
BIN00574	MIMAT0000063	hsa-let-7b	hsa-let-7b-5p	ugagguaguagguugugugguu	ENST00000276590	LACTB2	caucaauaaugacacuaccuauugcauuaaaaaacucccacggaauccuc
BIN00575	MIMAT0000063	hsa-let-7b	hsa-let-7b-5p	ugagguaguagguugugugguu	ENST00000317147	CNOT1	agccacacucacuacuucaguugcaccaugcuguaccuuuuugcagaggcca
BIN00576	MIMAT0000063	hsa-let-7b	hsa-let-7b-5p	ugagguaguagguugugugguu	ENST00000452074	ACACA	agcaaucugacauucccacagccccucaaacaugcaaggcuacuaaggcagg
BIN00577	MIMAT0000063	hsa-let-7b	hsa-let-7b-5p	ugagguaguagguugugugguu	ENST00000315579	NCAPD2	accgccaacucuaccucaaccccaaaggggacucugccagagccaagg
BIN00578	MIMAT0000063	hsa-let-7b	hsa-let-7b-5p	ugagguaguagguugugugguu	ENST00000361851	J01415-5	augccccaacuaaauacuaccguauggcccaccauaauuacccccauacuccuuacac
BIN00579	MIMAT0000063	hsa-let-7b	hsa-let-7b-5p	ugagguaguagguugugugguu	ENST00000334982	NAA20	acugagaagaaauccaucauaccauuaccucauccugugaggccugaagacauugaauaac
BIN00580	MIMAT0000063	hsa-let-7b	hsa-let-7b-5p	ugagguaguagguugugugguu	ENST00000432126	KIAA0141	uauucccccacaccccuacccacuggaaaggaguguuguaagacua
BIN00581	MIMAT0000063	hsa-let-7b	hsa-let-7b-5p	ugagguaguagguugugugguu	ENST00000337537	PPP2R5E	cucagcaccaacuacuccuccaucaguggauaaaguagacggauuu
BIN00582	MIMAT0000063	hsa-let-7b	hsa-let-7b-5p	ugagguaguagguugugugguu	ENST00000291900	ZER1	acacacuccuaccccaaccagacuaaaugccuauaacgcuguga
BIN00583	MIMAT0000063	hsa-let-7b	hsa-let-7b-5p	ugagguaguagguugugugguu	ENST00000263239	DDX18	ucaucuaccuacuacuuguaaccagcuuguuucauaacauguuauuuuccugugucauuaa
BIN00584	MIMAT0000063	hsa-let-7b	hsa-let-7b-5p	ugagguaguagguugugugguu	ENST00000372082	MMACHC	cugacuacgaggugcaccccaaccgacgccccaagauccuggcccagacagcagccc
BIN00585	MIMAT0000063	hsa-let-7b	hsa-let-7b-5p	ugagguaguagguugugugguu	ENST00000321895	CCDC71	aagcaugcuaccaccaaccugcugcugagcucucugaagcaaucaagugccagccaug
BIN00586	MIMAT0000063	hsa-let-7b	hsa-let-7b-5p	ugagguaguagguugugugguu	ENST00000303714	ANTXR1	agagaaaugaacccuacuugcuaucucuaucuuagaaagcaaaaacaaacaggaguuu
BIN00587	MIMAT0000063	hsa-let-7b	hsa-let-7b-5p	ugagguaguagguugugugguu	ENST00000374749	CUL2	accaccaccacaccccuccucccucaacauacaauuuuucuuua
BIN00588	MIMAT0000063	hsa-let-7b	hsa-let-7b-5p	ugagguaguagguugugugguu	ENST00000286332	TAB2	augccaaucaguucaccuacuacuucacaaccaccaaccauucauucaucu
BIN00589	MIMAT0000063	hsa-let-7b	hsa-let-7b-5p	ugagguaguagguugugugguu	ENST00000264670	NSUN2	guuagcaugaucccaccacugcuccucaacgugcggccucaucauaagaucu
BIN00590	MIMAT0000063	hsa-let-7b	hsa-let-7b-5p	ugagguaguagguugugugguu	ENST00000311921	ZNF507	aauguugugacaccgaccgaagccuuuguucuggaucuuucuuccuauugaa
BIN00591	MIMAT0000063	hsa-let-7b	hsa-let-7b-5p	ugagguaguagguugugugguu	ENST00000324109	DNMBP	uaagccaccauaccgcaaccucaaugacaccuuucugauggucuuuacacagucugug
BIN00592	MIMAT0000063	hsa-let-7b	hsa-let-7b-5p	ugagguaguagguugugugguu	ENST00000072869	ADCK2	gccaccaaccucaucuccguggcagugaaaguguugcacccuggccugcuc
BIN00593	MIMAT0000063	hsa-let-7b	hsa-let-7b-5p	ugagguaguagguugugugguu	ENST00000376033	BAT2	gaaccccgcccacuuaccucaccucugcgccaggcugcggaugaggaugacaaggg
BIN00594	MIMAT0000063	hsa-let-7b	hsa-let-7b-5p	ugagguaguagguugugugguu	ENST00000426391	ZNF841	aauggcaccucccucuuguuuguucuucuggccaugugacaugcccu
BIN00595	MIMAT0000063	hsa-let-7b	hsa-let-7b-5p	ugagguaguagguugugugguu	ENST00000343304	LRRC41	cuccagcagccaccuccucugccucuucuucuacauccucauacaaacgggcaccagcu
BIN00596	MIMAT0000063	hsa-let-7b	hsa-let-7b-5p	ugagguaguagguugugugguu	ENST00000359426	HK1	cuaagaguccgggauccccagccuacugccucuccagcacuucucucuucaagcggcgacccc
BIN00597	MIMAT0000063	hsa-let-7b	hsa-let-7b-5p	ugagguaguagguugugugguu	ENST00000357304	BAT2L	aucgccacagaccuacaggccuagcucugcuagccccagugggaagcccucug
BIN00598	MIMAT0000063	hsa-let-7b	hsa-let-7b-5p	ugagguaguagguugugugguu	ENST00000360184	DYNC1H1	auccaccgccugcuccugauccaggcuuuccggcccgaucgccuguuggccauggc
BIN00599	MIMAT0000063	hsa-let-7b	hsa-let-7b-5p	ugagguaguagguugugugguu	ENST00000260359	NUSAP1	aaaagcuacauagcccuaucgaaaugcgaggauuaaugcuuuaaugcuuuuagagacag
BIN00600	MIMAT0000063	hsa-let-7b	hsa-let-7b-5p	ugagguaguagguugugugguu	ENST00000443950	HNRNPF	aaaaaagccacacccaagaucaccugacacccacccugacaaguguccau
BIN00601	MIMAT0000063	hsa-let-7b	hsa-let-7b-5p	ugagguaguagguugugugguu	ENST00000304916	FAM84B	agcagaccaaaaccacagcagccuccuauuaaguguaacaaauaguuaagcaaacucgggcuacaaac
BIN00602	MIMAT0000063	hsa-let-7b	hsa-let-7b-5p	ugagguaguagguugugugguu	ENST00000056217	ARHGEF5	uuucagcauccccuacugccuuauccacgcugaagcaggacucucaagaau
BIN00603	MIMAT0000063	hsa-let-7b	hsa-let-7b-5p	ugagguaguagguugugugguu	ENST00000288207	CCNB2	aacugaaaccuacugcuucugucaaaccaguacagauggaaaaguugg
BIN00604	MIMAT0000063	hsa-let-7b	hsa-let-7b-5p	ugagguaguagguugugugguu	ENST00000427980	ATXN1L	uucccuguagauaaauuacugaucccccaucuacuauccccaguauguaauggcugaauuaauauguaa
BIN00605	MIMAT0000063	hsa-let-7b	hsa-let-7b-5p	ugagguaguagguugugugguu	ENST00000265198	IPCEF1	uuuagcucacugcaaccucugccucccugguugaagugauucuccugcc
BIN00606	MIMAT0000063	hsa-let-7b	hsa-let-7b-5p	ugagguaguagguugugugguu	ENST00000316292	EEF1A1	ugaauauuaucccuaauaccugccaccccacucuuaaucagugguggaagaacggucuca
BIN00607	MIMAT0000063	hsa-let-7b	hsa-let-7b-5p	ugagguaguagguugugugguu	ENST00000343815	UBAP2L	ucgacaaccuauaccucccaaaauaaugcucagggcccucuuua
BIN00608	MIMAT0000063	hsa-let-7b	hsa-let-7b-5p	ugagguaguagguugugugguu	ENST00000367182	MDM4	uacauaccuacccuuuucuaccucaucauuuguuguagggauuaaauccggg
BIN00609	MIMAT0000063	hsa-let-7b	hsa-let-7b-5p	ugagguaguagguugugugguu	ENST00000225402	AATF	aaaaagcucuguugaccaccaaccagcuuccucaaccagauguuuucccauuguucaagga
BIN00610	MIMAT0000063	hsa-let-7b	hsa-let-7b-5p	ugagguaguagguugugugguu	ENST00000398557	DIAPH1	gaccaucccaacaccucacccucugucuacaaggaaaugggagguggagccuc
BIN00611	MIMAT0000063	hsa-let-7b	hsa-let-7b-5p	ugagguaguagguugugugguu	ENST00000377526	AUP1	cuguagcaccccucuacucaauaguccccccagcuuugugugcuggu
BIN00612	MIMAT0000063	hsa-let-7b	hsa-let-7b-5p	ugagguaguagguugugugguu	ENST00000402312	WDR25	cugccccagccucgccuugcacccgagagagcccguguuccuggcac
BIN00613	MIMAT0000063	hsa-let-7b	hsa-let-7b-5p	ugagguaguagguugugugguu	ENST00000314888	TLN1	cugccaagaccucuaccccagaagacuucauccgaaugaccaaggguaucaccauggcaaccgcc
BIN00614	MIMAT0000063	hsa-let-7b	hsa-let-7b-5p	ugagguaguagguugugugguu	ENST00000322008	CD151	cgccuacgccuacuaccagcagcugaacacggagcucaaggagaaccugaagg
BIN00615	MIMAT0000063	hsa-let-7b	hsa-let-7b-5p	ugagguaguagguugugugguu	ENST00000380358	CHD3	ccucuaaaccugcuacuccagcuccaagugagaaaggagaaggc
BIN00616	MIMAT0000063	hsa-let-7b	hsa-let-7b-5p	ugagguaguagguugugugguu	ENST00000340957	FAM131A	ccgcgacccuacccucugcaaggcgauggcccgcgccccgagcg
BIN00617	MIMAT0000063	hsa-let-7b	hsa-let-7b-5p	ugagguaguagguugugugguu	ENST00000360840	MRPL37	cccaagagagagaccuacugcccggucaucguggacaaccuaauacagcugugu
BIN00618	MIMAT0000063	hsa-let-7b	hsa-let-7b-5p	ugagguaguagguugugugguu	ENST00000262102	MTUS1	ccaccauccagagccacaaaagcaaaccuucuaccuccuaccuacuuuucucugggacaaggauaaaggaauaugauuuuccagagccc
BIN00619	MIMAT0000063	hsa-let-7b	hsa-let-7b-5p	ugagguaguagguugugugguu	ENST00000425675	ISOC2	caggagaaguuccgccacaacaucgccuacuucccacagaucgucucaguggcugcccgcaugcuca
BIN00620	MIMAT0000063	hsa-let-7b	hsa-let-7b-5p	ugagguaguagguugugugguu	ENST00000372396	KDM4A	cacggccgcugcccaacugccuuccaugugagcugcgcccaggcu
BIN00621	MIMAT0000063	hsa-let-7b	hsa-let-7b-5p	ugagguaguagguugugugguu	ENST00000274140	2013-03-06	cacacccacauccucucuuuuccacacacaacuaucuguuuauuu
BIN00622	MIMAT0000063	hsa-let-7b	hsa-let-7b-5p	ugagguaguagguugugugguu	ENST00000358966	GGPS1	auugccaccaacucuauccuacuaccaucaauguuguguuuauuccgucaa
BIN00623	MIMAT0000063	hsa-let-7b	hsa-let-7b-5p	ugagguaguagguugugugguu	ENST00000377351	UBA1	auccggcagcugcugcacaacuucccuccugaccagcucacaagcucaggagcgccgu
BIN00624	MIMAT0000063	hsa-let-7b	hsa-let-7b-5p	ugagguaguagguugugugguu	ENST00000292510	VPS28	auccacacaacucacugucugcagcugccugucuggugucugucuuuggugucagaacuuuggggg
BIN00625	MIMAT0000063	hsa-let-7b	hsa-let-7b-5p	ugagguaguagguugugugguu	ENST00000263563	KIAA1274	aucaccucucugccucaguuuccccaucuguaaaaugggagaauaa
BIN00626	MIMAT0000063	hsa-let-7b	hsa-let-7b-5p	ugagguaguagguugugugguu	ENST00000369702	DDX20	auaccaccacuuacuuaaaaacaauaaaagcaauagauuugauuagu
BIN00627	MIMAT0000063	hsa-let-7b	hsa-let-7b-5p	ugagguaguagguugugugguu	ENST00000356183	GTF3C1	aggaccccugugggcguccccucccucccagccaccgccugccacaccacuccugccuggugcucggcag
BIN00628	MIMAT0000063	hsa-let-7b	hsa-let-7b-5p	ugagguaguagguugugugguu	ENST00000306739	ASPSCR1	aggaccaccuccucugccagcaggaauaaagacuugugcaucccuc
BIN00629	MIMAT0000063	hsa-let-7b	hsa-let-7b-5p	ugagguaguagguugugugguu	ENST00000423902	CHD7	gaagcugcacccuacuuacacuguugauaugccaaguuauguac
BIN00630	MIMAT0000063	hsa-let-7b	hsa-let-7b-5p	ugagguaguagguugugugguu	ENST00000372129	IRS4	agcccaccaccugcuccgaguccuccaaaagcaccugauacuaauaaagag
BIN00631	MIMAT0000063	hsa-let-7b	hsa-let-7b-5p	ugagguaguagguugugugguu	ENST00000263035	DHTKD1	agagaucaccaaccgacucccucacugugaaauuaaaccaaguacuggaaa
BIN00632	MIMAT0000063	hsa-let-7b	hsa-let-7b-5p	ugagguaguagguugugugguu	ENST00000303538	PDS5A	agaacacacacucucugccuugaaaacuaaagagacuauuacuuccuuuucacaugaccaca
BIN00633	MIMAT0000063	hsa-let-7b	hsa-let-7b-5p	ugagguaguagguugugugguu	ENST00000372720	DBNDD2	acuccuccaccaaccugcauagcccaaauccaagugaugauggagcagauacgc
BIN00634	MIMAT0000063	hsa-let-7b	hsa-let-7b-5p	ugagguaguagguugugugguu	ENST00000222247	RPL18A	cccccaaaugccacacgccgccccucuaccgcaugcgaaucuuugcgccuaaucaugucgucgccaagucccgcu
BIN00635	MIMAT0000063	hsa-let-7b	hsa-let-7b-5p	ugagguaguagguugugugguu	ENST00000237380	MED28	accuggagcaggcaucugccaacaucccugcaccucugaagccaacgugagcaaagggcagaggcagu
BIN00636	MIMAT0000063	hsa-let-7b	hsa-let-7b-5p	ugagguaguagguugugugguu	ENST00000372215	UCK1	acccacacccacugcuuccucucggcgcaccccaggggaguguuagca
BIN00637	MIMAT0000063	hsa-let-7b	hsa-let-7b-5p	ugagguaguagguugugugguu	ENST00000369983	GBF1	uacaacacaccuacuaucucuugaugcccuauugacagugauugacagcaccgaggcc
BIN00638	MIMAT0000063	hsa-let-7b	hsa-let-7b-5p	ugagguaguagguugugugguu	ENST00000346246	ARID3B	aauaaaccucuaccucuucacacaa
BIN00639	MIMAT0000063	hsa-let-7b	hsa-let-7b-5p	ugagguaguagguugugugguu	ENST00000215832	MAPK1	aagccuuccaaccugcugcucaacaccaccugugaucucaagaucugug
BIN00640	MIMAT0000063	hsa-let-7b	hsa-let-7b-5p	ugagguaguagguugugugguu	ENST00000263080	ASPA	aagcccacuguugagaccuacugcuugggaaaaaaaaaaauuccuuuca
BIN00641	MIMAT0000063	hsa-let-7b	hsa-let-7b-5p	ugagguaguagguugugugguu	ENST00000361367	CTR9	aagccacacaguuugccucauccucuuuugugcucccauuuuuugguuugggacaaauguauauuuau
BIN00642	MIMAT0000063	hsa-let-7b	hsa-let-7b-5p	ugagguaguagguugugugguu	ENST00000344157	YTHDC1	aaccuccacaccauccuuacuaucagcaccaugcuccaccuccucaagcucauc
BIN00643	MIMAT0000063	hsa-let-7b	hsa-let-7b-5p	ugagguaguagguugugugguu	ENST00000464845	NAA10	aaccgggccgcccugcaccucuauuccaacacccucaacuuucagaucagug
BIN00644	MIMAT0000063	hsa-let-7b	hsa-let-7b-5p	ugagguaguagguugugugguu	ENST00000339490	PHKA1	aacccagccuggccucuuugcugaaauguuucgacuucgaauuggucug
BIN00645	MIMAT0000063	hsa-let-7b	hsa-let-7b-5p	ugagguaguagguugugugguu	ENST00000267116	ANKRD52	aaccacgcacuuuaaccuugcuucuuucuuuuaucuucuuuugggagggc
BIN00646	MIMAT0000063	hsa-let-7b	hsa-let-7b-5p	ugagguaguagguugugugguu	ENST00000437043	ERAP2	aaccacacacuucucagaccuaaggacagaguaggucugauucaugaugugu
BIN00647	MIMAT0000063	hsa-let-7b	hsa-let-7b-5p	ugagguaguagguugugugguu	ENST00000371933	KIAA0494	aaauucccccagccauuaucucacacugaccacccagagcuuuagaagagagcug
BIN00648	MIMAT0000063	hsa-let-7b	hsa-let-7b-5p	ugagguaguagguugugugguu	ENST00000310340	PIGG	aaagccaccuacaguuacuaugccucgaaucaaggcauugaugacggggagccuu
BIN00649	MIMAT0000063	hsa-let-7b	hsa-let-7b-5p	ugagguaguagguugugugguu	ENST00000393203	PTGFRN	aaagaagccaccacuauuccucucucuugcccauuguggggggcaaaggcauugguc
BIN00650	MIMAT0000063	hsa-let-7b	hsa-let-7b-5p	ugagguaguagguugugugguu	ENST00000379802	DSP	aaaaucaccaaccugacccagcagcuggagcaggcauccauuguuaagaagaggag
BIN00651	MIMAT0000063	hsa-let-7b	hsa-let-7b-5p	ugagguaguagguugugugguu	ENST00000228740	LTA4H	aaaaaguuccaauacccugcuaccugauugcuuuaguuguuggagcuuuagaaagcagg
BIN00652	MIMAT0000063	hsa-let-7b	hsa-let-7b-5p	ugagguaguagguugugugguu	ENST00000380198	OBFC2B	uucuuccugccaccaaccacaucccaaguguccccuggagagcaagauag
BIN00653	MIMAT0000063	hsa-let-7b	hsa-let-7b-5p	ugagguaguagguugugugguu	ENST00000264499	BBS7	uuccuggacccccuacugucuuagcacuacacaauggaaauggcggugacucugg
BIN00654	MIMAT0000063	hsa-let-7b	hsa-let-7b-5p	ugagguaguagguugugugguu	ENST00000373625	KPNA6	uuuuuucacuuggccugcuaccuccauuaaaaaaccauucucuuacagu
BIN00655	MIMAT0000063	hsa-let-7b	hsa-let-7b-5p	ugagguaguagguugugugguu	ENST00000378119	C6orf62	cgucacccaccccgcccuagcugccucaauuccacccccugccccucggga
BIN00656	MIMAT0000063	hsa-let-7b	hsa-let-7b-5p	ugagguaguagguugugugguu	ENST00000397224	FOXRED2	ggucagucccucuuuccccgcaaccucacacucccgccaaugcgugauugccaaaga
BIN00657	MIMAT0000063	hsa-let-7b	hsa-let-7b-5p	ugagguaguagguugugugguu	ENST00000356183	GTF3C1	uaugcucacacagaccuacgaccucauugagcgcagaggcacgaaaggaauuu
BIN00658	MIMAT0000063	hsa-let-7b	hsa-let-7b-5p	ugagguaguagguugugugguu	ENST00000193322	OSTM1	uauuuaaucacacccugaccugcuuugaacauaaccuucaggggaa
BIN00659	MIMAT0000063	hsa-let-7b	hsa-let-7b-5p	ugagguaguagguugugugguu	ENST00000228468	ACCN2	auacgcugccaacauccuaccucaccauccggcccgaggcacguucgagg
BIN00660	MIMAT0000063	hsa-let-7b	hsa-let-7b-5p	ugagguaguagguugugugguu	ENST00000310827	DCAF7	aguuaagagcucuacccacaccugucaaccccucucucccccaguuuagguucugagcag
BIN00661	MIMAT0000063	hsa-let-7b	hsa-let-7b-5p	ugagguaguagguugugugguu	ENST00000441946	PSME3	uacgcccauacagacaugcacacacagacuccuacuccauuagcuaacauacccucccucuccacaaccccugucacaua
BIN00662	MIMAT0000063	hsa-let-7b	hsa-let-7b-5p	ugagguaguagguugugugguu	ENST00000397066	CCNF	aagcacccaaccacgcccagcuaauuuuuguauuuucgguagagacg
BIN00663	MIMAT0000063	hsa-let-7b	hsa-let-7b-5p	ugagguaguagguugugugguu	ENST00000265562	PTPN23	aguccccaccuggugccuucaccugccccaucuccagggccuggu
BIN00664	MIMAT0000063	hsa-let-7b	hsa-let-7b-5p	ugagguaguagguugugugguu	ENST00000373610	TXLNA	ugccugacucacacuucagcuaccucuuaaugccuguggagggacuggagcug
BIN00665	MIMAT0000063	hsa-let-7b	hsa-let-7b-5p	ugagguaguagguugugugguu	ENST00000375856	IRS2	aaaacgaccacaguccuaccucaguucaagguaaagccggauuuccguggc
BIN00666	MIMAT0000063	hsa-let-7b	hsa-let-7b-5p	ugagguaguagguugugugguu	ENST00000253024	TRIM28	auuggagccccuccuacugccacugagggcccugagaccaaaccugugc
BIN00667	MIMAT0000063	hsa-let-7b	hsa-let-7b-5p	ugagguaguagguugugugguu	ENST00000322213	SMC1A	ucucauucagcuaccaaccacuccuugauccuucccuucuuaguggcuguuguuu
BIN00668	MIMAT0000063	hsa-let-7b	hsa-let-7b-5p	ugagguaguagguugugugguu	ENST00000327031	FLII	ucccgaaaucagcucaccucacugcccucagccauuugcaagcugagcaagcugaagaagc
BIN00669	MIMAT0000063	hsa-let-7b	hsa-let-7b-5p	ugagguaguagguugugugguu	ENST00000324817	MED14	uccaccucguaaacuaccucagcgcucuugggcggcauccauaccuaccau
BIN00670	MIMAT0000063	hsa-let-7b	hsa-let-7b-5p	ugagguaguagguugugugguu	ENST00000288699	DPYSL5	ggacaccaacaccucaaccuaccucaugagccugcuggccaaugacacucugaacaucguggcaucagaucaccgg
BIN00671	MIMAT0000063	hsa-let-7b	hsa-let-7b-5p	ugagguaguagguugugugguu	ENST00000415909	RXRB	gccaccccuacccccuucaacagcuccaucccuuggaggcucuggg
BIN00672	MIMAT0000063	hsa-let-7b	hsa-let-7b-5p	ugagguaguagguugugugguu	ENST00000378004	ARHGAP26	gcaacccaaccuacucuaaaaccaaaccaaaaaaauaaaauaacacauccuc
BIN00673	MIMAT0000063	hsa-let-7b	hsa-let-7b-5p	ugagguaguagguugugugguu	ENST00000414423	WDR26	cugccuccgccaccaccgccgccuccucuuccuuggccaccccagaacugggcagcagcc
BIN00674	MIMAT0000063	hsa-let-7b	hsa-let-7b-5p	ugagguaguagguugugugguu	ENST00000408936	DAB2IP	cugagcacaucaccaaccacuaccuggggcugugugcagcccucgagcccauccucagugccaagaccaagga
BIN00675	MIMAT0000063	hsa-let-7b	hsa-let-7b-5p	ugagguaguagguugugugguu	ENST00000422318	NT5DC2	cucugaccucuacauggccucccucagcugccugcucaacuaccgcguggacuucaccuucu
BIN00676	MIMAT0000063	hsa-let-7b	hsa-let-7b-5p	ugagguaguagguugugugguu	ENST00000261318	C12orf49	cuccuacuaccucuuauacucaucuccccaaauuauuugccucccu
BIN00677	MIMAT0000063	hsa-let-7b	hsa-let-7b-5p	ugagguaguagguugugugguu	ENST00000343938	GLTPD1	cuccccgccucuccugccuuguuugccccucagcgugccaggcagacugg
BIN00678	MIMAT0000063	hsa-let-7b	hsa-let-7b-5p	ugagguaguagguugugugguu	ENST00000290231	NCOA5	agccaccaccuuuguucauugugaaccuaccaaggcuuuccagcuucauacacauugaccagagcucaagc
BIN00679	MIMAT0000063	hsa-let-7b	hsa-let-7b-5p	ugagguaguagguugugugguu	ENST00000382869	ZMYM2	ccuuucuuccuucucccacaagccugcuccaaagaaacucuguguuauguguaaaaaagauaua
BIN00680	MIMAT0000063	hsa-let-7b	hsa-let-7b-5p	ugagguaguagguugugugguu	ENST00000300176	AGFG2	ccuccaaaccuccaaccaccaaccccuucuuguagcacuguguuuuuggggggccucuucc
BIN00681	MIMAT0000063	hsa-let-7b	hsa-let-7b-5p	ugagguaguagguugugugguu	ENST00000322342	ZADH2	ccacacggaaagagacuuugccucacuuuuacauucacaaacaaacaaaggaggggggagcag
BIN00682	MIMAT0000063	hsa-let-7b	hsa-let-7b-5p	ugagguaguagguugugugguu	ENST00000378495	UNC13B	cccaaccuacugcuaugagugugaaggccugcucuggggcauugcccggcagggcaugcgcugcagcgaaugugg
BIN00683	MIMAT0000063	hsa-let-7b	hsa-let-7b-5p	ugagguaguagguugugugguu	ENST00000317276	PER1	ccauugccuacagccuccugagugccagcucagagcaggacaacccgucca
BIN00684	MIMAT0000063	hsa-let-7b	hsa-let-7b-5p	ugagguaguagguugugugguu	ENST00000392589	WASF1	ccaucaacccuaccuguaaucagugaugccaggagugugcuacuggaagcaaua
BIN00685	MIMAT0000063	hsa-let-7b	hsa-let-7b-5p	ugagguaguagguugugugguu	ENST00000300093	PLK1	ccagcaaccggaagccccucacaguccucaauaaaggcuuggagaacccccug
BIN00686	MIMAT0000063	hsa-let-7b	hsa-let-7b-5p	ugagguaguagguugugugguu	ENST00000377617	ATXN2	ccacacccucagccuucagcuacccccacuggacagcagcaaagccaacaug
BIN00687	MIMAT0000063	hsa-let-7b	hsa-let-7b-5p	ugagguaguagguugugugguu	ENST00000231121	HAND1	auccccaacccuuuucuaccucaagucugugugaccacucacagccccccucccuucgcca
BIN00688	MIMAT0000063	hsa-let-7b	hsa-let-7b-5p	ugagguaguagguugugugguu	ENST00000360270	MSN	cacacuccuacaccuaacucaccuaacucauacugugcuggagccacua
BIN00689	MIMAT0000063	hsa-let-7b	hsa-let-7b-5p	ugagguaguagguugugugguu	ENST00000346183	NFATC3	caagcccacaccuaugccucagaaagucagcauguguccugaagacguucauagauuuauaggaaauaaag
BIN00690	MIMAT0000063	hsa-let-7b	hsa-let-7b-5p	ugagguaguagguugugugguu	ENST00000216277	PAPOLA	caacuccaucaacuacuaccuaaucaugugcuucagaaaaagaaaaagcauucaacagaaggugucaaauugac
BIN00691	MIMAT0000063	hsa-let-7b	hsa-let-7b-5p	ugagguaguagguugugugguu	ENST00000305218	STIP1	caacaccuccaccaccacccccucccaaaaaggagaccaagccagagccaa
BIN00692	MIMAT0000063	hsa-let-7b	hsa-let-7b-5p	ugagguaguagguugugugguu	ENST00000353383	RAI1	augccuccacaccuaccacuacccgugugccagcgaugcagguugcauauucaucgaagagaacuuuucuuug
BIN00693	MIMAT0000063	hsa-let-7b	hsa-let-7b-5p	ugagguaguagguugugugguu	ENST00000349736	CSNK2A1	augccauccagugagaagaccugcuccucagucuuguaaauguaucuugagagguaggagca
BIN00694	MIMAT0000063	hsa-let-7b	hsa-let-7b-5p	ugagguaguagguugugugguu	ENST00000325680	YLPM1	augccaccuucucuaccaaccucuguucccccaccagggaugccuccuucucuc
BIN00695	MIMAT0000063	hsa-let-7b	hsa-let-7b-5p	ugagguaguagguugugugguu	ENST00000311765	PDP2	ucaauuccacacaauccuucuaccucugcuaugcugaaccccucauucacccugcaccugccaacugc
BIN00696	MIMAT0000063	hsa-let-7b	hsa-let-7b-5p	ugagguaguagguugugugguu	ENST00000358849	ABCB8	auccccaccucugccuuguggcccugugugaggcagaagaggcc
BIN00697	MIMAT0000063	hsa-let-7b	hsa-let-7b-5p	ugagguaguagguugugugguu	ENST00000359428	NUP214	auccacagcuaccucaaauaccucuaaccuauuuggaaacaguggggcca
BIN00698	MIMAT0000063	hsa-let-7b	hsa-let-7b-5p	ugagguaguagguugugugguu	ENST00000379060	TPT1	auaacuggcuucugcuugucauccacacaacaccaggacuuaagacaaaugggacugaugucaucuugagc
BIN00699	MIMAT0000063	hsa-let-7b	hsa-let-7b-5p	ugagguaguagguugugugguu	ENST00000299824	PPP1R16B	ccaaagucugagccaccagccacaccugacaggggugagaaguccucgcugu
BIN00700	MIMAT0000063	hsa-let-7b	hsa-let-7b-5p	ugagguaguagguugugugguu	ENST00000368086	IGSF8	aggccccaaccucacccccacgcaugacggugcaugaggggcaggagcuggca
BIN00701	MIMAT0000063	hsa-let-7b	hsa-let-7b-5p	ugagguaguagguugugugguu	ENST00000310441	HCFC1	aggccaccaccauacccauugugcugacacagcaggagcuggcugcccuggugcagcagc
BIN00702	MIMAT0000063	hsa-let-7b	hsa-let-7b-5p	ugagguaguagguugugugguu	ENST00000327443	SP1	agcuacucaacuacuacuaccaccagcaacaugggaauuaugaacuuuacuaccaguggaucau
BIN00703	MIMAT0000063	hsa-let-7b	hsa-let-7b-5p	ugagguaguagguugugugguu	ENST00000481247	BTBD9	agcccacacuucccaccugggccugagggugcggccagugccc
BIN00704	MIMAT0000063	hsa-let-7b	hsa-let-7b-5p	ugagguaguagguugugugguu	ENST00000358602	ANKRD17	agccaugcuuccuaucuacccugccauugauauugaugcacagacugagagua
BIN00705	MIMAT0000063	hsa-let-7b	hsa-let-7b-5p	ugagguaguagguugugugguu	ENST00000340305	TMEM201	agccacucaccacugcugccaccucucuggccaauggcccuuucacu
BIN00706	MIMAT0000063	hsa-let-7b	hsa-let-7b-5p	ugagguaguagguugugugguu	ENST00000424697	ZNF3	agaccacuccugccuccaccucugacucuucagcagcugaagauuaaugcagagaaaga
BIN00707	MIMAT0000063	hsa-let-7b	hsa-let-7b-5p	ugagguaguagguugugugguu	ENST00000394963	SMARCD1	acuccacccugccucugcaucccuuaauggagaaacgggccuaaa
BIN00708	MIMAT0000063	hsa-let-7b	hsa-let-7b-5p	ugagguaguagguugugugguu	ENST00000304992	PRPF8	ggccaucucugcugccaaccugcaccuaaggaccaaucacaucuauguuucaucugacgacauca
BIN00709	MIMAT0000063	hsa-let-7b	hsa-let-7b-5p	ugagguaguagguugugugguu	ENST00000314349	TIMM50	accagccacccuacacgcucguuuuggagcucaccggcguccucuugcauc
BIN00710	MIMAT0000063	hsa-let-7b	hsa-let-7b-5p	ugagguaguagguugugugguu	ENST00000278070	PPRC1	accccuccagcuaccccuccccaccaguuauggaagccccuggcugcug
BIN00711	MIMAT0000063	hsa-let-7b	hsa-let-7b-5p	ugagguaguagguugugugguu	ENST00000504156	HARS	accaucugcuccucaguagacaagcuggacaagguguccugggaag
BIN00712	MIMAT0000063	hsa-let-7b	hsa-let-7b-5p	ugagguaguagguugugugguu	ENST00000448818	KIFC1	accacaucccacccaagaguuccaucccucacuacagugccacagacacaaggccaga
BIN00713	MIMAT0000063	hsa-let-7b	hsa-let-7b-5p	ugagguaguagguugugugguu	ENST00000013807	ERCC1	accacaaccugcacccagacuacauccaugggcggcugcagagccu
BIN00714	MIMAT0000063	hsa-let-7b	hsa-let-7b-5p	ugagguaguagguugugugguu	ENST00000372360	RPS24	cacuagaaaguucaugaccaaccgacuacuucagaggaaacaaauggucauugauguccuucaccc
BIN00715	MIMAT0000063	hsa-let-7b	hsa-let-7b-5p	ugagguaguagguugugugguu	ENST00000370994	SERBP1	acacauacgugcuacccagagauuaauuuaguccauaugaacuauugacccauuguucauu
BIN00716	MIMAT0000063	hsa-let-7b	hsa-let-7b-5p	ugagguaguagguugugugguu	ENST00000264748	FGFRL1	acacacacagauaaugcugccucaacacucacacacgugcagauauugccugga
BIN00717	MIMAT0000063	hsa-let-7b	hsa-let-7b-5p	ugagguaguagguugugugguu	ENST00000487631	ABP1	caccugcucauccugccuagagcgguugaauucucuguuuugc
BIN00718	MIMAT0000063	hsa-let-7b	hsa-let-7b-5p	ugagguaguagguugugugguu	ENST00000354464	IPO4	aucacccccuaccucucugaaguccucacauucugccuggagguagcuagaaau
BIN00719	MIMAT0000063	hsa-let-7b	hsa-let-7b-5p	ugagguaguagguugugugguu	ENST00000395734	MAP4	aagccacugccucucccucuggucccacaaaugggcgcccccc
BIN00720	MIMAT0000063	hsa-let-7b	hsa-let-7b-5p	ugagguaguagguugugugguu	ENST00000380649	HADHA	aagccaccucucugccuguuccucccaagaggccaggguggccagg
BIN00721	MIMAT0000063	hsa-let-7b	hsa-let-7b-5p	ugagguaguagguugugugguu	ENST00000257552	MSI1	aagccacaaccuacgccagccggaguuauacaggccucgccccuggcuacac
BIN00722	MIMAT0000063	hsa-let-7b	hsa-let-7b-5p	ugagguaguagguugugugguu	ENST00000296181	ITGB5	aagaccaccuuccagcuacagguucgccagguggaggacuauccuguggaccu
BIN00723	MIMAT0000063	hsa-let-7b	hsa-let-7b-5p	ugagguaguagguugugugguu	ENST00000239614	C11orf61	aacccacccgaauuaucuauugcuaccucgggauugcugaggucaggacucuacagcagug
BIN00724	MIMAT0000063	hsa-let-7b	hsa-let-7b-5p	ugagguaguagguugugugguu	ENST00000319715	RBBP6	aaauccacacagccuauaucaaguguaggaaaaccugcuaguguu
BIN00725	MIMAT0000063	hsa-let-7b	hsa-let-7b-5p	ugagguaguagguugugugguu	ENST00000399107	POLR3G	aaaccacccccacuauuuccugauacagauuauaaaccagugccacugaaaacagg
BIN00726	MIMAT0000063	hsa-let-7b	hsa-let-7b-5p	ugagguaguagguugugugguu	ENST00000425908	AP3M1	aaaccaccaacaauucuacgcucuguugucaacucuauuacaggcaguaguaau
BIN00727	MIMAT0000063	hsa-let-7b	hsa-let-7b-5p	ugagguaguagguugugugguu	ENST00000397786	MED13	aaaaucacuaaccuaugauaaccacaccucaauuugaaaguagauuuaaaauuauucccugacagg
BIN00728	MIMAT0000063	hsa-let-7b	hsa-let-7b-5p	ugagguaguagguugugugguu	ENST00000199389	EIF2AK1	uuagcgucauuccaaaaccacacccuugcaaagcuuuguacuccgcaccccagaugaucuccaggcagcuc
BIN00729	MIMAT0000063	hsa-let-7b	hsa-let-7b-5p	ugagguaguagguugugugguu	ENST00000257622	POM121	uuuggcaaaccuccugccuugcccacaaccaccacagucaccaccuucagccagucccugcaca
BIN00730	MIMAT0000063	hsa-let-7b	hsa-let-7b-5p	ugagguaguagguugugugguu	ENST00000358689	ENTPD4	uuuccuuugucuacaaccacuaccuguucucuggcugcuuccugguggugcugcu
BIN00731	MIMAT0000063	hsa-let-7b	hsa-let-7b-5p	ugagguaguagguugugugguu	ENST00000377351	UBA1	uugccacugccuucuaccuuguuugaaaccugaauccuaauaaagaauuaauaacuccca
BIN00732	MIMAT0000063	hsa-let-7b	hsa-let-7b-5p	ugagguaguagguugugugguu	ENST00000257868	GDF11	uugagaaucuccugauccacacccuauccuuacuucaccaccaggccucuuggcuccag
BIN00733	MIMAT0000063	hsa-let-7b	hsa-let-7b-5p	ugagguaguagguugugugguu	ENST00000242351	ZC3HAV1	uuccacugaccuacugaauaucuagcauccuuagauuggcucaa
BIN00734	MIMAT0000063	hsa-let-7b	hsa-let-7b-5p	ugagguaguagguugugugguu	ENST00000374114	RBM12	uuccaagcacagccucuccaaugaacacagucccgccgccacca
BIN00735	MIMAT0000063	hsa-let-7b	hsa-let-7b-5p	ugagguaguagguugugugguu	ENST00000362063	ZNF652	uggugaacacagccacaaccccaaccccuccaaucaauaugaauccuguaagcacu
BIN00736	MIMAT0000063	hsa-let-7b	hsa-let-7b-5p	ugagguaguagguugugugguu	ENST00000267984	MESDC1	ugaaggcugcacccugcuaucucaggcuuuaagggagaggucuucgc
BIN00737	MIMAT0000063	hsa-let-7b	hsa-let-7b-5p	ugagguaguagguugugugguu	ENST00000376390	PRAF2	ugccaccgcgucaucaacaaccuccucuacuaccaaaccaacuaccuucucugcuu
BIN00738	MIMAT0000063	hsa-let-7b	hsa-let-7b-5p	ugagguaguagguugugugguu	ENST00000301633	BIRC5	uuaucugucacaccugugccuccucagaggacaguuuuuuuguuguugu
BIN00739	MIMAT0000063	hsa-let-7b	hsa-let-7b-5p	ugagguaguagguugugugguu	ENST00000349139	WDR3	ugaauccauccuugccuacuccucagccugucaggacaagcagaaucacuau
BIN00740	MIMAT0000063	hsa-let-7b	hsa-let-7b-5p	ugagguaguagguugugugguu	ENST00000216190	EIF3D	cuucaauucaccccgcaaccuggccauggaggcaaccuacaucaaccacaauuucucccagca
BIN00741	MIMAT0000063	hsa-let-7b	hsa-let-7b-5p	ugagguaguagguugugugguu	ENST00000342160	HUWE1	ugcaaccccaaccaccucagcuacuucaaguuugucggacgcauugu
BIN00742	MIMAT0000063	hsa-let-7b	hsa-let-7b-5p	ugagguaguagguugugugguu	ENST00000278601	C11orf52	ucguuaaccacuacaccugugggggagaaccuacugcuuuggggaauuggguggcaa
BIN00743	MIMAT0000063	hsa-let-7b	hsa-let-7b-5p	ugagguaguagguugugugguu	ENST00000295598	ATP1A1	ccugccacacagccuucuucgucaguaucgugguggugcagugggccgacu
BIN00744	MIMAT0000063	hsa-let-7b	hsa-let-7b-5p	ugagguaguagguugugugguu	ENST00000409832	POTEG	cuaaaagccaccccacuucucucuaaggagaauggcccaguccucuccc
BIN00745	MIMAT0000063	hsa-let-7b	hsa-let-7b-5p	ugagguaguagguugugugguu	ENST00000366610	IRF2BP2	caccacccacugccucaccucauuccaaccggaccacaccgccugaag
BIN00746	MIMAT0000063	hsa-let-7b	hsa-let-7b-5p	ugagguaguagguugugugguu	ENST00000361899	MT-ATP6	auuuacaccaaccacccaacuaucuauaaaccuagccauggccauc
BIN00747	MIMAT0000063	hsa-let-7b	hsa-let-7b-5p	ugagguaguagguugugugguu	ENST00000394976	C5orf24	auuccucuuccucuacccuccagcacaucuacuuacuggugcugugcugugugucagaa
BIN00748	MIMAT0000063	hsa-let-7b	hsa-let-7b-5p	ugagguaguagguugugugguu	ENST00000372422	YIPF3	uauccaccuccacgcccucuucuaccucuucuggcuguugguggguggacuguc
BIN00749	MIMAT0000063	hsa-let-7b	hsa-let-7b-5p	ugagguaguagguugugugguu	ENST00000229812	STK38	uaguuucuacccauaccucagccucaggcgaguggcuuauagccuccauucaug
BIN00750	MIMAT0000063	hsa-let-7b	hsa-let-7b-5p	ugagguaguagguugugugguu	ENST00000336783	ATXN2L	agcuuccacacccucacccuaccccuacaucggacacccccaagg
BIN00751	MIMAT0000063	hsa-let-7b	hsa-let-7b-5p	ugagguaguagguugugugguu	ENST00000262525	ZNF629	agaaccacaaccuccucaagcaccagaagauccacgcgggcgagaa
BIN00752	MIMAT0000063	hsa-let-7b	hsa-let-7b-5p	ugagguaguagguugugugguu	ENST00000316715	GPM6B	uaauugcaaauugaccacagaccucuaaccuccuacuuuuauagacuugaauacuuaag
BIN00753	MIMAT0000063	hsa-let-7b	hsa-let-7b-5p	ugagguaguagguugugugguu	ENST00000263512	SLC10A3	cucggaaaacccaauccucuaccugcuccugccucuuaucuuugucaacaag
BIN00754	MIMAT0000063	hsa-let-7b	hsa-let-7b-5p	ugagguaguagguugugugguu	ENST00000331666	EIF3S8	acuacaaccccaaccuggcaaccuacaugaagccagagaugugggggaa
BIN00755	MIMAT0000063	hsa-let-7b	hsa-let-7b-5p	ugagguaguagguugugugguu	ENST00000362003	PCGF3	aacgcccacaucaccugccgccugugcagcggguaccucaucgacgcc
BIN00756	MIMAT0000063	hsa-let-7b	hsa-let-7b-5p	ugagguaguagguugugugguu	ENST00000397354	BCOR	aaggccuugcuaccucagcaguccuacagcuuggcccagccgcu
BIN00757	MIMAT0000063	hsa-let-7b	hsa-let-7b-5p	ugagguaguagguugugugguu	ENST00000315939	WNK1	aaccaucccugguaucucuucagaugugccagagagugcccacaaaacuacugccucagaggcaaagucagacacugggcag
BIN00758	MIMAT0000063	hsa-let-7b	hsa-let-7b-5p	ugagguaguagguugugugguu	ENST00000331789	ACTB	ccuggcuggccgggaccugacugacuaccucaugaagauccucaccgagcgcggcu
BIN00759	MIMAT0000063	hsa-let-7b	hsa-let-7b-5p	ugagguaguagguugugugguu	ENST00000454349	TNRC6B	uacugaccaccaacugcugcgggauaacaccacagggucuaauucuucccucaacaccucgcugccuucaccuggug
BIN00760	MIMAT0000063	hsa-let-7b	hsa-let-7b-5p	ugagguaguagguugugugguu	ENST00000263253	EP300	uguccuaaaccacaugacacacugccagucaggcaagucuugccaaguggcaca
BIN00761	MIMAT0000063	hsa-let-7b	hsa-let-7b-5p	ugagguaguagguugugugguu	ENST00000254958	JAG1	uugcugagcacgccugccucucugaucccugucacaacagaggcagc
BIN00762	MIMAT0000063	hsa-let-7b	hsa-let-7b-5p	ugagguaguagguugugugguu	ENST00000357008	CHD4	uccuucuuccuaccacauccacugccugaaucccccacuuccagagaucccc
BIN00763	MIMAT0000063	hsa-let-7b	hsa-let-7b-5p	ugagguaguagguugugugguu	ENST00000430083	RNASE10	cuacaaccuccaucucccagccgccugccuuggccucccaaagu
BIN00764	MIMAT0000063	hsa-let-7b	hsa-let-7b-5p	ugagguaguagguugugugguu	ENST00000367549	DHX9	uaaccaaacaaccugcuaucaucagccaguuggaccccguaaaug
BIN00765	MIMAT0000063	hsa-let-7b	hsa-let-7b-5p	ugagguaguagguugugugguu	ENST00000356577	SON	uaaagccugcaccuccaccuacuauagaagagaaaguugcuaa
BIN00766	MIMAT0000063	hsa-let-7b	hsa-let-7b-5p	ugagguaguagguugugugguu	ENST00000358337	WDR55	aaaugauccaccugccucugcuucccaaagugcugggauuacaggcac
BIN00767	MIMAT0000063	hsa-let-7b	hsa-let-7b-5p	ugagguaguagguugugugguu	ENST00000393608	CIZ1	gacccucccagcccccacuaccucggcgcucaacccgccucaaaaccugauagag
BIN00768	MIMAT0000063	hsa-let-7b	hsa-let-7b-5p	ugagguaguagguugugugguu	ENST00000395957	YWHAZ	ggccuuccaacuuuugucugccucauucuaaaauuuacacaguagaccauuugu
BIN00769	MIMAT0000063	hsa-let-7b	hsa-let-7b-5p	ugagguaguagguugugugguu	ENST00000377351	UBA1	gcccaaacgcuguccacacccgcucaccuuugaugucaacaauccccugcaucuggacuaug
BIN00770	MIMAT0000063	hsa-let-7b	hsa-let-7b-5p	ugagguaguagguugugugguu	ENST00000371083	PGM1	gccaccacccugaccccaaccucaccuaugcagcugaccugguggagaccaugaagucaggagagc
BIN00771	MIMAT0000063	hsa-let-7b	hsa-let-7b-5p	ugagguaguagguugugugguu	ENST00000335972	UBA1	gcagcugcugcacaacuucccuccugaccagcucacaagcucaggagcgccgu
BIN00772	MIMAT0000063	hsa-let-7b	hsa-let-7b-5p	ugagguaguagguugugugguu	ENST00000316084	RPS4X	gacucaugaugcccgcaccauccgcuaccccgauccccucaucaaggugaaugauaccau
BIN00773	MIMAT0000063	hsa-let-7b	hsa-let-7b-5p	ugagguaguagguugugugguu	ENST00000309996	SPTBN2	gacggaaaccaccgacugacccuugggcuggucuggaccaucauccuuc
BIN00774	MIMAT0000063	hsa-let-7b	hsa-let-7b-5p	ugagguaguagguugugugguu	ENST00000037869	FAM136A	gaccacaugcaccucaucccaacuaugaccaagaagaugaaggaggcuc
BIN00775	MIMAT0000063	hsa-let-7b	hsa-let-7b-5p	ugagguaguagguugugugguu	ENST00000238961	FAM178A	gaacucuccagucauccccacaaccuccugugguugguacagcuggucccua
BIN00776	MIMAT0000063	hsa-let-7b	hsa-let-7b-5p	ugagguaguagguugugugguu	ENST00000263433	PPP1R12C	gaaccacccccugcagaacccagaacccucaauggcgucuccuccccgccgcaccccagcc
BIN00777	MIMAT0000063	hsa-let-7b	hsa-let-7b-5p	ugagguaguagguugugugguu	ENST00000331968	PRKD1	cuuuuucgccaugacccuaccucugaaaacauccuucagcuggugaaagcggcca
BIN00778	MIMAT0000063	hsa-let-7b	hsa-let-7b-5p	ugagguaguagguugugugguu	ENST00000369558	HIPK1	cuuuucuccuuuaccaccaccucuaccccuuuccauuuuggauucucggcugaguucucacagaagcau
BIN00779	MIMAT0000063	hsa-let-7b	hsa-let-7b-5p	ugagguaguagguugugugguu	ENST00000017003	XYLT2	cuucaaccgcaaacuaccucucaggaaagaugaugccagcuggcugcacgcagggccaccccacaacgaguacaug
BIN00780	MIMAT0000063	hsa-let-7b	hsa-let-7b-5p	ugagguaguagguugugugguu	ENST00000361381	MT-ND4	cuguuccccaaccuuuuccuccgacccccuaacaaccccccuccuaauac
BIN00781	MIMAT0000063	hsa-let-7b	hsa-let-7b-5p	ugagguaguagguugugugguu	ENST00000435359	KIAA0664	cuguaccgcgcccgcuaccucaugcugcugguguucggggaagaccaccccgagaug
BIN00782	MIMAT0000063	hsa-let-7b	hsa-let-7b-5p	ugagguaguagguugugugguu	ENST00000309311	EEF2	aagcugccacgcaccuucugccagcugauccuggaccccaucuucaagguguuugau
BIN00783	MIMAT0000063	hsa-let-7b	hsa-let-7b-5p	ugagguaguagguugugugguu	ENST00000405409	RBM9	cucaaaaugccacagaaccucuccucuucuccccacuccccauggcagggaccggacca
BIN00784	MIMAT0000063	hsa-let-7b	hsa-let-7b-5p	ugagguaguagguugugugguu	ENST00000309996	SPTBN2	cgccagccucuaccaguuccaggccgaugcaaacgacauggaggccugguugg
BIN00785	MIMAT0000063	hsa-let-7b	hsa-let-7b-5p	ugagguaguagguugugugguu	ENST00000358849	ABCB8	cgcauggcuguggacaugcggagggcccucuucagcucccugcuccgacaagacaucaccuucuuugacgccaauaagacaggg
BIN00786	MIMAT0000063	hsa-let-7b	hsa-let-7b-5p	ugagguaguagguugugugguu	ENST00000216797	NFKBIA	cgaggaaauaccccccuacaccuugccugugagcagggcugccuggccagcgugggagu
BIN00787	MIMAT0000063	hsa-let-7b	hsa-let-7b-5p	ugagguaguagguugugugguu	ENST00000301072	TUBA1C	cgagcgcccaaccuacacuaaccuuaaccgccuuauuagccagauuguguccuccaucacug
BIN00788	MIMAT0000063	hsa-let-7b	hsa-let-7b-5p	ugagguaguagguugugugguu	ENST00000327430	SALL2	ccuggaauuccagcuccaccuccacuaccacuccaagccuggccccaccagugcuguuug
BIN00789	MIMAT0000063	hsa-let-7b	hsa-let-7b-5p	ugagguaguagguugugugguu	ENST00000376652	ENTPD6	ccugcaggccuccccacccggcuaccugacggcacugcggauguuuaacaggaccuac
BIN00790	MIMAT0000063	hsa-let-7b	hsa-let-7b-5p	ugagguaguagguugugugguu	ENST00000308278	FAM57A	ccucacaccagcugccuccuccacucagcauuccauggaccaaau
BIN00791	MIMAT0000063	hsa-let-7b	hsa-let-7b-5p	ugagguaguagguugugugguu	ENST00000262525	ZNF629	cccccaaaccuccucaguuacgauccccaaggcucccuuucagagg
BIN00792	MIMAT0000063	hsa-let-7b	hsa-let-7b-5p	ugagguaguagguugugugguu	ENST00000389286	PRTG	cccaccuaaauaauccaggauaaucuccccaacugaaguuccucaacuuaaucacaucuacagaguuccuuuugcuau
BIN00793	MIMAT0000063	hsa-let-7b	hsa-let-7b-5p	ugagguaguagguugugugguu	ENST00000322644	POLR2A	cccaccagccccaccuacagucucacaagcccggcuaucagcccggaugacagugacgagg
BIN00794	MIMAT0000063	hsa-let-7b	hsa-let-7b-5p	ugagguaguagguugugugguu	ENST00000369287	C10orf118	ccagucagcaugucagagacagaccacauagccucuacuuccucugauaaaaauguugggaaaacaccugaau
BIN00795	MIMAT0000063	hsa-let-7b	hsa-let-7b-5p	ugagguaguagguugugugguu	ENST00000327040	PSD3	ccacuucacucugcuacuacucaacuuucuccuaaaaauacuucaucuauuuucaguccuuucu
BIN00796	MIMAT0000063	hsa-let-7b	hsa-let-7b-5p	ugagguaguagguugugugguu	ENST00000297591	KIAA1429	ccaccgccaccaccuccccagccacaaccaaguuugaaaaggaauccaaaaca
BIN00797	MIMAT0000063	hsa-let-7b	hsa-let-7b-5p	ugagguaguagguugugugguu	ENST00000199814	RBM22	ccacaucuaccagugacaugcugcucaaacuggcccggaccacacccuacuacaaaaggaaucgaccccacauuugcu
BIN00798	MIMAT0000063	hsa-let-7b	hsa-let-7b-5p	ugagguaguagguugugugguu	ENST00000278840	FADS2	cauuccaccgccuccccaacuugagccugugaccuugggaccaaagggggagu
BIN00799	MIMAT0000063	hsa-let-7b	hsa-let-7b-5p	ugagguaguagguugugugguu	ENST00000372991	CCND3	cacccaccucccugccuccaggaaccacaccacaucuaagccugaaggggcgucuguucc
BIN00800	MIMAT0000063	hsa-let-7b	hsa-let-7b-5p	ugagguaguagguugugugguu	ENST00000357304	BAT2L	cacccaccuacauaccaugacaugcuuccugcuuuuauguguucgc
BIN00801	MIMAT0000063	hsa-let-7b	hsa-let-7b-5p	ugagguaguagguugugugguu	ENST00000369291	RNF115	caaccucuaccccaccauuaguguauuuuacuauaaaaacaguggaaccacag
BIN00802	MIMAT0000063	hsa-let-7b	hsa-let-7b-5p	ugagguaguagguugugugguu	ENST00000356487	GPI	auugccuccaagaccuuuacuacccaggagaccaucacgaaugcagagacggcgaag
BIN00803	MIMAT0000063	hsa-let-7b	hsa-let-7b-5p	ugagguaguagguugugugguu	ENST00000454593	CBX5	auucccacgccaccaacuugcagcuuuauaagagcgcuaccaagaaccac
BIN00804	MIMAT0000063	hsa-let-7b	hsa-let-7b-5p	ugagguaguagguugugugguu	ENST00000322886	E2F7	auuccacagaccuugccucucccaagacuauggguaacagggcaucuauaccccucaaag
BIN00805	MIMAT0000063	hsa-let-7b	hsa-let-7b-5p	ugagguaguagguugugugguu	ENST00000304992	PRPF8	auucaccgcaaaaaccucaacuaccugcaccuggacuacaacuucaaccucaagccu
BIN00806	MIMAT0000063	hsa-let-7b	hsa-let-7b-5p	ugagguaguagguugugugguu	ENST00000314355	CKS2	auggcccacaagcagaucuacuacucggacaaguacuucgacgaacacuacgaguaccggcau
BIN00807	MIMAT0000063	hsa-let-7b	hsa-let-7b-5p	ugagguaguagguugugugguu	ENST00000369797	PDCD11	auggccacauuaccuaaccucuccauaucugggcuauucaaggucuuggaggc
BIN00808	MIMAT0000063	hsa-let-7b	hsa-let-7b-5p	ugagguaguagguugugugguu	ENST00000438665	MYO1C	augccagcccuacugccgaugccaaauauuugagagaagggaacuuuugcug
BIN00809	MIMAT0000063	hsa-let-7b	hsa-let-7b-5p	ugagguaguagguugugugguu	ENST00000361007	MYO1C	augccagcccuacugccgaugccaaauauuugagagaagggaacuuuugcug
BIN00810	MIMAT0000063	hsa-let-7b	hsa-let-7b-5p	ugagguaguagguugugugguu	ENST00000343505	NHSL1	augccacgcacccuggcaccucgguucuugagggaggagcugcaggauccaugu
BIN00811	MIMAT0000063	hsa-let-7b	hsa-let-7b-5p	ugagguaguagguugugugguu	ENST00000359929	LPHN2	augccaacuaccaugauaccucaccauacagauggggaggaaagacugauaucg
BIN00812	MIMAT0000063	hsa-let-7b	hsa-let-7b-5p	ugagguaguagguugugugguu	ENST00000381187	CD99	augccaaauccaaaccccaaccacccuaguuccuccgguagcuuuucagaugcugaccuugcgg
BIN00813	MIMAT0000063	hsa-let-7b	hsa-let-7b-5p	ugagguaguagguugugugguu	ENST00000419792	TUBB	aucuccacuuucaaucucccuccaagcucuacucuggaggagucugucccacu
BIN00814	MIMAT0000063	hsa-let-7b	hsa-let-7b-5p	ugagguaguagguugugugguu	ENST00000310301	VPS41	auccugcaagcugcuaccugcaacuuggacguuguuuccacgugcucugcug
BIN00815	MIMAT0000063	hsa-let-7b	hsa-let-7b-5p	ugagguaguagguugugugguu	ENST00000262879	RALGAPB	aucccugccuuaaacaucugccucaaauauuuuuucgugccaugcguggaauc
BIN00816	MIMAT0000063	hsa-let-7b	hsa-let-7b-5p	ugagguaguagguugugugguu	ENST00000361453	MT-ND2	auccacccuccucucccuaggaggccugcccccgcuaaccggc
BIN00817	MIMAT0000063	hsa-let-7b	hsa-let-7b-5p	ugagguaguagguugugugguu	ENST00000419585	FANCD2	aucaccagccuaccugagauccuaggggauucccagcacgcugaugug
BIN00818	MIMAT0000063	hsa-let-7b	hsa-let-7b-5p	ugagguaguagguugugugguu	ENST00000264867	PPARGC1A	acaccuacuacucaauuguucuuuuccuuucucucgcccaaca
BIN00819	MIMAT0000063	hsa-let-7b	hsa-let-7b-5p	ugagguaguagguugugugguu	ENST00000368432	FLAD1	aggacaccccacauaccguccagccuaucuacuggagaacgaagaagagga
BIN00820	MIMAT0000063	hsa-let-7b	hsa-let-7b-5p	ugagguaguagguugugugguu	ENST00000359935	MPND	aggaacccuggagccaggagcacaccuaccucgacaagcuuaagaucuccuuggccagcaggacgc
BIN00821	MIMAT0000063	hsa-let-7b	hsa-let-7b-5p	ugagguaguagguugugugguu	ENST00000425908	AP3M1	agcuacacaccgcuaacaaaguuacuuaguuaucaauguaggauucuuaaggagcuuuaa
BIN00822	MIMAT0000063	hsa-let-7b	hsa-let-7b-5p	ugagguaguagguugugugguu	ENST00000405409	RBM9	agccuacagauaugcacagccugcuacugcaaccgcagccaccgcugcugcag
BIN00823	MIMAT0000063	hsa-let-7b	hsa-let-7b-5p	ugagguaguagguugugugguu	ENST00000356264	AMPH	agcccacgccuucugcaccagccaugggggcugcugaccagcuagcau
BIN00824	MIMAT0000063	hsa-let-7b	hsa-let-7b-5p	ugagguaguagguugugugguu	ENST00000325590	AMPH	agcccacgccuucugcaccagccaugggggcugcugaccagcuagcau
BIN00825	MIMAT0000063	hsa-let-7b	hsa-let-7b-5p	ugagguaguagguugugugguu	ENST00000367178	RBM16	agccaccaccuauaccaguacagaaugauccugaacuuuaugaa
BIN00826	MIMAT0000063	hsa-let-7b	hsa-let-7b-5p	ugagguaguagguugugugguu	ENST00000269216	GATA6	agcaccaaucccgagaacagcgagcucaaguauucgggucaag
BIN00827	MIMAT0000063	hsa-let-7b	hsa-let-7b-5p	ugagguaguagguugugugguu	ENST00000315579	NCAPD2	agagccccgccguacuacccgucggcauccaaacacccagcagcgagcuuccaaaaagaaac
BIN00828	MIMAT0000063	hsa-let-7b	hsa-let-7b-5p	ugagguaguagguugugugguu	ENST00000367142	NUCKS1	agagcaccacugcacacccuaccccgagugccaaccaccucugcuauaggacacuauuuuc
BIN00829	MIMAT0000063	hsa-let-7b	hsa-let-7b-5p	ugagguaguagguugugugguu	ENST00000305885	FEN1	agaccaccagccaccugaugggcauguucuaccgcaccauucgcauga
BIN00830	MIMAT0000063	hsa-let-7b	hsa-let-7b-5p	ugagguaguagguugugugguu	ENST00000263645	CD81	agaccaccaaccuccuguaucuggagcugggagacaagcccgc
BIN00831	MIMAT0000063	hsa-let-7b	hsa-let-7b-5p	ugagguaguagguugugugguu	ENST00000300648	GCN1L1	agaccacagccaaagccuuaaaucaaacccacacacaacugaaaauugccuccu
BIN00832	MIMAT0000063	hsa-let-7b	hsa-let-7b-5p	ugagguaguagguugugugguu	ENST00000331285	PCYT2	agaccacaccaccucccacugggcaccccccaacacgguguccugc
BIN00833	MIMAT0000063	hsa-let-7b	hsa-let-7b-5p	ugagguaguagguugugugguu	ENST00000261537	MIB1	acuuuccuccaacucucugaaucugcuaccucuuauuauaugucccuuagcaguacuuuucc
BIN00834	MIMAT0000063	hsa-let-7b	hsa-let-7b-5p	ugagguaguagguugugugguu	ENST00000361453	MT-ND2	acuucuaccuacgccuaaucuacuccaccucaaucacacuacuccccauaucuaacaacgua
BIN00835	MIMAT0000063	hsa-let-7b	hsa-let-7b-5p	ugagguaguagguugugugguu	ENST00000225777	SYNGR2	acugccuacgccuccuacccaggugcaucuguggacaacuaccaacagccacccuucacccagaa
BIN00836	MIMAT0000063	hsa-let-7b	hsa-let-7b-5p	ugagguaguagguugugugguu	ENST00000220592	EIF2C2	cuguccaaccucugccugaagaucaacgucaagcugggaggcgugaaca
BIN00837	MIMAT0000063	hsa-let-7b	hsa-let-7b-5p	ugagguaguagguugugugguu	ENST00000216281	HSP90AA1	acuacacaucugccucuggugaugagaugguuucucucaaggacuacu
BIN00838	MIMAT0000063	hsa-let-7b	hsa-let-7b-5p	ugagguaguagguugugugguu	ENST00000383812	IL17RC	acgagaaggaacucaaccacacacagcagcugccugcccugcccuggcucaacgugucagcag
BIN00839	MIMAT0000063	hsa-let-7b	hsa-let-7b-5p	ugagguaguagguugugugguu	ENST00000222307	C19orf50	acgaccaccauugccaccucagaacagagcacgggcucaugugacaccag
BIN00840	MIMAT0000063	hsa-let-7b	hsa-let-7b-5p	ugagguaguagguugugugguu	ENST00000524142	ATOX1	accuguggaggcugugcugaagcugucucucggguccucaauaagcuugga
BIN00841	MIMAT0000063	hsa-let-7b	hsa-let-7b-5p	ugagguaguagguugugugguu	ENST00000331666	EIF3S8	accgcacugagcccacugcccagcagaaccuggcucugcagcuggccga
BIN00842	MIMAT0000063	hsa-let-7b	hsa-let-7b-5p	ugagguaguagguugugugguu	ENST00000379802	DSP	accgauccggcagccucagccucacucaauuugcugacaugaucuccuugaaaaauggugucg
BIN00843	MIMAT0000063	hsa-let-7b	hsa-let-7b-5p	ugagguaguagguugugugguu	ENST00000264819	MIER2	acccccaccugccucuucccccuccaucccugcuccccgauccug
BIN00844	MIMAT0000063	hsa-let-7b	hsa-let-7b-5p	ugagguaguagguugugugguu	ENST00000253115	ZNF426	acccagccuaccucaguauucacaugcgaacccacacuggggagaaacca
BIN00845	MIMAT0000063	hsa-let-7b	hsa-let-7b-5p	ugagguaguagguugugugguu	ENST00000400007	TJP1	accacugccuccacccccaacucaaaccgaagaagaggaagau
BIN00846	MIMAT0000063	hsa-let-7b	hsa-let-7b-5p	ugagguaguagguugugugguu	ENST00000358025	SYNE2	accaccugccugauugccaagggugcccagcacguggccccagaccaaucugagugacuuaguguuggcaaggu
BIN00847	MIMAT0000063	hsa-let-7b	hsa-let-7b-5p	ugagguaguagguugugugguu	ENST00000358791	BCAS4	accacccccgcaccugcccucggccuuugugagcuuuguggucuucccaucaggaacgcu
BIN00848	MIMAT0000063	hsa-let-7b	hsa-let-7b-5p	ugagguaguagguugugugguu	ENST00000377526	AUP1	caccaagggaacucagucccuacccacagccucugccuccaaguuucccagcucuggcccggu
BIN00849	MIMAT0000063	hsa-let-7b	hsa-let-7b-5p	ugagguaguagguugugugguu	ENST00000361752	QKI	accaaccuauugccuaugagaaacauguaagauaauguauuuacagcca
BIN00850	MIMAT0000063	hsa-let-7b	hsa-let-7b-5p	ugagguaguagguugugugguu	ENST00000229195	CNOT2	accaacaaugucacuucacacgccuccaucuccaagcagggguauuuugccuaugaauccua
BIN00851	MIMAT0000063	hsa-let-7b	hsa-let-7b-5p	ugagguaguagguugugugguu	ENST00000336783	ATXN2L	acaucuccuacauaccucagauccacaugggaccagcugugcaggca
BIN00852	MIMAT0000063	hsa-let-7b	hsa-let-7b-5p	ugagguaguagguugugugguu	ENST00000359794	PFKM	acagcacucaauacuaucugcacaaccugugaccgcaucaagcagucagcagcuggcacca
BIN00853	MIMAT0000063	hsa-let-7b	hsa-let-7b-5p	ugagguaguagguugugugguu	ENST00000225655	PFN1	acaccucccccuacccauaucccucccgugugugguuggaaaacuuuugu
BIN00854	MIMAT0000063	hsa-let-7b	hsa-let-7b-5p	ugagguaguagguugugugguu	ENST00000361453	MT-ND2	acaaaacccaccccauuccuccccacacucaucgcccuuaccacgcuacuc
BIN00855	MIMAT0000063	hsa-let-7b	hsa-let-7b-5p	ugagguaguagguugugugguu	ENST00000249822	ARPP19	aauuccccaccacaccuuauaaaauuguaaucaaagauaucucacucuguc
BIN00856	MIMAT0000063	hsa-let-7b	hsa-let-7b-5p	ugagguaguagguugugugguu	ENST00000370733	KIAA1586	aauucagcacaugaaccuacgccuuuuaucugacagaaaccaugaagauauuuuuaauuacuuugauuugcugg
BIN00857	MIMAT0000063	hsa-let-7b	hsa-let-7b-5p	ugagguaguagguugugugguu	ENST00000369787	KCNC4	aaugaccacaccgacuucaagaacauccccauuggcuucuggugggcug
BIN00858	MIMAT0000063	hsa-let-7b	hsa-let-7b-5p	ugagguaguagguugugugguu	ENST00000261192	BCAT1	aaucccacaauauaccuagcuaccuaauacauggagcuggggcucaacccacu
BIN00859	MIMAT0000063	hsa-let-7b	hsa-let-7b-5p	ugagguaguagguugugugguu	ENST00000413052	MOV10	aagcucagccccucuaccucagggccccacagccaugacuaccucccccaggagcggga
BIN00860	MIMAT0000063	hsa-let-7b	hsa-let-7b-5p	ugagguaguagguugugugguu	ENST00000297323	ADCY1	aagccccacacccaccucagcccuugcuuggccaugcuguggcccuuugga
BIN00861	MIMAT0000063	hsa-let-7b	hsa-let-7b-5p	ugagguaguagguugugugguu	ENST00000312865	MED25	aagccaccaccugcuucccagcccagucuggucuccacuguggccccu
BIN00862	MIMAT0000063	hsa-let-7b	hsa-let-7b-5p	ugagguaguagguugugugguu	ENST00000426219	ABCF1	aagaccacacuccucaagcacauugccaaccgagcccugagcau
BIN00863	MIMAT0000063	hsa-let-7b	hsa-let-7b-5p	ugagguaguagguugugugguu	ENST00000318560	ABL1	aagaagaagacagccccaaccccucccaaacgcagcagcuccuuccgggagauggacggccagccggagc
BIN00864	MIMAT0000063	hsa-let-7b	hsa-let-7b-5p	ugagguaguagguugugugguu	ENST00000336898	GDPD5	aacuggaccacccugcagagacucaacgcuggccagugguuccugaag
BIN00865	MIMAT0000063	hsa-let-7b	hsa-let-7b-5p	ugagguaguagguugugugguu	ENST00000309311	EEF2	aacugccaucucccucuucuacgagcucucggagaaugacuugaacuucaucaagcagagca
BIN00866	MIMAT0000063	hsa-let-7b	hsa-let-7b-5p	ugagguaguagguugugugguu	ENST00000263697	DNAJC8	aaccuuuccccugcuaucucccuuccugcuucgaaggacucauucuuuccucccacuuccacccc
BIN00867	MIMAT0000063	hsa-let-7b	hsa-let-7b-5p	ugagguaguagguugugugguu	ENST00000263805	ZFP106	aaccacgucuccuacuuuccaaacccauggcagugucccugcuccagac
BIN00868	MIMAT0000063	hsa-let-7b	hsa-let-7b-5p	ugagguaguagguugugugguu	ENST00000302637	IARS2	aaccaccagccgaacucgaauaguggcagauaccgggacacggugc
BIN00869	MIMAT0000063	hsa-let-7b	hsa-let-7b-5p	ugagguaguagguugugugguu	ENST00000374274	SNX12	aaccacacagucucugacuucuccuaagcacuuugaguuguugaauggggcucaggggcaagaguuuuugcugcccuc
BIN00870	MIMAT0000063	hsa-let-7b	hsa-let-7b-5p	ugagguaguagguugugugguu	ENST00000317147	CNOT1	aaccacaacaacuucuacuacaccagcuaccaacaccacuuguaca
BIN00871	MIMAT0000063	hsa-let-7b	hsa-let-7b-5p	ugagguaguagguugugugguu	ENST00000336314	LARP1	aacaucaccuacuacuuugacaaugucagcagcaccgagcuuuacaguguggauc
BIN00872	MIMAT0000063	hsa-let-7b	hsa-let-7b-5p	ugagguaguagguugugugguu	ENST00000264254	PDCL3	aaagccauuucaacaaccugcauacccaauuauccugauaggaaucugcccacgauauuuguuu
BIN00873	MIMAT0000063	hsa-let-7b	hsa-let-7b-5p	ugagguaguagguugugugguu	ENST00000340020	AIDA	aaaccuuaaaaccugcauaccucuucuuacagugaggaguaugcaaaaucugg
BIN00874	MIMAT0000063	hsa-let-7b	hsa-let-7b-5p	ugagguaguagguugugugguu	ENST00000521891	ZFHX4	aaaccugcaaccacaccuaccacggaggucugcgaugacaaauuuc
BIN00875	MIMAT0000063	hsa-let-7b	hsa-let-7b-5p	ugagguaguagguugugugguu	ENST00000319121	KLHL11	aaaccuaccuaccuuacucgacaugucaaaccagagaggcugguagcca
BIN00876	MIMAT0000063	hsa-let-7b	hsa-let-7b-5p	ugagguaguagguugugugguu	ENST00000376033	BAT2	aaaccacccuccugcuccccgaggccgcacugccagcgagaca
BIN00877	MIMAT0000063	hsa-let-7b	hsa-let-7b-5p	ugagguaguagguugugugguu	ENST00000355264	AP3M1	aaaccaccaacaauucuacgcucuguugucaacucuauuacaggcaguaguaau
BIN00878	MIMAT0000063	hsa-let-7b	hsa-let-7b-5p	ugagguaguagguugugugguu	ENST00000250113	FXR2	aaaaccuccaaccugcaccccucccuucuccaucucgcuugcugcccaacaccauggc
BIN00879	MIMAT0000063	hsa-let-7b	hsa-let-7b-5p	ugagguaguagguugugugguu	ENST00000084795	RPL18	aacccuggauccuacucucuuauuaaaaagauuuuugcug
BIN00880	MIMAT0000063	hsa-let-7b	hsa-let-7b-5p	ugagguaguagguugugugguu	ENST00000409134	ALDH7A1	acaagcugccuggugcaauuuguuccuugacuugugguggagcagauauuggcacagcaauggccaaa
BIN00881	MIMAT0000063	hsa-let-7b	hsa-let-7b-5p	ugagguaguagguugugugguu	ENST00000300952	MIDN	uuccuaccuccuucacccuucacuccugcccuccucuuccucc
BIN00882	MIMAT0000063	hsa-let-7b	hsa-let-7b-5p	ugagguaguagguugugugguu	ENST00000402198	SETD5	gcuacagaacugccacuccuaccaccuccuccaagccuacccaccauu
BIN00883	MIMAT0000063	hsa-let-7b	hsa-let-7b-5p	ugagguaguagguugugugguu	ENST00000305510	CNNM3	uauaaaguaacaaucucgccucagcugcucuuggccacccagcgcuuccugucccgagaagug
BIN00884	MIMAT0000063	hsa-let-7b	hsa-let-7b-5p	ugagguaguagguugugugguu	ENST00000249504	HOXD11	ucucggaugcucaaccucacugaccggcaagucaaaaucugguuccagaaucgcagg
BIN00885	MIMAT0000063	hsa-let-7b	hsa-let-7b-5p	ugagguaguagguugugugguu	ENST00000490103	THOC5	ugacuuucuacuaccucaugaaccucaacaucaugacaguaaaagccaaaguga
BIN00886	MIMAT0000063	hsa-let-7b	hsa-let-7b-5p	ugagguaguagguugugugguu	ENST00000357067	DCTD	aaagaauauaaagccucaaaucuuccuuacugucucucuugucacauggaaucuacauguguuugaac
BIN00887	MIMAT0000063	hsa-let-7b	hsa-let-7b-5p	ugagguaguagguugugugguu	ENST00000323267	TMEM63B	aagugcuacacuuuccucaucuucauggugcugcuccuacccucgcugggacugagcagccuggaccuc
BIN00888	MIMAT0000063	hsa-let-7b	hsa-let-7b-5p	ugagguaguagguugugugguu	ENST00000393106	STEAP3	ccacccccacaacuucccuuuugcuacuuccccaaggcucuugcagagcuagggcucugaaggggaggga
BIN00889	MIMAT0000063	hsa-let-7b	hsa-let-7b-5p	ugagguaguagguugugugguu	ENST00000374690	AR	acuucccacauaagcuacuuaacaagauugucauggagcugcagauuccauugcccaccaaagacuagaa
BIN00890	MIMAT0000063	hsa-let-7b	hsa-let-7b-5p	ugagguaguagguugugugguu	ENST00000223122	C1GALT1	uauacagauaucaaccuaccuuaccugaacguauacuaaaggaaauuagucaagcaaacaaa
BIN00891	MIMAT0000063	hsa-let-7b	hsa-let-7b-5p	ugagguaguagguugugugguu	ENST00000343526	TRIM24	aucaacuaccaacagcacauccucuacuccuuccagccccacgauuacuagugcagcaggauaugaugga
BIN00892	MIMAT0000063	hsa-let-7b	hsa-let-7b-5p	ugagguaguagguugugugguu	ENST00000440172	KIAA1549	uauugauuauucaugagccagcgccacugccaggaccucugaaggaccacaccacgcccucggaaaaugga
BIN00893	MIMAT0000063	hsa-let-7b	hsa-let-7b-5p	ugagguaguagguugugugguu	ENST00000229239	GAPDH	cuccugcaccaccaacugcuuagcaccccuggccaaggucauccaugacaacuuugguaucguggaagga
BIN00894	MIMAT0000063	hsa-let-7b	hsa-let-7b-5p	ugagguaguagguugugugguu	ENST00000351217	NPTN	gagagcugaggauucaggcgaauaccacugcguauaucacuuugucagcgcuccuaaa
BIN00895	MIMAT0000063	hsa-let-7b	hsa-let-7b-5p	ugagguaguagguugugugguu	ENST00000360121	SPN	aucucaguucacugcaaccucugccuccuaaguucaggcgauucuccugc
BIN00896	MIMAT0000063	hsa-let-7b	hsa-let-7b-5p	ugagguaguagguugugugguu	ENST00000254037	ZCCHC9	caagccaaaaccuaccaaagcguaaacaacuugaagccaauaggcuaucccucaaaaaugaugcacccc
BIN00897	MIMAT0000063	hsa-let-7b	hsa-let-7b-5p	ugagguaguagguugugugguu	ENST00000290551	BTG2	ugccuucccagaccugcuuccagucuuuauugcuuuaaaguucacuuugggcccacagacccaagagc
BIN00898	MIMAT0000063	hsa-let-7b	hsa-let-7b-5p	ugagguaguagguugugugguu	ENST00000267064	SMARCC2	uuccccaaccaacaaacuccucccucaaugaugccaggggcagugccaggcagcgggcac
BIN00899	MIMAT0000063	hsa-let-7b	hsa-let-7b-5p	ugagguaguagguugugugguu	ENST00000343677	HIST1H1C	cgaacgccuacuucuaaaacccaaaaggcucuuuucagagccacca
BIN00900	MIMAT0000063	hsa-let-7b	hsa-let-7b-5p	ugagguaguagguugugugguu	ENST00000243563	SNRPA	cuaaccacacuauuuauaucaacaaccucaaugagaagaucaagaaggaugagcuaaaaaagucccuguacg
BIN00901	MIMAT0000063	hsa-let-7b	hsa-let-7b-5p	ugagguaguagguugugugguu	ENST00000292535	CUX1	acccaccaucaaaaccugcuacuuugugcaaguaauugaggcaaaagauacc
BIN00902	MIMAT0000063	hsa-let-7b	hsa-let-7b-5p	ugagguaguagguugugugguu	ENST00000281456	SLC25A4	uacuuccccacccaagcucucaacuucgccuucaaggacaaguacaagcagcucuucuuagggggugugga
BIN00903	MIMAT0000063	hsa-let-7b	hsa-let-7b-5p	ugagguaguagguugugugguu	ENST00000348956	CKB	aacaaccacauggccaaggugcugacccccgagcuguacgcggagcugcgcgccaagagca
BIN00904	MIMAT0000063	hsa-let-7b	hsa-let-7b-5p	ugagguaguagguugugugguu	ENST00000339486	RIOK3	aagccuacuaucaaacucuucauuugaugcggcaguuauaucaugaauguacgcuuguccau
BIN00905	MIMAT0000063	hsa-let-7b	hsa-let-7b-5p	ugagguaguagguugugugguu	ENST00000301821	RPSA	auguuaaccuaccuaccauugcgcuguguaacacagauucuccucugcgcuauguggacauugccauc
BIN00906	MIMAT0000063	hsa-let-7b	hsa-let-7b-5p	ugagguaguagguugugugguu	ENST00000315266	GPHN	aauucauacugccagcucuaccucaugccauugaccuuuuacgugaugcc
BIN00907	MIMAT0000063	hsa-let-7b	hsa-let-7b-5p	ugagguaguagguugugugguu	ENST00000303887	MCM7	agaccaucuccauugccaaggccggcauucucaccacacucaaugcccgcugcuccauccuggcugc
BIN00908	MIMAT0000063	hsa-let-7b	hsa-let-7b-5p	ugagguaguagguugugugguu	ENST00000346618	E2F3	guugucccuuccuaccuucuuccuccaagagaguaucaugaaguaaacuacaaacuucagaa
BIN00909	MIMAT0000063	hsa-let-7b	hsa-let-7b-5p	ugagguaguagguugugugguu	ENST00000379441	BAZ2A	aaaaaaaccacauuugauagagauucaaaagacucuguguauucaucuucccuucu
BIN00910	MIMAT0000063	hsa-let-7b	hsa-let-7b-5p	ugagguaguagguugugugguu	ENST00000288207	CCNB2	caguucaacccaccaaaacaacaaaugucaacaaacaacugaaa
BIN00911	MIMAT0000063	hsa-let-7b	hsa-let-7b-5p	ugagguaguagguugugugguu	ENST00000360807	RRBP1	ccaaccaaccuacacagcguuauccaggcccaacuuccgguagcuccgagagaagccaugagagacaag
BIN00912	MIMAT0000063	hsa-let-7b	hsa-let-7b-5p	ugagguaguagguugugugguu	ENST00000410022	NFU1	uccauacaccauuaagaaacagccucugcaucaguuuguacaaagaccacuuuucccacuaccugcagccuu
BIN00913	MIMAT0000063	hsa-let-7b	hsa-let-7b-5p	ugagguaguagguugugugguu	ENST00000354831	NRD1	ugaaaggauuuaaccacaaacuaccucuacuguuucagcucauuauugacuacuuagcugaguucaauuc
BIN00914	MIMAT0000063	hsa-let-7b	hsa-let-7b-5p	ugagguaguagguugugugguu	ENST00000355072	HTT	uuugugacccacgccugcucccucaucuacugugugcacuucauccuggaggccguugcagu
BIN00915	MIMAT0000063	hsa-let-7b	hsa-let-7b-5p	ugagguaguagguugugugguu	ENST00000368918	GABPB2	uuucuucaaccaacaccaaaacaaccucaggugacccccaugccucaacagua
BIN00916	MIMAT0000063	hsa-let-7b	hsa-let-7b-5p	ugagguaguagguugugugguu	ENST00000350612	FAM48A	uacaaacuuuauacagaagcacaaccuuaucauuuuuaaauaaaaacagggaaaugguuu
BIN00917	MIMAT0000063	hsa-let-7b	hsa-let-7b-5p	ugagguaguagguugugugguu	ENST00000361624	MT-CO1	uggagccuccguagaccuaaccaucuucuccuuacaccuagcaggugucuccucuaucuuaggggccaucaau
BIN00918	MIMAT0000064	hsa-let-7c	hsa-let-7c	ugagguaguagguuguaugguu	ENST00000414716	KIAA0284	uuggggcugcccuguggaggccuccuggguauggaccaggggc
BIN00919	MIMAT0000064	hsa-let-7c	hsa-let-7c	ugagguaguagguuguaugguu	ENST00000323146	SLC35A4	uacugccucugccuccggcaccgccucucugugcgucagggguu
BIN00920	MIMAT0000064	hsa-let-7c	hsa-let-7c	ugagguaguagguuguaugguu	ENST00000301215	ZNF526	uguacaaccugcuccaaggucuucaagaaagcagcaucgcuugagcagc
BIN00921	MIMAT0000064	hsa-let-7c	hsa-let-7c	ugagguaguagguuguaugguu	ENST00000361624	MT-CO1	gcuacacccuagaccaaaccuacgccaaaauccauuucacuaucauauucaucggcguaaaucuaac
BIN00922	MIMAT0000064	hsa-let-7c	hsa-let-7c	ugagguaguagguuguaugguu	ENST00000215882	SLC25A1	aaggugaaguucauccacgaccagaccuccccaaaccccaaguacaga
BIN00923	MIMAT0000064	hsa-let-7c	hsa-let-7c	ugagguaguagguuguaugguu	ENST00000403681	HMGA2	acaaucaaaacacacuacuaccucuuaagucccaguauaccucauuuuuca
BIN00924	MIMAT0000064	hsa-let-7c	hsa-let-7c	ugagguaguagguuguaugguu	ENST00000349139	WDR3	uauucacugaauccauccuugccuacuccucagccugucaggacaagcagaaucacuauugggggucau
BIN00925	MIMAT0000064	hsa-let-7c	hsa-let-7c	ugagguaguagguuguaugguu	ENST00000448476	IP6K1	cccaccccucccucucugggccugugcagugagcauggggauucc
BIN00926	MIMAT0000064	hsa-let-7c	hsa-let-7c	ugagguaguagguuguaugguu	ENST00000264033	CBL	agccuuuaccucccucccagagcaaggaguuuagggauucuaa
BIN00927	MIMAT0000064	hsa-let-7c	hsa-let-7c	ugagguaguagguuguaugguu	ENST00000270649	ZNF614	uuauccauucaccuaugagauauauuugcacuguuuuccugguuuu
BIN00928	MIMAT0000064	hsa-let-7c	hsa-let-7c	ugagguaguagguuguaugguu	ENST00000373204	EIF2C1	aagaccucaccucagacucuguccaaccucugccucaagaucaaugucaaacuugguggcauuaacaacauccuagucccacaccagc
BIN00929	MIMAT0000064	hsa-let-7c	hsa-let-7c	ugagguaguagguuguaugguu	ENST00000376390	PRAF2	accaaaccaacuaccuucucugcuucggcaucggccucgcucucgccggg
BIN00930	MIMAT0000064	hsa-let-7c	hsa-let-7c	ugagguaguagguuguaugguu	ENST00000252699	ACTN4	ugucacaccccaacucugccccaucccggcagggugaguacaggcuga
BIN00931	MIMAT0000064	hsa-let-7c	hsa-let-7c	ugagguaguagguuguaugguu	ENST00000212015	SIRT1	aaguuccauaccccaugaagugccucagauauuaauuaauagagaaccuuugccu
BIN00932	MIMAT0000064	hsa-let-7c	hsa-let-7c	ugagguaguagguuguaugguu	ENST00000481646	ARMC8	auugcucaccuacuaaccucacuguccuacaaaguucgaaugcaagca
BIN00933	MIMAT0000064	hsa-let-7c	hsa-let-7c	ugagguaguagguuguaugguu	ENST00000369304	ITGA10	cugcuccucucuccugagccaggucuucgugaagcugacugcc
BIN00934	MIMAT0000064	hsa-let-7c	hsa-let-7c	ugagguaguagguuguaugguu	ENST00000219479	NME4	acauuaucauaaccucuccucuaaaggggaggcauuaaaauucacug
BIN00935	MIMAT0000064	hsa-let-7c	hsa-let-7c	ugagguaguagguuguaugguu	ENST00000442744	UBA52	acaccaacaaccugcgucccaagaagaaggucaaauaaggugguucuuuc
BIN00936	MIMAT0000064	hsa-let-7c	hsa-let-7c	ugagguaguagguuguaugguu	ENST00000344035	PTP4A2	aacucacaacccuaccaaugcuacucucaacaaguucacagaggaacuuaag
BIN00937	MIMAT0000064	hsa-let-7c	hsa-let-7c	ugagguaguagguuguaugguu	ENST00000424173	MEF2C	aacccugucagcucacugggaaaccccaaccuauugccacuggcucacccuucucugcagaggaau
BIN00938	MIMAT0000064	hsa-let-7c	hsa-let-7c	ugagguaguagguuguaugguu	ENST00000250784	RPS4Y1	cuggugacucaugaugcucgaaccauccgcuacccagauccugucaucaaggugaacgauacugu
BIN00939	MIMAT0000064	hsa-let-7c	hsa-let-7c	ugagguaguagguuguaugguu	ENST00000262461	SLC12A2	auuaugauacccacaccaacaccuacuaccugcgcaccuucggccac
BIN00940	MIMAT0000064	hsa-let-7c	hsa-let-7c	ugagguaguagguuguaugguu	ENST00000329251	TUT1	cucuugccaucaccuagcugccugcaccugcccuucagggagaugggggucauuaaaggaaacugaacauug
BIN00941	MIMAT0000064	hsa-let-7c	hsa-let-7c	ugagguaguagguuguaugguu	ENST00000397354	BCOR	uugauucccacgccuauccucacauccagaacaguaagcagcccag
BIN00942	MIMAT0000064	hsa-let-7c	hsa-let-7c	ugagguaguagguuguaugguu	ENST00000342160	HUWE1	cacugcaaccccaaccaccucagcuacuucaaguuugucggacgcauugu
BIN00943	MIMAT0000064	hsa-let-7c	hsa-let-7c	ugagguaguagguuguaugguu	ENST00000258281	TAF5L	uauccgcuaccuccaaagugacaacaauacugcccugugcaaag
BIN00944	MIMAT0000064	hsa-let-7c	hsa-let-7c	ugagguaguagguuguaugguu	ENST00000288207	CCNB2	aaaugucaacaaacaacugaaaccuacugcuucugucaaaccaguacagauggaaaaguugg
BIN00945	MIMAT0000064	hsa-let-7c	hsa-let-7c	ugagguaguagguuguaugguu	ENST00000222330	GSK3A	gaugccacaccuacccucacuaacuccuccugagggccccaccaag
BIN00946	MIMAT0000064	hsa-let-7c	hsa-let-7c	ugagguaguagguuguaugguu	ENST00000379719	IPO7	aauccacaccuacuacucaauaccuuagaaaaucuucgcuucccuaauaau
BIN00947	MIMAT0000064	hsa-let-7c	hsa-let-7c	ugagguaguagguuguaugguu	ENST00000361390	MT-ND1	auacccauggccaaccuccuacuccucauuguacccauucuaaucgcaauggcauuccuaa
BIN00948	MIMAT0000064	hsa-let-7c	hsa-let-7c	ugagguaguagguuguaugguu	ENST00000310827	DCAF7	aguuaagagcucuacccacaccugucaaccccucucucccccaguuu
BIN00949	MIMAT0000064	hsa-let-7c	hsa-let-7c	ugagguaguagguuguaugguu	ENST00000216297	SUPT16H	aauccuccaaccuacccuacugccaugaccuuccgcacaucuc
BIN00950	MIMAT0000064	hsa-let-7c	hsa-let-7c	ugagguaguagguuguaugguu	ENST00000361899	MT-ATP6	aaggcacaccuacaccccuuauccccauacuaguuauuaucgaaaccau
BIN00951	MIMAT0000064	hsa-let-7c	hsa-let-7c	ugagguaguagguuguaugguu	ENST00000263512	SLC10A3	cucggaaaacccaauccucuaccugcuccugccucuuaucuuugu
BIN00952	MIMAT0000064	hsa-let-7c	hsa-let-7c	ugagguaguagguuguaugguu	ENST00000361335	MT-ND4L	auccucccuacuaugccuagaaggaauaauacuaucgcuguucauua
BIN00953	MIMAT0000064	hsa-let-7c	hsa-let-7c	ugagguaguagguuguaugguu	ENST00000390689	KRTAP19-1	ccacuccugacaccaugagucacuacggcagcuacuacggaggc
BIN00954	MIMAT0000064	hsa-let-7c	hsa-let-7c	ugagguaguagguuguaugguu	ENST00000304992	PRPF8	agaaccaccuccgcugcuuguuuacaaguggugucaaggcaucaa
BIN00955	MIMAT0000064	hsa-let-7c	hsa-let-7c	ugagguaguagguuguaugguu	ENST00000270451	ZNF581	aaggcccaaccacuaccugcuuauugacacucaggguguccccuaca
BIN00956	MIMAT0000064	hsa-let-7c	hsa-let-7c	ugagguaguagguuguaugguu	ENST00000343411	MBTPS1	ugacaccgccuagccucagucacucugggaaccgccagcgcccuc
BIN00957	MIMAT0000064	hsa-let-7c	hsa-let-7c	ugagguaguagguuguaugguu	ENST00000356183	GTF3C1	uaugcucacacagaccuacgaccucauugagcgcagaggcacgaaag
BIN00958	MIMAT0000064	hsa-let-7c	hsa-let-7c	ugagguaguagguuguaugguu	ENST00000221232	CNOT3	aggccuugggccccccuuccggcccccacaacccaccucccagcac
BIN00959	MIMAT0000064	hsa-let-7c	hsa-let-7c	ugagguaguagguuguaugguu	ENST00000373204	EIF2C1	uuaaaaagcugaccgacaaccagaccucgaccaugauaaaggccacagcuagauccgcucca
BIN00960	MIMAT0000064	hsa-let-7c	hsa-let-7c	ugagguaguagguuguaugguu	ENST00000263934	KIF1B	gaucucaaccacuaccuuugaaagcgccaucacaccuagcgaga
BIN00961	MIMAT0000064	hsa-let-7c	hsa-let-7c	ugagguaguagguuguaugguu	ENST00000373237	PSMB2	gaccgauacuacacaccgacuaucucacgugagagggcaguggaacu
BIN00962	MIMAT0000064	hsa-let-7c	hsa-let-7c	ugagguaguagguuguaugguu	ENST00000267984	MESDC1	ugaaggcugcacccugcuaucucaggcuuuaagggagaggucuucgc
BIN00963	MIMAT0000064	hsa-let-7c	hsa-let-7c	ugagguaguagguuguaugguu	ENST00000361567	MT-ND5	gaaaauaaccccacccuacuaaaccccauuaaacgccuggcagccgg
BIN00964	MIMAT0000064	hsa-let-7c	hsa-let-7c	ugagguaguagguuguaugguu	ENST00000361567	MT-ND5	cucucacuucaaccucccucaccauuggcagccuagcauuagcaggaa
BIN00965	MIMAT0000064	hsa-let-7c	hsa-let-7c	ugagguaguagguuguaugguu	ENST00000271628	SF3B4	cccgaccaccaccuggaaugccucauccuggaccuccuccaaugggc
BIN00966	MIMAT0000064	hsa-let-7c	hsa-let-7c	ugagguaguagguuguaugguu	ENST00000361070	RFWD3	auuuauaaauccaggcuuuagucuucugggcuccaccagucucugcc
BIN00967	MIMAT0000064	hsa-let-7c	hsa-let-7c	ugagguaguagguuguaugguu	ENST00000432126	KIAA0141	uauucccccacaccccuacccacuggaaaggaguguuguaagacua
BIN00968	MIMAT0000064	hsa-let-7c	hsa-let-7c	ugagguaguagguuguaugguu	ENST00000361899	MT-ATP6	aagcgccacccuagcaauaucaaccauuaaccuucccucuacacuuaucaucuucacaauucuaauucuacugacu
BIN00969	MIMAT0000064	hsa-let-7c	hsa-let-7c	ugagguaguagguuguaugguu	ENST00000394976	C5orf24	uccucuuccucuacccuccagcacaucuacuuacuggugcugugc
BIN00970	MIMAT0000064	hsa-let-7c	hsa-let-7c	ugagguaguagguuguaugguu	ENST00000337537	PPP2R5E	cucagcaccaacuacuccuccaucaguggauaaaguagacggauuu
BIN00971	MIMAT0000064	hsa-let-7c	hsa-let-7c	ugagguaguagguuguaugguu	ENST00000222247	RPL18A	acacgccgccccucuaccgcaugcgaaucuuugcgccuaaucaug
BIN00972	MIMAT0000064	hsa-let-7c	hsa-let-7c	ugagguaguagguuguaugguu	ENST00000397066	CCNF	aagcacccaaccacgcccagcuaauuuuuguauuuucgguagagacg
BIN00973	MIMAT0000064	hsa-let-7c	hsa-let-7c	ugagguaguagguuguaugguu	ENST00000374694	FZD8	cuuccucucggccugcuaccucuucgugucggugggcuaccuagu
BIN00974	MIMAT0000064	hsa-let-7c	hsa-let-7c	ugagguaguagguuguaugguu	ENST00000362003	PCGF3	aacgcccacaucaccugccgccugugcagcggguaccucaucgacgc
BIN00975	MIMAT0000064	hsa-let-7c	hsa-let-7c	ugagguaguagguuguaugguu	ENST00000361390	MT-ND1	aacccccuggucaaccucaaccuaggccuccuauuuauucuagccac
BIN00976	MIMAT0000064	hsa-let-7c	hsa-let-7c	ugagguaguagguuguaugguu	ENST00000521059	PTK2	ucggcugacugcaaccucugccucccagaauaugacagauaccuagc
BIN00977	MIMAT0000064	hsa-let-7c	hsa-let-7c	ugagguaguagguuguaugguu	ENST00000361899	MT-ATP6	guuauuaucgaaaccaucagccuacucauucaaccaauagcccuggccguacgcc
BIN00978	MIMAT0000064	hsa-let-7c	hsa-let-7c	ugagguaguagguuguaugguu	ENST00000298281	PCF11	uuaguauuugcauuuccuacugccugcagaguuucaggugcuuguugug
BIN00979	MIMAT0000064	hsa-let-7c	hsa-let-7c	ugagguaguagguuguaugguu	ENST00000395245	RAB34	agugaugacagcaaccucuaccuaacugccagcaagaagaagcccaca
BIN00980	MIMAT0000064	hsa-let-7c	hsa-let-7c	ugagguaguagguuguaugguu	ENST00000331666	EIF3S8	aaccuugaaguccuaaaccacaccucagucacuaaaggucuguuuaaaguuguucugg
BIN00981	MIMAT0000064	hsa-let-7c	hsa-let-7c	ugagguaguagguuguaugguu	ENST00000347140	R3HDM2	ccauccucuucuaucauuuuuuuaaaucucuucuccuaucauaaaau
BIN00982	MIMAT0000064	hsa-let-7c	hsa-let-7c	ugagguaguagguuguaugguu	ENST00000341776	JARID2	cugccagcaccugugcuaccuguccauggugguacaagagaacgaaaac
BIN00983	MIMAT0000064	hsa-let-7c	hsa-let-7c	ugagguaguagguuguaugguu	ENST00000304414	ARL6IP1	aaguccacaaccugcuucucaccuaccugauagugacuuccuuacuauugc
BIN00984	MIMAT0000064	hsa-let-7c	hsa-let-7c	ugagguaguagguuguaugguu	ENST00000355540	TRRAP	uucuuggcaaauccuacuaccucugcucuguuugcuacgauucugguggaau
BIN00985	MIMAT0000064	hsa-let-7c	hsa-let-7c	ugagguaguagguuguaugguu	ENST00000358602	ANKRD17	auccuaugccuacugccaaagaacacuauccaguaucauccccaucuuc
BIN00986	MIMAT0000064	hsa-let-7c	hsa-let-7c	ugagguaguagguuguaugguu	ENST00000393796	PPAN-P2RY11	agccucaaccgcuaccugggcaucgugcaccccuucuucgcccgaa
BIN00987	MIMAT0000064	hsa-let-7c	hsa-let-7c	ugagguaguagguuguaugguu	ENST00000300087	DCTN5	agaaccauucagccuacccuguauuugccauaaacuccacaauucac
BIN00988	MIMAT0000064	hsa-let-7c	hsa-let-7c	ugagguaguagguuguaugguu	ENST00000394963	SMARCD1	acuccacccugccucugcaucccuuaauggagaaacgggccuaaa
BIN00989	MIMAT0000064	hsa-let-7c	hsa-let-7c	ugagguaguagguuguaugguu	ENST00000262518	SRCAP	aagaccccaaccuccagcccagagaagccacaggaacucguuac
BIN00990	MIMAT0000064	hsa-let-7c	hsa-let-7c	ugagguaguagguuguaugguu	ENST00000381334	TMEM165	aagaagauccugcuacccaaacuaauuugggauuuauccaugcauuu
BIN00991	MIMAT0000064	hsa-let-7c	hsa-let-7c	ugagguaguagguuguaugguu	ENST00000407418	CBX6	aaagcccacaaccucucugagccucccuggccugaaaggggaug
BIN00992	MIMAT0000064	hsa-let-7c	hsa-let-7c	ugagguaguagguuguaugguu	ENST00000371091	SNUPN	aaaccagaccuacuacguucuggaugugaugugcuggcggggacac
BIN00993	MIMAT0000064	hsa-let-7c	hsa-let-7c	ugagguaguagguuguaugguu	ENST00000366769	CDC42BPA	auccucugcuaccaaacaaugauguggauucuuuugcacagaaauau
BIN00994	MIMAT0000064	hsa-let-7c	hsa-let-7c	ugagguaguagguuguaugguu	ENST00000368655	GATAD2B	auccaucugcacagccuuaggcugcgugaaccgaggugaggcu
BIN00995	MIMAT0000064	hsa-let-7c	hsa-let-7c	ugagguaguagguuguaugguu	ENST00000367549	DHX9	guugaaguaaccaaacaaccugcuaucaucagccaguuggaccccguaaaugaacgua
BIN00996	MIMAT0000064	hsa-let-7c	hsa-let-7c	ugagguaguagguuguaugguu	ENST00000306378	BPTF	ccaagaaaaagaaaaugaucucuacuaccucaaaggaaacuaagaaggacacaaagcuuuacugua
BIN00997	MIMAT0000064	hsa-let-7c	hsa-let-7c	ugagguaguagguuguaugguu	ENST00000310775	FANCI	ccaaaaccugaucugcugccuccucugaaauuagaagcuuguauucugacccaagga
BIN00998	MIMAT0000064	hsa-let-7c	hsa-let-7c	ugagguaguagguuguaugguu	ENST00000376854	C9orf40	acauuaaauaccuacaguuacuacugaaccucuuaauaaggauuugucaaggauagaguaca
BIN00999	MIMAT0000064	hsa-let-7c	hsa-let-7c	ugagguaguagguuguaugguu	ENST00000340020	AIDA	aaaccuuaaaaccugcauaccucuucuuacagugaggaguaugcaaaaucugg
BIN01000	MIMAT0000064	hsa-let-7c	hsa-let-7c	ugagguaguagguuguaugguu	ENST00000361453	MT-ND2	ccuuaccacgcuacuccuaccuaucuccccuuuuauacuaauaaucu
BIN01001	MIMAT0000064	hsa-let-7c	hsa-let-7c	ugagguaguagguuguaugguu	ENST00000234160	GORASP2	ccaaccucaaccucaaccucccagcaccacacaucaugccagggguu
BIN01002	MIMAT0000064	hsa-let-7c	hsa-let-7c	ugagguaguagguuguaugguu	ENST00000356056	MYO9A	acuaccagagugaaaccuacuacccagucagagguuucgccacucuuugcaggc
BIN01003	MIMAT0000064	hsa-let-7c	hsa-let-7c	ugagguaguagguuguaugguu	ENST00000313432	ATP2A2	augaaacaguucauccgcuaccucaucucguccaacgucggggaaguugucu
BIN01004	MIMAT0000064	hsa-let-7c	hsa-let-7c	ugagguaguagguuguaugguu	ENST00000398665	DOT1L	gcccguucuaccagcuaccuccgagcgugcagcggcacucccccaacccgc
BIN01005	MIMAT0000064	hsa-let-7c	hsa-let-7c	ugagguaguagguuguaugguu	ENST00000397938	EWSR1	gaagacccacccacugccaaggcugccguggaaugguuugaug
BIN01006	MIMAT0000064	hsa-let-7c	hsa-let-7c	ugagguaguagguuguaugguu	ENST00000369839	TAF5	ccgccaacgcugcuaccuccgcaggcgggggacggcgcaggcgagg
BIN01007	MIMAT0000064	hsa-let-7c	hsa-let-7c	ugagguaguagguuguaugguu	ENST00000300291	NUDT21	caucaaccuguacccucuuaccaauuauacuuuugguacaaaagagc
BIN01008	MIMAT0000064	hsa-let-7c	hsa-let-7c	ugagguaguagguuguaugguu	ENST00000349736	CSNK2A1	augccauccagugagaagaccugcuccucagucuuguaaauguaucuugagagguaggagca
BIN01009	MIMAT0000064	hsa-let-7c	hsa-let-7c	ugagguaguagguuguaugguu	ENST00000228740	LTA4H	auccaaaaaguuccaauacccugcuaccugauugcuuuaguuguuggagcuuuagaaagcagg
BIN01010	MIMAT0000064	hsa-let-7c	hsa-let-7c	ugagguaguagguuguaugguu	ENST00000254480	SMARCC1	aauuguuugaccagacccaacaucuaccucauuccagacauugaucugaaguuggcuaac
BIN01011	MIMAT0000064	hsa-let-7c	hsa-let-7c	ugagguaguagguuguaugguu	ENST00000306773	NPTX1	aaaccaugggaccugccaccucccaucagcaauucuggaaaugcacuauuu
BIN01012	MIMAT0000064	hsa-let-7c	hsa-let-7c	ugagguaguagguuguaugguu	ENST00000268717	COPS3	uguauucaaccaacaaccccucagaacuccgaaaccuggugaauaagcacagu
BIN01013	MIMAT0000064	hsa-let-7c	hsa-let-7c	ugagguaguagguuguaugguu	ENST00000495880	DUSP7	ccaaccacaaccuguucccacucaauacgcuggaguccacgugaggc
BIN01014	MIMAT0000064	hsa-let-7c	hsa-let-7c	ugagguaguagguuguaugguu	ENST00000267973	WDR61	aucagccacacccugcccauugcugcauccagcucucuugaugcu
BIN01015	MIMAT0000064	hsa-let-7c	hsa-let-7c	ugagguaguagguuguaugguu	ENST00000389266	GARS	auuggccgcaucuaccucuaccucacgaagguuggaauaucuccagauaa
BIN01016	MIMAT0000064	hsa-let-7c	hsa-let-7c	ugagguaguagguuguaugguu	ENST00000331789	ACTB	uaaaagccaccccacuucucucuaaggagaauggcccaguccucucc
BIN01017	MIMAT0000064	hsa-let-7c	hsa-let-7c	ugagguaguagguuguaugguu	ENST00000361453	MT-ND2	aaaacccaccccauuccuccccacacucaucgcccuuaccacgcuac
BIN01018	MIMAT0000064	hsa-let-7c	hsa-let-7c	ugagguaguagguuguaugguu	ENST00000361381	MT-ND4	aaaacacauagccuaccccuuccuuguacuaucccuaugaggcauaa
BIN01019	MIMAT0000064	hsa-let-7c	hsa-let-7c	ugagguaguagguuguaugguu	ENST00000455895	BSDC1	cuuguccaaccagcuacccaccucaacuccccuguaguuuaggacac
BIN01020	MIMAT0000064	hsa-let-7c	hsa-let-7c	ugagguaguagguuguaugguu	ENST00000255977	MKRN1	cucuccaacugcaaccacaccuacugucucaagugcauucgcaaguggaggagug
BIN01021	MIMAT0000064	hsa-let-7c	hsa-let-7c	ugagguaguagguuguaugguu	ENST00000304191	FAM103A1	cuugacuucuaccucagaaucuucuuuguuucaugacuuaauagu
BIN01022	MIMAT0000064	hsa-let-7c	hsa-let-7c	ugagguaguagguuguaugguu	ENST00000355794	RYR2	gaggaaaccauccucugcuggugcccuaugauacacugacagcc
BIN01023	MIMAT0000064	hsa-let-7c	hsa-let-7c	ugagguaguagguuguaugguu	ENST00000228140	RPS13	aucuacagccucugcccuggucgcauaaauuugucuguguacucaagcaau
BIN01024	MIMAT0000064	hsa-let-7c	hsa-let-7c	ugagguaguagguuguaugguu	ENST00000342160	HUWE1	agaugaaccuacugcuucagacucuaagggcaaaucuaaaaucacaccag
BIN01025	MIMAT0000064	hsa-let-7c	hsa-let-7c	ugagguaguagguuguaugguu	ENST00000332272	CHST6	acugcaaccuccgccucccaguuucaagcgauucuccugccucagcc
BIN01026	MIMAT0000064	hsa-let-7c	hsa-let-7c	ugagguaguagguuguaugguu	ENST00000278671	C11orf59	acccuaaccugcuacuaaucacagagaaaaaugugaagaaggagg
BIN01027	MIMAT0000064	hsa-let-7c	hsa-let-7c	ugagguaguagguuguaugguu	ENST00000422447	LDHA	aaacaaugcaaccaacuauccaaguguuauaccaacuaaaacccccaauaaac
BIN01028	MIMAT0000064	hsa-let-7c	hsa-let-7c	ugagguaguagguuguaugguu	ENST00000264710	RAB10	ugccauccacuaccccguuuucucuucuugcugcaaaauaaaccacucugucc
BIN01029	MIMAT0000064	hsa-let-7c	hsa-let-7c	ugagguaguagguuguaugguu	ENST00000360299	RAB5B	uaaccuccaucccuaccccucagcacacaaccccuacgguaacagcacacu
BIN01030	MIMAT0000064	hsa-let-7c	hsa-let-7c	ugagguaguagguuguaugguu	ENST00000340828	CCNG1	uauacagaaccuacugccucaaacugaaucccaucaagaaaacua
BIN01031	MIMAT0000064	hsa-let-7c	hsa-let-7c	ugagguaguagguuguaugguu	ENST00000436615	RAPGEFL1	guugccaaccaccuaacugccuuccacugggagcuguuccgaugugu
BIN01032	MIMAT0000064	hsa-let-7c	hsa-let-7c	ugagguaguagguuguaugguu	ENST00000362079	MT-CO3	augacccaccaaucacaugccuaucauauaguaaaacccagcccau
BIN01033	MIMAT0000064	hsa-let-7c	hsa-let-7c	ugagguaguagguuguaugguu	ENST00000383108	BRD2	uacuaccaccccuacaccuacagccaucuuggcuccugguucuc
BIN01034	MIMAT0000064	hsa-let-7c	hsa-let-7c	ugagguaguagguuguaugguu	ENST00000371073	CACHD1	acuacaccgccuaucucagcgacaacacccgccucauugcuaacc
BIN01035	MIMAT0000064	hsa-let-7c	hsa-let-7c	ugagguaguagguuguaugguu	ENST00000321562	FKBP10	acucccgcaaccacaccuacaauaccuauaucgggcaggguua
BIN01036	MIMAT0000064	hsa-let-7c	hsa-let-7c	ugagguaguagguuguaugguu	ENST00000284049	CHD1	uaaccauugcuaccucauuaaaccaccagauaauaaugaauucu
BIN01037	MIMAT0000064	hsa-let-7c	hsa-let-7c	ugagguaguagguuguaugguu	ENST00000299328	TAZ	acacucccacuucuucagcuugggcaagugugugccugugugccga
BIN01038	MIMAT0000064	hsa-let-7c	hsa-let-7c	ugagguaguagguuguaugguu	ENST00000361906	TMEM184B	aagccccuccucucccccuccacaccucuagaccuggggccucc
BIN01039	MIMAT0000064	hsa-let-7c	hsa-let-7c	ugagguaguagguuguaugguu	ENST00000358537	FLNB	aaacccaugcagccuggcccucacguggucaagaucuucuuugcug
BIN01040	MIMAT0000064	hsa-let-7c	hsa-let-7c	ugagguaguagguuguaugguu	ENST00000381736	NUPL1	uauuaccucuaccucagcuagcggucugacucuuucgucugcuc
BIN01041	MIMAT0000064	hsa-let-7c	hsa-let-7c	ugagguaguagguuguaugguu	ENST00000361752	QKI	augcuauguauguaccauaaccaaccuauugccuaugagaaacauguaagauaauguauuuacagccauuguuacaaguuua
BIN01042	MIMAT0000064	hsa-let-7c	hsa-let-7c	ugagguaguagguuguaugguu	ENST00000331789	ACTB	augccauccugcgucuggaccuggcuggccgggaccugacugacuaccucaugaagauccu
BIN01043	MIMAT0000064	hsa-let-7c	hsa-let-7c	ugagguaguagguuguaugguu	ENST00000256646	NOTCH2	uagacggcccagugccaagaguaccaugccuacuagccucccuaaccuugccaaggaggcaaaggaug
BIN01044	MIMAT0000064	hsa-let-7c	hsa-let-7c	ugagguaguagguuguaugguu	ENST00000274507	LECT2	uaccucauaaacaaauacaccuauguacccacaaaaauuuuuuaauuaaaaaaagga
BIN01045	MIMAT0000064	hsa-let-7c	hsa-let-7c	ugagguaguagguuguaugguu	ENST00000397354	BCOR	uacaaggccuugcuaccucagcaguccuacagcuuggcccagccgcu
BIN01046	MIMAT0000064	hsa-let-7c	hsa-let-7c	ugagguaguagguuguaugguu	ENST00000394963	SMARCD1	aagagaccugccccucagcagauccagcagguccagcagcaggc
BIN01047	MIMAT0000064	hsa-let-7c	hsa-let-7c	ugagguaguagguuguaugguu	ENST00000338961	PTGES2	ggcagccccuggaagagaucaucaccuacuacccagccaugaaggcugugaacgagcagggcaag
BIN01048	MIMAT0000064	hsa-let-7c	hsa-let-7c	ugagguaguagguuguaugguu	ENST00000257963	ACVR1B	gaaaaccaucucugugauuaccucucaaucuauuuguuuuuaaagaaaucc
BIN01049	MIMAT0000064	hsa-let-7c	hsa-let-7c	ugagguaguagguuguaugguu	ENST00000376033	BAT2	cugcugccccuucuaccccagcuccaccaccugcagucccuaaa
BIN01050	MIMAT0000064	hsa-let-7c	hsa-let-7c	ugagguaguagguuguaugguu	ENST00000263239	DDX18	cuaccuacuacuuguaaccagcuuguuucauaacauguuauuuuc
BIN01051	MIMAT0000064	hsa-let-7c	hsa-let-7c	ugagguaguagguuguaugguu	ENST00000358301	PAK4	cgcccaccccugccucgaguuaguuuuacaauuaaaacauugucuu
BIN01052	MIMAT0000064	hsa-let-7c	hsa-let-7c	ugagguaguagguuguaugguu	ENST00000369755	SLK	ccagagcuaccucuaagucauacuuccucaagcacaaagcucucag
BIN01053	MIMAT0000064	hsa-let-7c	hsa-let-7c	ugagguaguagguuguaugguu	ENST00000369144	EIF3A	ccacucuuuccaucccuauuacuccugagcguacggauauugcucgacuucuggaua
BIN01054	MIMAT0000064	hsa-let-7c	hsa-let-7c	ugagguaguagguuguaugguu	ENST00000375847	DNAJC16	caagaaacccuaccucaucaagaucaccuccgauuggugcuuuagcugc
BIN01055	MIMAT0000064	hsa-let-7c	hsa-let-7c	ugagguaguagguuguaugguu	ENST00000366609	IRF2BP2	augacuccuacauccucuuuugugucuccgccaccacccacugccucaccucauuccaaccggaccacaccgccugaagc
BIN01056	MIMAT0000064	hsa-let-7c	hsa-let-7c	ugagguaguagguuguaugguu	ENST00000435275	RPS24	acuagaaaguucaugaccaaccgacuacuucagaggaaacaaauggucauugauguccuucaccc
BIN01057	MIMAT0000064	hsa-let-7c	hsa-let-7c	ugagguaguagguuguaugguu	ENST00000246868	SBDS	acccaucaaucucuucaccucuaaaacacuaaaguguuuccguuuccgacggcacuguuucaugucugug
BIN01058	MIMAT0000064	hsa-let-7c	hsa-let-7c	ugagguaguagguuguaugguu	ENST00000304611	PEX6	accacccauaccuccuuguacaugguggguucuacccugagcccug
BIN01059	MIMAT0000064	hsa-let-7c	hsa-let-7c	ugagguaguagguuguaugguu	ENST00000361851	J01415-5	augccccaacuaaauacuaccguauggcccaccauaauuaccccca
BIN01060	MIMAT0000064	hsa-let-7c	hsa-let-7c	ugagguaguagguuguaugguu	ENST00000323666	METAP2	aaacagacccucccucaguuccaauaugugaccuguauccuaauggugua
BIN01061	MIMAT0000064	hsa-let-7c	hsa-let-7c	ugagguaguagguuguaugguu	ENST00000261167	WBP11	aaaaccucagccuauggaccuccaacucgggcaguuucuauccuuccucuuc
BIN01062	MIMAT0000064	hsa-let-7c	hsa-let-7c	ugagguaguagguuguaugguu	ENST00000455740	SH3D19	aaaaccaucccugaaaugccuugcuaauacaacuaauccuuccauauaugugcca
BIN01063	MIMAT0000064	hsa-let-7c	hsa-let-7c	ugagguaguagguuguaugguu	ENST00000261531	SNW1	ucgcgcuggaagaagcggaagaagauggcgcucaccagcuuuuuaccugcaccuacucagcuaucu
BIN01064	MIMAT0000064	hsa-let-7c	hsa-let-7c	ugagguaguagguuguaugguu	ENST00000361739	MT-CO2	aaucuucaacuccuacauacuucccccauuauuccuagaaccaggcgaccugcga
BIN01065	MIMAT0000064	hsa-let-7c	hsa-let-7c	ugagguaguagguuguaugguu	ENST00000373871	EYA3	aagcacaaaugccagccugauaucuacuucuucuacaauugccaauauuccagcagcagcaguagccagc
BIN01066	MIMAT0000064	hsa-let-7c	hsa-let-7c	ugagguaguagguuguaugguu	ENST00000216146	RPL3	uuauaagauuggccagggcuaccuuaucaaggacggcaagcugaucaagaaca
BIN01067	MIMAT0000064	hsa-let-7c	hsa-let-7c	ugagguaguagguuguaugguu	ENST00000339594	BAZ1B	ucugccuccugcagcccuacaccucauugcauacuacaaagaaaacaaagacagggagga
BIN01068	MIMAT0000064	hsa-let-7c	hsa-let-7c	ugagguaguagguuguaugguu	ENST00000317615	PSMG2	uuucuguuuuauaccuuauacccaaaacacuuacuaccaacacagcuguuaaacauucuauac
BIN01069	MIMAT0000064	hsa-let-7c	hsa-let-7c	ugagguaguagguuguaugguu	ENST00000270458	CACNG8	aguuaccgcuuccgcuaccgccgccgcucccgcucuagcucccgcu
BIN01070	MIMAT0000064	hsa-let-7c	hsa-let-7c	ugagguaguagguuguaugguu	ENST00000395644	C15orf44	agaagauuuuaagaaaugcaaggaaacuaccugaaaaaacacagacauucuauaaggagcuga
BIN01071	MIMAT0000064	hsa-let-7c	hsa-let-7c	ugagguaguagguuguaugguu	ENST00000361567	MT-ND5	agcccuagaccucaacuaccuaaccaacaaacuuaaaauaaaauccccacuau
BIN01072	MIMAT0000064	hsa-let-7c	hsa-let-7c	ugagguaguagguuguaugguu	ENST00000292123	SAFB	gccgcuaccccgaccacucgguggacaggagagaagguucaag
BIN01073	MIMAT0000064	hsa-let-7c	hsa-let-7c	ugagguaguagguuguaugguu	ENST00000331173	CSTF2T	aucaugccucuggucaugacacucguggcccuuccucacaugagaugaggggagggccauuaggag
BIN01074	MIMAT0000064	hsa-let-7c	hsa-let-7c	ugagguaguagguuguaugguu	ENST00000248306	C12orf26	ucaagaaaagaugccuaccucagcuauuuugccugauuuuucuggcucuguaauuuc
BIN01075	MIMAT0000064	hsa-let-7c	hsa-let-7c	ugagguaguagguuguaugguu	ENST00000395325	DNAJC6	uacccagucaacaccacgccgcucugccaccuccaccucugcgucuccaacccuaagagugggagaaggu
BIN01076	MIMAT0000064	hsa-let-7c	hsa-let-7c	ugagguaguagguuguaugguu	ENST00000202677	RALGAPA2	uuacuugaaaacauuggccauacaaguccugaaugccuuuuaccgucacagcuaaaucuaaaugaaccuuc
BIN01077	MIMAT0000064	hsa-let-7c	hsa-let-7c	ugagguaguagguuguaugguu	ENST00000520429	CCNC	auucuuaguaagaugccaaaaccaaaaccaccuccaaacagugaaggagagcaggguccaaaug
BIN01078	MIMAT0000064	hsa-let-7c	hsa-let-7c	ugagguaguagguuguaugguu	ENST00000343882	FOXO3	uucaggaaagaaaucagcucagcucuccacucauugccaaaugucacuaaa
BIN01079	MIMAT0000064	hsa-let-7c	hsa-let-7c	ugagguaguagguuguaugguu	ENST00000327671	FUT10	uuucuucaccaucaaccggaccuaccuccaucaucacaugaccaaagcauuccucuucua
BIN01080	MIMAT0004484	hsa-let-7d*	hsa-let-7d-3p	cuauacgaccugcugccuuucu	ENST00000219611	SOLH	aggagggcagcaggcgcucggacgccguggacagccaccugcu
BIN01081	MIMAT0004484	hsa-let-7d*	hsa-let-7d-3p	cuauacgaccugcugccuuucu	ENST00000429822	AC011498-2	caaggacguaauggagaaggcagcagaagucuauacccggcucaagucgcggguccucg
BIN01082	MIMAT0000065	hsa-let-7d	hsa-let-7d-5p	agagguaguagguugcauaguu	ENST00000323146	SLC35A4	uacugccucugccuccggcaccgccucucugugcgucagggguu
BIN01083	MIMAT0000065	hsa-let-7d	hsa-let-7d-5p	agagguaguagguugcauaguu	ENST00000229238	MRPL51	aaacgcauccgcuaucucuacaaacacuuuaaccgacaugggaag
BIN01084	MIMAT0000065	hsa-let-7d	hsa-let-7d-5p	agagguaguagguugcauaguu	ENST00000295373	DHX57	uaacagcagaaccucuaccucgaacuaaagaccuauuggggcuggc
BIN01085	MIMAT0000065	hsa-let-7d	hsa-let-7d-5p	agagguaguagguugcauaguu	ENST00000331923	GCFC1	uagauguugcccuacuaccuaccauuguggaaaaggugauucuuc
BIN01086	MIMAT0000065	hsa-let-7d	hsa-let-7d-5p	agagguaguagguugcauaguu	ENST00000434452	DSC3	cgaucaaaaccugcuaccuccccaagacuuuacuagugccgauaaacu
BIN01087	MIMAT0000065	hsa-let-7d	hsa-let-7d-5p	agagguaguagguugcauaguu	ENST00000299543	CTDP1	uaugaccgcuaccucaacaaggagaucgaggaggcgccggaca
BIN01088	MIMAT0000065	hsa-let-7d	hsa-let-7d-5p	agagguaguagguugcauaguu	ENST00000323460	SENP5	ucuugccucacugcaaccuccaccucccagguucaagcgauucuccug
BIN01089	MIMAT0000065	hsa-let-7d	hsa-let-7d-5p	agagguaguagguugcauaguu	ENST00000375167	H2AFX	uaguguuugagccgucgugcuucaccggucuaccucgcuagcaugucg
BIN01090	MIMAT0000065	hsa-let-7d	hsa-let-7d-5p	agagguaguagguugcauaguu	ENST00000340622	ZNF746	cucaucgaccacuaccgaacgcacacgggcgugcggcccuucaccugc
BIN01091	MIMAT0000065	hsa-let-7d	hsa-let-7d-5p	agagguaguagguugcauaguu	ENST00000393608	CIZ1	cgacccuucugcaccguuugcaaccgcuacuucaaaaccccucgcaaguuuguggagcacgug
BIN01092	MIMAT0000065	hsa-let-7d	hsa-let-7d-5p	agagguaguagguugcauaguu	ENST00000405141	NCOA1	gugaaugaugacagcaccugacauucugcaccagcuaccucugccuccauggcagagaaaaggccauaagaa
BIN01093	MIMAT0000065	hsa-let-7d	hsa-let-7d-5p	agagguaguagguugcauaguu	ENST00000270458	CACNG8	caguuaccgcuuccgcuaccgccgccgcucccgcucuagcucccgcu
BIN01094	MIMAT0000065	hsa-let-7d	hsa-let-7d-5p	agagguaguagguugcauaguu	ENST00000360428	DSC3	cgaucaaaaccugcuaccuccccaagacuuuacuagugccgauaaacu
BIN01095	MIMAT0000065	hsa-let-7d	hsa-let-7d-5p	agagguaguagguugcauaguu	ENST00000371370	LRRC42	aguugcaaccaaggcaaugucuuacuaccucagcucagaaaaccaccuggacccagggcc
BIN01096	MIMAT0000065	hsa-let-7d	hsa-let-7d-5p	agagguaguagguugcauaguu	ENST00000261708	UTP6	ucuuacugcaaccucugccuccuagguucaaacaguucucccugc
BIN01097	MIMAT0000065	hsa-let-7d	hsa-let-7d-5p	agagguaguagguugcauaguu	ENST00000346249	TPD52L2	acgcaacccagccucagcaucacagccgcagcucuguucagcg
BIN01098	MIMAT0000065	hsa-let-7d	hsa-let-7d-5p	agagguaguagguugcauaguu	ENST00000379786	PRR13	aagcauuccuccucuuccuccuccucuuccagcagugauucugacugaauacaggcccuggacccuuccc
BIN01099	MIMAT0000065	hsa-let-7d	hsa-let-7d-5p	agagguaguagguugcauaguu	ENST00000264258	RPL31	uugguuaccuauguaccuguuaccacuuucaaaaaucuacagacagucaauguggaugagaacuaaucgcug
BIN01100	MIMAT0000065	hsa-let-7d	hsa-let-7d-5p	agagguaguagguugcauaguu	ENST00000380394	RPS6	ucucugcgagcuucuacuucuaagucugaauccagucagaaauaagauuuuuugaguaacaaauaaauaagauca
BIN01101	MIMAT0004485	hsa-let-7e*	hsa-let-7e-3p	cuauacggccuccuagcuuucc	ENST00000320316	PHF23	acgguuggggaugggaggcugucugugucccgacacauaaucucugucu
BIN01102	MIMAT0000066	hsa-let-7e	hsa-let-7e-5p	ugagguaggagguuguauaguu	ENST00000357637	PIGN	auugaugucaaccuaccuacuucuaagcacaggguaugaagcucucuuuccacuagug
BIN01103	MIMAT0000066	hsa-let-7e	hsa-let-7e-5p	ugagguaggagguuguauaguu	ENST00000425167	TRPV1	aauucuccugccucggcuucccaaguagcugggauuacaggca
BIN01104	MIMAT0000066	hsa-let-7e	hsa-let-7e-5p	ugagguaggagguuguauaguu	ENST00000375587	CENPP	uuuuugcaccucugagaguagaauuagaaguaaauaugacagaauugaa
BIN01105	MIMAT0000066	hsa-let-7e	hsa-let-7e-5p	ugagguaggagguuguauaguu	ENST00000379011	C11orf91	ucccugucccaggcgcuccccgccccggcgcccccgcccccgc
BIN01106	MIMAT0000066	hsa-let-7e	hsa-let-7e-5p	ugagguaggagguuguauaguu	ENST00000269122	CLTC	aggaaucugcaaaaccuccuuauccucacugcaauuaaggcugaccguacacguguu
BIN01107	MIMAT0000066	hsa-let-7e	hsa-let-7e-5p	ugagguaggagguuguauaguu	ENST00000261646	SREBF1	aaggaauucucggaugcccucggguaccugcagcugcugaaca
BIN01108	MIMAT0000066	hsa-let-7e	hsa-let-7e-5p	ugagguaggagguuguauaguu	ENST00000283928	JAZF1	aaaauaaacugccucugacccaaaaauaaa
BIN01109	MIMAT0000066	hsa-let-7e	hsa-let-7e-5p	ugagguaggagguuguauaguu	ENST00000396503	RSL1D1	uacuggaaccuccaccucgacuccagcggccccgacagcacggaagc
BIN01110	MIMAT0000066	hsa-let-7e	hsa-let-7e-5p	ugagguaggagguuguauaguu	ENST00000246039	NRSN2	ucccaaaacuuccuacccacacccucuucccaaggcccucaggggcagaaaac
BIN01111	MIMAT0000066	hsa-let-7e	hsa-let-7e-5p	ugagguaggagguuguauaguu	ENST00000361453	MT-ND2	acccuccuuaaccucuacuucuaccuacgccuaaucuacuccaccucaauc
BIN01112	MIMAT0000066	hsa-let-7e	hsa-let-7e-5p	ugagguaggagguuguauaguu	ENST00000507958	CDH18	uugcaaccuccaccuccuggguucacgccauucuccugccucagccu
BIN01113	MIMAT0000066	hsa-let-7e	hsa-let-7e-5p	ugagguaggagguuguauaguu	ENST00000523111	UBE2V2	caaacuugucuuaaaucaacaaccuucuacucauguuaaugucuugauuaaauaucacaaugcaaaauacacau
BIN01114	MIMAT0000066	hsa-let-7e	hsa-let-7e-5p	ugagguaggagguuguauaguu	ENST00000373204	EIF2C1	aagaccucaccucagacucuguccaaccucugccucaagaucaaugucaaacuugguggcauuaaca
BIN01115	MIMAT0000066	hsa-let-7e	hsa-let-7e-5p	ugagguaggagguuguauaguu	ENST00000428931	UBAP2L	uaaaaagaaaaccucuaccuuc
BIN01116	MIMAT0000066	hsa-let-7e	hsa-let-7e-5p	ugagguaggagguuguauaguu	ENST00000361227	MT-ND3	gcccuacaaacaacuaaccugccacuaauaguuaugucaucccucuuauuaauc
BIN01117	MIMAT0000066	hsa-let-7e	hsa-let-7e-5p	ugagguaggagguuguauaguu	ENST00000381844	YWHAQ	acucuuuauuugcugcuguuuaaguugccaaccuccccucccaauaaaaauucacuuacaccuccug
BIN01118	MIMAT0000066	hsa-let-7e	hsa-let-7e-5p	ugagguaggagguuguauaguu	ENST00000162749	TNFRSF1A	uuuccagugcuucaauugcagccucugccucaaugggaccgugcaccucu
BIN01119	MIMAT0000066	hsa-let-7e	hsa-let-7e-5p	ugagguaggagguuguauaguu	ENST00000369167	HIST2H2BF	acgcaauagaucaaccaccuaaccccaaaggcucuuuucagagccacuucaguaa
BIN01120	MIMAT0000066	hsa-let-7e	hsa-let-7e-5p	ugagguaggagguuguauaguu	ENST00000265073	SUB1	auuaaugccuaagaacuuaagaauacuccuaccucauuagcuacucaagaugcugugacgaucaaaucuauucuac
BIN01121	MIMAT0000066	hsa-let-7e	hsa-let-7e-5p	ugagguaggagguuguauaguu	ENST00000371199	XIAP	auaugaacucccauccuaauacccuuuuaccucucuguggguu
BIN01122	MIMAT0000066	hsa-let-7e	hsa-let-7e-5p	ugagguaggagguuguauaguu	ENST00000362079	MT-CO3	uauuuuacccuccuacaagccucagaguacuucgagucucccuucaccauuuccgacggcau
BIN01123	MIMAT0000066	hsa-let-7e	hsa-let-7e-5p	ugagguaggagguuguauaguu	ENST00000237937	ZFAND5	uaaucuuggcucacugcaaccucugccuccuggguucaagugauucuccugc
BIN01124	MIMAT0000066	hsa-let-7e	hsa-let-7e-5p	ugagguaggagguuguauaguu	ENST00000523629	RUNX1T1	ucuuccuccuccucucuggcuaaucaacagcugcccccagccug
BIN01125	MIMAT0000066	hsa-let-7e	hsa-let-7e-5p	ugagguaggagguuguauaguu	ENST00000341840	ZNF167	aguucaagcgauucuccugccucagacuccugaguagcugggauuacaggcgc
BIN01126	MIMAT0000066	hsa-let-7e	hsa-let-7e-5p	ugagguaggagguuguauaguu	ENST00000361567	MT-ND5	aauuucacagcaccaaaucuccaccuccaucaucaccucaacccaaaaaggca
BIN01127	MIMAT0000066	hsa-let-7e	hsa-let-7e-5p	ugagguaggagguuguauaguu	ENST00000307630	YWHAG	uacuuucuaucucaucugucucggcucugcauguuuuccagggu
BIN01128	MIMAT0000066	hsa-let-7e	hsa-let-7e-5p	ugagguaggagguuguauaguu	ENST00000253159	ZNF236	uguaaaccuccucaacuccuccucuacugacccaaacguguuuaucauga
BIN01129	MIMAT0000066	hsa-let-7e	hsa-let-7e-5p	ugagguaggagguuguauaguu	ENST00000302291	LUZP1	guucuucccuccugcccucaauuguuuuucugggccuuguuuuu
BIN01130	MIMAT0000066	hsa-let-7e	hsa-let-7e-5p	ugagguaggagguuguauaguu	ENST00000454189	GPM6B	uuccagauccacuuccucaugauacugucuucuaacugggcuuacuua
BIN01131	MIMAT0000066	hsa-let-7e	hsa-let-7e-5p	ugagguaggagguuguauaguu	ENST00000379661	KATNB1	aacgaguaccuccuggccuccggcagcucugacaggacaauccgcuucu
BIN01132	MIMAT0000066	hsa-let-7e	hsa-let-7e-5p	ugagguaggagguuguauaguu	ENST00000380345	LHFPL2	cgccccuccuccuccucccucuccccgagugcuagcccgggcg
BIN01133	MIMAT0000066	hsa-let-7e	hsa-let-7e-5p	ugagguaggagguuguauaguu	ENST00000395125	DAAM1	caucgacaaaaacauuacccuuuugcacuaucucaucacuauuguggaaaauaaguacccca
BIN01134	MIMAT0000066	hsa-let-7e	hsa-let-7e-5p	ugagguaggagguuguauaguu	ENST00000259253	UGGT1	aucucaaacuccugaccucagguggugaucugcccaccucggccucccaa
BIN01135	MIMAT0000066	hsa-let-7e	hsa-let-7e-5p	ugagguaggagguuguauaguu	ENST00000285243	ANKRD40	agcucacugaaaccucugccucccggguucaaacgauucuccugccuca
BIN01136	MIMAT0000066	hsa-let-7e	hsa-let-7e-5p	ugagguaggagguuguauaguu	ENST00000273038	VGLL4	uagcauccuuacuuccugccucaguuaccaaagaaaccucugaugcagguc
BIN01137	MIMAT0000066	hsa-let-7e	hsa-let-7e-5p	ugagguaggagguuguauaguu	ENST00000301453	OTUB1	agagcaccuccgacuaccuuguggucuaccugcggcugcucaccucg
BIN01138	MIMAT0000066	hsa-let-7e	hsa-let-7e-5p	ugagguaggagguuguauaguu	ENST00000293441	SHANK1	ccuccgccucuggaauucuccaacagcuucgaaaagccagagucg
BIN01139	MIMAT0000066	hsa-let-7e	hsa-let-7e-5p	ugagguaggagguuguauaguu	ENST00000352456	HNRNPUL1	accuauaacugcgaccuccacuucaagguggcccgagaucggaguaguggc
BIN01140	MIMAT0000066	hsa-let-7e	hsa-let-7e-5p	ugagguaggagguuguauaguu	ENST00000261643	COX10	aaugcguacaucuccuaccucggcuuccgcuucuacguggacgcagaccg
BIN01141	MIMAT0000066	hsa-let-7e	hsa-let-7e-5p	ugagguaggagguuguauaguu	ENST00000443128	CCDC113	acugcaaccuccaccucugggauucaagcaauucucccaccucagccucu
BIN01142	MIMAT0000066	hsa-let-7e	hsa-let-7e-5p	ugagguaggagguuguauaguu	ENST00000458695	RBBP4	ucuugacucacugcaaccucugccuccugguucaagcgauucuccugcc
BIN01143	MIMAT0000066	hsa-let-7e	hsa-let-7e-5p	ugagguaggagguuguauaguu	ENST00000514361	RBM14	agucaccucaccuccaccucucucgaucccuacgauagacaccuguugccga
BIN01144	MIMAT0000066	hsa-let-7e	hsa-let-7e-5p	ugagguaggagguuguauaguu	ENST00000377524	STAM	aacucugccucagcccggaggcagccaacagccaccucagccacagcaaccauauucucagaaggc
BIN01145	MIMAT0000066	hsa-let-7e	hsa-let-7e-5p	ugagguaggagguuguauaguu	ENST00000452918	SUGP2	agacccuccuauccucaggcaccaggcugaaacaccacggccggc
BIN01146	MIMAT0000066	hsa-let-7e	hsa-let-7e-5p	ugagguaggagguuguauaguu	ENST00000370994	SERBP1	aaauuugccuccuaguucacuuugugucaagagcuaaaacugugaaccuaacu
BIN01147	MIMAT0000066	hsa-let-7e	hsa-let-7e-5p	ugagguaggagguuguauaguu	ENST00000361899	MT-ATP6	cacaacuaaccuccucggacuccugccucacucauuuacaccaaccacccaacuaucuauaa
BIN01148	MIMAT0000066	hsa-let-7e	hsa-let-7e-5p	ugagguaggagguuguauaguu	ENST00000361390	MT-ND1	uacccauggccaaccuccuacuccucauuguacccauucuaaucgcaauggcauuc
BIN01149	MIMAT0000066	hsa-let-7e	hsa-let-7e-5p	ugagguaggagguuguauaguu	ENST00000299505	KIAA0355	aaggaaaccgcuaccucagcaaacaaaaggaauggaggaggagac
BIN01150	MIMAT0000066	hsa-let-7e	hsa-let-7e-5p	ugagguaggagguuguauaguu	ENST00000258399	USP37	cuuugccuccuaccaucuaccuauauaccuuauuguaaugaauguuc
BIN01151	MIMAT0000066	hsa-let-7e	hsa-let-7e-5p	ugagguaggagguuguauaguu	ENST00000246117	NCLN	agcacuucagccuccucuacaagaccguccagaggcugcucgu
BIN01152	MIMAT0000066	hsa-let-7e	hsa-let-7e-5p	ugagguaggagguuguauaguu	ENST00000372600	LRRC8A	uucuugguauuuauuuuucuccaucucccaccuccuucauccagauaacuuauacauucccaagaaaguu
BIN01153	MIMAT0000066	hsa-let-7e	hsa-let-7e-5p	ugagguaggagguuguauaguu	ENST00000296003	MTMR14	auccccgacuuccugacucacucucugaacauugacuggagccaguaucagu
BIN01154	MIMAT0000066	hsa-let-7e	hsa-let-7e-5p	ugagguaggagguuguauaguu	ENST00000370645	GNG5	ugccauaauauacaaacuucuacuuucgucaguccuuaacaucuaccucucugaau
BIN01155	MIMAT0000066	hsa-let-7e	hsa-let-7e-5p	ugagguaggagguuguauaguu	ENST00000485330	GTPBP8	caccauucuccugccucagccuuccaagcagcugggacuacaggcacc
BIN01156	MIMAT0000066	hsa-let-7e	hsa-let-7e-5p	ugagguaggagguuguauaguu	ENST00000361227	MT-ND3	uaauuuuaauaaucaacacccuccuagccuuacuacuaauaauuauuacauuuugacuacca
BIN01157	MIMAT0000066	hsa-let-7e	hsa-let-7e-5p	ugagguaggagguuguauaguu	ENST00000270776	PGD	ucagaaccuccuacuggacgacuucuuuaagucagcuguugaaaacugccagg
BIN01158	MIMAT0000066	hsa-let-7e	hsa-let-7e-5p	ugagguaggagguuguauaguu	ENST00000392006	HNRNPUL1	accuauaacugcgaccuccacuucaagguggcccgagaucggaguaguggcuauccgcucacaa
BIN01159	MIMAT0000066	hsa-let-7e	hsa-let-7e-5p	ugagguaggagguuguauaguu	ENST00000328297	ZNF284	aagcgauucuccugccuaaaccuccugaguagcagggauuacaggcacgcaccac
BIN01160	MIMAT0000066	hsa-let-7e	hsa-let-7e-5p	ugagguaggagguuguauaguu	ENST00000398208	WDR4	gacaacgugaccuccuaccugaagaagaaagaggagagacugcag
BIN01161	MIMAT0000066	hsa-let-7e	hsa-let-7e-5p	ugagguaggagguuguauaguu	ENST00000326840	DCBLD2	aaaacuuacucaaccuccaccuccucggaacagcaaugaccucaaaaa
BIN01162	MIMAT0000066	hsa-let-7e	hsa-let-7e-5p	ugagguaggagguuguauaguu	ENST00000308360	PIGS	gcucaauccuccuccaccaccaggggccucaaaaggcacaucauccgg
BIN01163	MIMAT0000066	hsa-let-7e	hsa-let-7e-5p	ugagguaggagguuguauaguu	ENST00000304992	PRPF8	aaaaaccucaacuaccugcaccuggacuacaacuucaaccucaagccu
BIN01164	MIMAT0000066	hsa-let-7e	hsa-let-7e-5p	ugagguaggagguuguauaguu	ENST00000266085	TIMP3	ccuccuccucuugcuccuccagcuccugcuccuucgccgggaggccg
BIN01165	MIMAT0000066	hsa-let-7e	hsa-let-7e-5p	ugagguaggagguuguauaguu	ENST00000447393	PACS2	auuuucccugccuaccucacagagcuguucugagggugcaugg
BIN01166	MIMAT0000066	hsa-let-7e	hsa-let-7e-5p	ugagguaggagguuguauaguu	ENST00000409406	RBM4	agucaccucaccuccaccucucucgaucccuacgauagacaccuguugccgaccuc
BIN01167	MIMAT0000066	hsa-let-7e	hsa-let-7e-5p	ugagguaggagguuguauaguu	ENST00000006777	RHBDD2	ucuccgcuaucaucuuccugucauucgaggcugugucaucacuguc
BIN01168	MIMAT0000066	hsa-let-7e	hsa-let-7e-5p	ugagguaggagguuguauaguu	ENST00000295373	DHX57	aauaacagcagaaccucuaccucgaacuaaagaccuauuggggcuggcccugg
BIN01169	MIMAT0000066	hsa-let-7e	hsa-let-7e-5p	ugagguaggagguuguauaguu	ENST00000392485	SRSF2	uggacaaccugaccuaccgcaccucgcccgacacgcugaggcgcgucuucgaga
BIN01170	MIMAT0000066	hsa-let-7e	hsa-let-7e-5p	ugagguaggagguuguauaguu	ENST00000356183	GTF3C1	aaugggaaccuccugccucccugauacguucaccaagcugauaa
BIN01171	MIMAT0000066	hsa-let-7e	hsa-let-7e-5p	ugagguaggagguuguauaguu	ENST00000358273	NF1	aaucuuccuccuccucuccaaaaaaaucagaaaccucuuuaag
BIN01172	MIMAT0000066	hsa-let-7e	hsa-let-7e-5p	ugagguaggagguuguauaguu	ENST00000485876	NDUFA3	auugagccccuacuucaaguacuccgucaugaucaacaaggccac
BIN01173	MIMAT0000066	hsa-let-7e	hsa-let-7e-5p	ugagguaggagguuguauaguu	ENST00000375856	IRS2	acaguccuaccucaguucaagguaaagccggauuuccguggcg
BIN01174	MIMAT0000066	hsa-let-7e	hsa-let-7e-5p	ugagguaggagguuguauaguu	ENST00000361453	MT-ND2	uaaucuacuccaccucaaucacacuacuccccauaucuaacaacg
BIN01175	MIMAT0000066	hsa-let-7e	hsa-let-7e-5p	ugagguaggagguuguauaguu	ENST00000192788	UHRF1BP1	aaagaguccuccuaccaucugcucaucucccgccuggaccugcacauu
BIN01176	MIMAT0000066	hsa-let-7e	hsa-let-7e-5p	ugagguaggagguuguauaguu	ENST00000229265	CDCA3	uuguuuucuuagacuccuccucagcuaccaaacugggacucacagcuuuau
BIN01177	MIMAT0000066	hsa-let-7e	hsa-let-7e-5p	ugagguaggagguuguauaguu	ENST00000411539	SEMA4B	aucaagauccuccugccgcucagcggcagucaccuguucaccugug
BIN01178	MIMAT0000066	hsa-let-7e	hsa-let-7e-5p	ugagguaggagguuguauaguu	ENST00000424834	SPATA13	ggauucccuccugccugcacgccuucaguaacuccgagcagaa
BIN01179	MIMAT0000066	hsa-let-7e	hsa-let-7e-5p	ugagguaggagguuguauaguu	ENST00000377473	FOXD4L6	uaucauacuuuccuaccucgcuuuuauuugcgcggguuuaaaugcgcc
BIN01180	MIMAT0000066	hsa-let-7e	hsa-let-7e-5p	ugagguaggagguuguauaguu	ENST00000360121	SPN	aguucacugcaaccucugccuccuaaguucaggcgauucuccugccu
BIN01181	MIMAT0000066	hsa-let-7e	hsa-let-7e-5p	ugagguaggagguuguauaguu	ENST00000434422	RACGAP1	guacucugcucugcagccuccuguacucauuacuacuuuuagcauucuccaggcuu
BIN01182	MIMAT0000066	hsa-let-7e	hsa-let-7e-5p	ugagguaggagguuguauaguu	ENST00000367602	QSOX1	uuauuugaaguccugccucauucucacuggagccucagucucuccug
BIN01183	MIMAT0000066	hsa-let-7e	hsa-let-7e-5p	ugagguaggagguuguauaguu	ENST00000397802	POLR3D	uaccuaaccuuucugagccuccuauaccucauccgacacaaauggggaugauacc
BIN01184	MIMAT0000066	hsa-let-7e	hsa-let-7e-5p	ugagguaggagguuguauaguu	ENST00000336023	TUBA1B	cugcuccugucgccuucgccuccuaaucccuagccacuaugcgugagug
BIN01185	MIMAT0000066	hsa-let-7e	hsa-let-7e-5p	ugagguaggagguuguauaguu	ENST00000503506	TXNRD1	aucaggccuccugccagcaguucuugaagcuucuuuuucauuc
BIN01186	MIMAT0000066	hsa-let-7e	hsa-let-7e-5p	ugagguaggagguuguauaguu	ENST00000344302	ZNF673	aagugauccgccugccucagcuucccaaagugcugggauuacaggcau
BIN01187	MIMAT0000066	hsa-let-7e	hsa-let-7e-5p	ugagguaggagguuguauaguu	ENST00000290868	UROC1	cuggccucugccuccaucucagucacacaugucuagccuccagg
BIN01188	MIMAT0000066	hsa-let-7e	hsa-let-7e-5p	ugagguaggagguuguauaguu	ENST00000329959	WBSCR16	uaaaccucccucaccugcuugggcggccccgucccgggaaccacu
BIN01189	MIMAT0000066	hsa-let-7e	hsa-let-7e-5p	ugagguaggagguuguauaguu	ENST00000256925	CABLES1	uguuuuguuacugcuccuacccaccaaggggauaaagaaggcgaguucug
BIN01190	MIMAT0000066	hsa-let-7e	hsa-let-7e-5p	ugagguaggagguuguauaguu	ENST00000399262	JMJD1C	cucuuucaaagccuccaccuuugauuaaacaccaaccagaaagugaagguu
BIN01191	MIMAT0000066	hsa-let-7e	hsa-let-7e-5p	ugagguaggagguuguauaguu	ENST00000373001	RRAGC	agacuacaacuuccacuguuuccgaaaagcuauucaugagguuuuu
BIN01192	MIMAT0000066	hsa-let-7e	hsa-let-7e-5p	ugagguaggagguuguauaguu	ENST00000373204	EIF2C1	uauccccaucugcccugccuacaaguuggccaggaacaaaagcau
BIN01193	MIMAT0000066	hsa-let-7e	hsa-let-7e-5p	ugagguaggagguuguauaguu	ENST00000311413	RNF26	ugaauccccuccuaccccuguggccauccugccauacauccagg
BIN01194	MIMAT0000066	hsa-let-7e	hsa-let-7e-5p	ugagguaggagguuguauaguu	ENST00000389912	COX16	ucuccugccucagcauccugaguagcugggacuacaggcacaugc
BIN01195	MIMAT0000066	hsa-let-7e	hsa-let-7e-5p	ugagguaggagguuguauaguu	ENST00000381657	PLCXD1	ucaccgcaaccuccgccucccugguucaagcaauucuccugccuccgcc
BIN01196	MIMAT0000066	hsa-let-7e	hsa-let-7e-5p	ugagguaggagguuguauaguu	ENST00000457796	VARS	uaugaccucccaaccccacccggggaaaagaaagaugucagugg
BIN01197	MIMAT0000066	hsa-let-7e	hsa-let-7e-5p	ugagguaggagguuguauaguu	ENST00000263897	USE1	ugaccuccuccucagagaaagcacuggccaaccaguuccuggccccuggccgugugccaaccacagccagagagcgagugcc
BIN01198	MIMAT0000066	hsa-let-7e	hsa-let-7e-5p	ugagguaggagguuguauaguu	ENST00000404125	PSME4	guuuaauuggcucuggaaaccuccuaccuccguugaaaggagagccaguu
BIN01199	MIMAT0000066	hsa-let-7e	hsa-let-7e-5p	ugagguaggagguuguauaguu	ENST00000262367	CREBBP	ucugccuucuccuaccucagcaccgcccgggacccccacacagcag
BIN01200	MIMAT0000066	hsa-let-7e	hsa-let-7e-5p	ugagguaggagguuguauaguu	ENST00000398557	DIAPH1	cuccacccggaauggguaugccuccaccucccccauuuggauuuggaguuccugcag
BIN01201	MIMAT0000066	hsa-let-7e	hsa-let-7e-5p	ugagguaggagguuguauaguu	ENST00000321153	RPLP2	cgcgaugcgcuacgucgccuccuaccugcuggcugcccuagggggcaacuccucccccagcgc
BIN01202	MIMAT0000066	hsa-let-7e	hsa-let-7e-5p	ugagguaggagguuguauaguu	ENST00000276602	TERF1	uucagcucacugcaaccucugccucccagguucaagugauucuccugcc
BIN01203	MIMAT0000066	hsa-let-7e	hsa-let-7e-5p	ugagguaggagguuguauaguu	ENST00000375147	NCBP1	uauuguuccuccuaccuucucagcucuguguccugcaaacccaaccugcauu
BIN01204	MIMAT0000066	hsa-let-7e	hsa-let-7e-5p	ugagguaggagguuguauaguu	ENST00000261318	C12orf49	ucgccuccugggacccagcuucagccaucgggccaggcugcaggaa
BIN01205	MIMAT0000066	hsa-let-7e	hsa-let-7e-5p	ugagguaggagguuguauaguu	ENST00000319833	DYRK2	uauccaaguuaccuccaccuucuagcucagcuuccaaacugaggacuaauuuggcgcaga
BIN01206	MIMAT0000066	hsa-let-7e	hsa-let-7e-5p	ugagguaggagguuguauaguu	ENST00000371663	C9orf86	agguuccuccuacuuccgcuaugcugagucuuccaugaagaacag
BIN01207	MIMAT0000066	hsa-let-7e	hsa-let-7e-5p	ugagguaggagguuguauaguu	ENST00000391812	C19orf48	agcuuccuccucaaccucguccucugccccugagccagugacgccc
BIN01208	MIMAT0000066	hsa-let-7e	hsa-let-7e-5p	ugagguaggagguuguauaguu	ENST00000256689	SLC38A2	agcgacuucaacuacuccuaccccaccaagcaagcugcucugaaaagccauu
BIN01209	MIMAT0000066	hsa-let-7e	hsa-let-7e-5p	ugagguaggagguuguauaguu	ENST00000422318	NT5DC2	gcacgaccuccugccccccgaggucugcagucuccugaacccag
BIN01210	MIMAT0000066	hsa-let-7e	hsa-let-7e-5p	ugagguaggagguuguauaguu	ENST00000368654	MKI67	acuaacucuguaccuaccaucuccugccucccuuaggcaggcaccuc
BIN01211	MIMAT0000066	hsa-let-7e	hsa-let-7e-5p	ugagguaggagguuguauaguu	ENST00000361453	MT-ND2	acuaaacguaagccuucuccucacucucucaaucuuauccaucauagcaggcaguuga
BIN01212	MIMAT0000066	hsa-let-7e	hsa-let-7e-5p	ugagguaggagguuguauaguu	ENST00000354694	PES1	acgcugcugggcuuugucaacuuccgccuuuaccaguugcucaaccu
BIN01213	MIMAT0000066	hsa-let-7e	hsa-let-7e-5p	ugagguaggagguuguauaguu	ENST00000262266	POLD1	agaacuucgaccuuccguaccucaucucucgggcccagacccucaagguacaaa
BIN01214	MIMAT0000066	hsa-let-7e	hsa-let-7e-5p	ugagguaggagguuguauaguu	ENST00000361851	J01415-5	acccaacuaaaaauauuaaacacaaacuaccaccuaccucccucaccaaagcccauaaaaauaaaaaau
BIN01215	MIMAT0000066	hsa-let-7e	hsa-let-7e-5p	ugagguaggagguuguauaguu	ENST00000336812	DHX15	uuaaaaucauuccauuguauucuacacuuccaccucagcagcagcaacgcauuuuugagccucc
BIN01216	MIMAT0000066	hsa-let-7e	hsa-let-7e-5p	ugagguaggagguuguauaguu	ENST00000389272	STAT3	uuuuaaucuccuacuucugcuaucuuugagcaaucugggcacuuuu
BIN01217	MIMAT0000066	hsa-let-7e	hsa-let-7e-5p	ugagguaggagguuguauaguu	ENST00000361381	MT-ND4	uaauacuaacuaccugacuccuaccccucacaaucauggcaagccaacgccacu
BIN01218	MIMAT0000066	hsa-let-7e	hsa-let-7e-5p	ugagguaggagguuguauaguu	ENST00000335016	BMP2K	uuaauacaauacuccucaccucagcccaauuauccucugauguugcagu
BIN01219	MIMAT0000066	hsa-let-7e	hsa-let-7e-5p	ugagguaggagguuguauaguu	ENST00000314138	RPL27A	guuaagcgauucuccugccucagcuuccugacuaacugggauuacaggc
BIN01220	MIMAT0000066	hsa-let-7e	hsa-let-7e-5p	ugagguaggagguuguauaguu	ENST00000263985	PET112L	agaacccaaccugccuccccuggugcucuacgacgccacaucuc
BIN01221	MIMAT0000066	hsa-let-7e	hsa-let-7e-5p	ugagguaggagguuguauaguu	ENST00000344248	OR7D2	cgaucucaucucacugcaaccuccaccucccagguucaagcgauu
BIN01222	MIMAT0000066	hsa-let-7e	hsa-let-7e-5p	ugagguaggagguuguauaguu	ENST00000318445	SLCO3A1	uuaaccucaccaccucuucugccaaccagcugcuugggaugac
BIN01223	MIMAT0000066	hsa-let-7e	hsa-let-7e-5p	ugagguaggagguuguauaguu	ENST00000370706	ZNF451	aacaaccuucuuccucagauuauucaguguuuugcauguccaaauu
BIN01224	MIMAT0000066	hsa-let-7e	hsa-let-7e-5p	ugagguaggagguuguauaguu	ENST00000260970	PPIG	uaaaucaucaucaucuuccuccuccucaucuagugacucagauagcucaagugauu
BIN01225	MIMAT0000066	hsa-let-7e	hsa-let-7e-5p	ugagguaggagguuguauaguu	ENST00000373218	EIF4EBP2	aaguguuucuccugccucagccuuccgaguagcugggauuacaggc
BIN01226	MIMAT0000066	hsa-let-7e	hsa-let-7e-5p	ugagguaggagguuguauaguu	ENST00000431918	CLDN4	guuaaagcgauucuccugccucagucuccugaguagcugugauuaca
BIN01227	MIMAT0000066	hsa-let-7e	hsa-let-7e-5p	ugagguaggagguuguauaguu	ENST00000380615	KATNAL1	aagccauucuccugccucggccuccugaguagcugggauuacaguu
BIN01228	MIMAT0000066	hsa-let-7e	hsa-let-7e-5p	ugagguaggagguuguauaguu	ENST00000300574	CRK	agaccugccuccgccucaguaucggcucugauuggagguaaccag
BIN01229	MIMAT0000066	hsa-let-7e	hsa-let-7e-5p	ugagguaggagguuguauaguu	ENST00000258729	IGF2BP3	cccuccuccuccuccuuucucuugcuaaucccgccuccuccuaa
BIN01230	MIMAT0000066	hsa-let-7e	hsa-let-7e-5p	ugagguaggagguuguauaguu	ENST00000270176	SCYL1	aaaaucggcuccuaccucagugcuagcaccagacacagggucc
BIN01231	MIMAT0000066	hsa-let-7e	hsa-let-7e-5p	ugagguaggagguuguauaguu	ENST00000370836	HS6ST2	gauggaaggccuccaaccuccgaagagcugcccagcugcuacacu
BIN01232	MIMAT0000066	hsa-let-7e	hsa-let-7e-5p	ugagguaggagguuguauaguu	ENST00000335999	KIAA1602	ucugcuuccugccucugcuucugccguaucccuaauaaaaugugg
BIN01233	MIMAT0000066	hsa-let-7e	hsa-let-7e-5p	ugagguaggagguuguauaguu	ENST00000330165	RBM8A	aagccauccuucugccucacugucccuaguaguugggauuacaggcac
BIN01234	MIMAT0000066	hsa-let-7e	hsa-let-7e-5p	ugagguaggagguuguauaguu	ENST00000302503	MTCH2	guaacucacuggccuaccucgucaauaccuaugcacuggacagugggg
BIN01235	MIMAT0000066	hsa-let-7e	hsa-let-7e-5p	ugagguaggagguuguauaguu	ENST00000361567	MT-ND5	cauaccucucacuucaaccucccucaccauuggcagccuagcauua
BIN01236	MIMAT0000066	hsa-let-7e	hsa-let-7e-5p	ugagguaggagguuguauaguu	ENST00000449113	PPP1R10	aaacgaaccuccuccuccuccuccuccauuccgaggcgccagaggagg
BIN01237	MIMAT0000066	hsa-let-7e	hsa-let-7e-5p	ugagguaggagguuguauaguu	ENST00000339594	BAZ1B	acgaaaacuuccuacuucauuaaaaaaaggagaaaggaaaugggcu
BIN01238	MIMAT0000066	hsa-let-7e	hsa-let-7e-5p	ugagguaggagguuguauaguu	ENST00000293831	EIF4A1	uacaacaccuccauugaggaaaugccccucaauguugcugaccucaucugaggggcuguccugccacccagcc
BIN01239	MIMAT0000066	hsa-let-7e	hsa-let-7e-5p	ugagguaggagguuguauaguu	ENST00000376132	PRAMEF13	auccuccugccucagcugggcuuaugggauccuccugccucagc
BIN01240	MIMAT0000066	hsa-let-7e	hsa-let-7e-5p	ugagguaggagguuguauaguu	ENST00000394071	C14orf43	guuaaaagaauucuccugccucagccuccugaguagcugggauuauaggc
BIN01241	MIMAT0000066	hsa-let-7e	hsa-let-7e-5p	ugagguaggagguuguauaguu	ENST00000329875	PYCR1	aaccucaaccuccuuucuucucugcucccaaaccaugucagga
BIN01242	MIMAT0000066	hsa-let-7e	hsa-let-7e-5p	ugagguaggagguuguauaguu	ENST00000314349	TIMM50	ggcuucaucuccuaccgccuauuccgggacgccacaagauacaug
BIN01243	MIMAT0000066	hsa-let-7e	hsa-let-7e-5p	ugagguaggagguuguauaguu	ENST00000378610	CDKAL1	cuggacucaagcaguccuccuaccucagccucccuaauagccaggggc
BIN01244	MIMAT0000066	hsa-let-7e	hsa-let-7e-5p	ugagguaggagguuguauaguu	ENST00000487418	IVD	gaaaccucgccucaacuaaaaauagaaaaaaauuaguugggcauggug
BIN01245	MIMAT0000066	hsa-let-7e	hsa-let-7e-5p	ugagguaggagguuguauaguu	ENST00000367843	DCAF6	cuucagccuucuacauccucuacaaugucagcucaggcucauucga
BIN01246	MIMAT0000066	hsa-let-7e	hsa-let-7e-5p	ugagguaggagguuguauaguu	ENST00000343815	UBAP2L	aguggcuaccuccacagcugcaccuccaccuccgucuucuccucugcca
BIN01247	MIMAT0000066	hsa-let-7e	hsa-let-7e-5p	ugagguaggagguuguauaguu	ENST00000258662	NUDT15	gcagccuccgccaccuggguucaagcaauucuccuaccucagc
BIN01248	MIMAT0000066	hsa-let-7e	hsa-let-7e-5p	ugagguaggagguuguauaguu	ENST00000361790	LSR	aggcuacaaccccuacguugagugccaggacagcgugcgcaccgucag
BIN01249	MIMAT0000066	hsa-let-7e	hsa-let-7e-5p	ugagguaggagguuguauaguu	ENST00000005905	KIAA0100	agcuucaugacuccuaccgggccuuucgcucggagaaccucaaucucucc
BIN01250	MIMAT0000066	hsa-let-7e	hsa-let-7e-5p	ugagguaggagguuguauaguu	ENST00000376228	HLA-C	agcugcaacuucuuacuucccuaaugaaguuaagaaccugaauauaa
BIN01251	MIMAT0000066	hsa-let-7e	hsa-let-7e-5p	ugagguaggagguuguauaguu	ENST00000303329	ARNT2	acccuccucccaauuggaucugaauagcuguguuccugaucccacaua
BIN01252	MIMAT0000066	hsa-let-7e	hsa-let-7e-5p	ugagguaggagguuguauaguu	ENST00000362079	MT-CO3	aaugaccuccggccuagccaugugauuucacuuccacuccauaacg
BIN01253	MIMAT0000066	hsa-let-7e	hsa-let-7e-5p	ugagguaggagguuguauaguu	ENST00000360011	RAI2	augacugacuccccuccugccuuggcuaauaacagacuggagaauggcaugg
BIN01254	MIMAT0000066	hsa-let-7e	hsa-let-7e-5p	ugagguaggagguuguauaguu	ENST00000369797	PDCD11	uguuccuucagccucagccucacugguaccuucugcccuuuaggggagg
BIN01255	MIMAT0000066	hsa-let-7e	hsa-let-7e-5p	ugagguaggagguuguauaguu	ENST00000358935	2013-03-05	aucaccuccuauuucccaggcacugugcagagugcuguaggacauaguggu
BIN01256	MIMAT0000066	hsa-let-7e	hsa-let-7e-5p	ugagguaggagguuguauaguu	ENST00000337288	STARD7	auucgguaucucacugagcuaaucuggaacaaaccucucaccucaggccagaaggggaugaccuccauuugcu
BIN01257	MIMAT0000066	hsa-let-7e	hsa-let-7e-5p	ugagguaggagguuguauaguu	ENST00000420124	AD000671-3	cuguccuccugccucagcaacuuccacuucaugugugcccgggccagcuacug
BIN01258	MIMAT0000066	hsa-let-7e	hsa-let-7e-5p	ugagguaggagguuguauaguu	ENST00000375398	SVIL	acucuggagaaucuaugcgaaucaaccuuucuaccuuaauaucuccccaaaaauguauagugccu
BIN01259	MIMAT0000066	hsa-let-7e	hsa-let-7e-5p	ugagguaggagguuguauaguu	ENST00000522684	PTK2	ccuccaaauuguccuccuacccucuacagccuuaugacgaaaugcugggc
BIN01260	MIMAT0000066	hsa-let-7e	hsa-let-7e-5p	ugagguaggagguuguauaguu	ENST00000369068	RPRD2	aguaaggccuccuccucgucggccucuucggcaggggcucuggag
BIN01261	MIMAT0000066	hsa-let-7e	hsa-let-7e-5p	ugagguaggagguuguauaguu	ENST00000371785	MRPS2	accaacugcaaccccugccucaucaccuacccuguacccggcaaugac
BIN01262	MIMAT0000066	hsa-let-7e	hsa-let-7e-5p	ugagguaggagguuguauaguu	ENST00000299163	HIF1AN	cugcaaccucagugccucagccugagagagagaugagaugcuc
BIN01263	MIMAT0000066	hsa-let-7e	hsa-let-7e-5p	ugagguaggagguuguauaguu	ENST00000372969	NDUFS5	acaccccuccaccucaccacauuggcaagggggagccucggcc
BIN01264	MIMAT0000066	hsa-let-7e	hsa-let-7e-5p	ugagguaggagguuguauaguu	ENST00000362063	ZNF652	agccuccaacucuuggguucaagcaacccugccucagcuaaccaaguagcugggacuacaggug
BIN01265	MIMAT0000066	hsa-let-7e	hsa-let-7e-5p	ugagguaggagguuguauaguu	ENST00000453514	PAPD4	cuccauguaauguuccuccuuaccucucaaagaaugaaucaaaccuuggggaccucu
BIN01266	MIMAT0000066	hsa-let-7e	hsa-let-7e-5p	ugagguaggagguuguauaguu	ENST00000361453	MT-ND2	cccuuaccacgcuacuccuaccuaucuccccuuuuauacuaauaaucuuau
BIN01267	MIMAT0000066	hsa-let-7e	hsa-let-7e-5p	ugagguaggagguuguauaguu	ENST00000361624	MT-CO1	aagcuucugacucuuaccucccucucuccuacuccugcucgcaucugcua
BIN01268	MIMAT0000066	hsa-let-7e	hsa-let-7e-5p	ugagguaggagguuguauaguu	ENST00000261797	NDST1	aagaaguucaucccuccugcucuuacuguuuccggcccuggaggagaaugagggag
BIN01269	MIMAT0000066	hsa-let-7e	hsa-let-7e-5p	ugagguaggagguuguauaguu	ENST00000264028	ARCN1	uuaaauaccuccucuaccuuuaccuaaguugcuccuuuauuuuuau
BIN01270	MIMAT0000066	hsa-let-7e	hsa-let-7e-5p	ugagguaggagguuguauaguu	ENST00000308964	CCDC106	cugagucagcagccuccucccucagcggagcguccgaagaaggcagcgcca
BIN01271	MIMAT0000066	hsa-let-7e	hsa-let-7e-5p	ugagguaggagguuguauaguu	ENST00000297290	BRI3	cgccgcccuaccccuaccucgucacagggauacccacccaccauccca
BIN01272	MIMAT0000066	hsa-let-7e	hsa-let-7e-5p	ugagguaggagguuguauaguu	ENST00000303305	PA2G4	cagcuugcugcuccugccucauccccuucccaccaaaccccagacucu
BIN01273	MIMAT0000066	hsa-let-7e	hsa-let-7e-5p	ugagguaggagguuguauaguu	ENST00000347108	DZIP1	ucggcucacuacaaccuccgccucccagauucaagcgauuuuccugccu
BIN01274	MIMAT0000066	hsa-let-7e	hsa-let-7e-5p	ugagguaggagguuguauaguu	ENST00000322088	PPP2R1A	gguucaccucccgcaccucggccugcggccucuucuccgucugcuacccccgagug
BIN01275	MIMAT0000066	hsa-let-7e	hsa-let-7e-5p	ugagguaggagguuguauaguu	ENST00000322652	SUZ12	auugccaaaccucuugccacuagaaauucagagagucuccaucagg
BIN01276	MIMAT0000066	hsa-let-7e	hsa-let-7e-5p	ugagguaggagguuguauaguu	ENST00000430622	NICN1	uaacugcaaccuccgccucccagguucaagcaauucuccugcc
BIN01277	MIMAT0000066	hsa-let-7e	hsa-let-7e-5p	ugagguaggagguuguauaguu	ENST00000397274	MYO9B	aaccgagggcaaccuccugaagaaccucaagcaccgcuuccugcaacaaaagaucua
BIN01278	MIMAT0000066	hsa-let-7e	hsa-let-7e-5p	ugagguaggagguuguauaguu	ENST00000282308	ZNF256	aaaauccuuuaccuguaaauccuaccucaucucacacuggaaaguucauacuggagc
BIN01279	MIMAT0000066	hsa-let-7e	hsa-let-7e-5p	ugagguaggagguuguauaguu	ENST00000392006	HNRNPUL1	aaacaugcagccuccaacccuuccaagaaguacaacauccuggguacc
BIN01280	MIMAT0000066	hsa-let-7e	hsa-let-7e-5p	ugagguaggagguuguauaguu	ENST00000355237	OCLN	agcucaccacaaccuccgccucccagguucaaacaauucuccugccucg
BIN01281	MIMAT0000066	hsa-let-7e	hsa-let-7e-5p	ugagguaggagguuguauaguu	ENST00000356073	TCF4	accucuuccuguacgccuccugccaacgggacagacaguauaauggca
BIN01282	MIMAT0000066	hsa-let-7e	hsa-let-7e-5p	ugagguaggagguuguauaguu	ENST00000361866	COL6A1	gcaaaccucuccuuccucagaauagugauguguucgacguuuuaucaa
BIN01283	MIMAT0000066	hsa-let-7e	hsa-let-7e-5p	ugagguaggagguuguauaguu	ENST00000455895	BSDC1	gacccaccuccuuccuuuccuccagcccacgcuggucuguccccau
BIN01284	MIMAT0000066	hsa-let-7e	hsa-let-7e-5p	ugagguaggagguuguauaguu	ENST00000447866	FDPS	cuuucuacuccuucuaccuuccuauagcugcagccauguacauggcag
BIN01285	MIMAT0000066	hsa-let-7e	hsa-let-7e-5p	ugagguaggagguuguauaguu	ENST00000402544	JMJD1C	cucuuucaaagccuccaccuuugauuaaacaccaaccagaaagugaagguu
BIN01286	MIMAT0000066	hsa-let-7e	hsa-let-7e-5p	ugagguaggagguuguauaguu	ENST00000287380	WDR67	cccaagaauaaacugaguuccagugaucuuaagaugaaaguaacaucagggagaguacag
BIN01287	MIMAT0000066	hsa-let-7e	hsa-let-7e-5p	ugagguaggagguuguauaguu	ENST00000261507	SC4MOL	aguucaagcaauucuucugccucagccucccaaguagcugggauuacaggc
BIN01288	MIMAT0000066	hsa-let-7e	hsa-let-7e-5p	ugagguaggagguuguauaguu	ENST00000405975	THADA	acagcuuccuaccugcugaacuucuuaaucuggcaggaugcucuaccg
BIN01289	MIMAT0000066	hsa-let-7e	hsa-let-7e-5p	ugagguaggagguuguauaguu	ENST00000496455	GMPS	aaagaaccuccuacagauguuacucccacuuucuugacaacaggggugcucaguac
BIN01290	MIMAT0000066	hsa-let-7e	hsa-let-7e-5p	ugagguaggagguuguauaguu	ENST00000369248	FAM160B1	uuacuguaauacucuguuuugccuccugccuuguuuacauuaaacaggauauuugguaaau
BIN01291	MIMAT0000066	hsa-let-7e	hsa-let-7e-5p	ugagguaggagguuguauaguu	ENST00000368073	DCAF8	ugccucagaucuccuaccucuccuuaagucuuguaggggguucc
BIN01292	MIMAT0000066	hsa-let-7e	hsa-let-7e-5p	ugagguaggagguuguauaguu	ENST00000237530	RPN2	ugacgcccacucacuaccucaccaagcaugacguggagagacuaaaag
BIN01293	MIMAT0000066	hsa-let-7e	hsa-let-7e-5p	ugagguaggagguuguauaguu	ENST00000355540	TRRAP	aucaaccccuaccucguccuggagugcgccuggcgggugucca
BIN01294	MIMAT0000066	hsa-let-7e	hsa-let-7e-5p	ugagguaggagguuguauaguu	ENST00000283632	RMND5A	cgccuccuuuccucgcccggguggccaucccccuccccccagu
BIN01295	MIMAT0000066	hsa-let-7e	hsa-let-7e-5p	ugagguaggagguuguauaguu	ENST00000248929	SGSM3	ccgccuccuacuucagcaccacccugcuggguguccagacugac
BIN01296	MIMAT0000066	hsa-let-7e	hsa-let-7e-5p	ugagguaggagguuguauaguu	ENST00000358531	ARHGAP19	auugacccagacaccagggcgagaaccuucuacuucccagguacaaaagagggcucguucgcg
BIN01297	MIMAT0000066	hsa-let-7e	hsa-let-7e-5p	ugagguaggagguuguauaguu	ENST00000288266	APPL1	aguuauuccuucuaccuuuaaaaauuuugagaacuugccaacca
BIN01298	MIMAT0000066	hsa-let-7e	hsa-let-7e-5p	ugagguaggagguuguauaguu	ENST00000422989	IRGQ	augugauucuccugccucagccuccugaguagcugggauuacaggcau
BIN01299	MIMAT0000066	hsa-let-7e	hsa-let-7e-5p	ugagguaggagguuguauaguu	ENST00000330198	LMLN	gucagcaacccaaccaccucgucagcaacccaaccaccucgucagcaa
BIN01300	MIMAT0000066	hsa-let-7e	hsa-let-7e-5p	ugagguaggagguuguauaguu	ENST00000376033	BAT2	agcaccaccuccugccccaccuccccuuucucuguuaccugugggcccugcucugcagc
BIN01301	MIMAT0000066	hsa-let-7e	hsa-let-7e-5p	ugagguaggagguuguauaguu	ENST00000343304	LRRC41	uacuucaaagcauccuaccucugcucaauauauauuacuuggagaggauu
BIN01302	MIMAT0000066	hsa-let-7e	hsa-let-7e-5p	ugagguaggagguuguauaguu	ENST00000264597	SPCS3	uuacugcaaccuccaccccccagguucaagcgauucuccugccuc
BIN01303	MIMAT0000066	hsa-let-7e	hsa-let-7e-5p	ugagguaggagguuguauaguu	ENST00000340828	CCNG1	uacagaaccuacugccucaaacugaaucccaucaagaaaacuaguuuc
BIN01304	MIMAT0000066	hsa-let-7e	hsa-let-7e-5p	ugagguaggagguuguauaguu	ENST00000451728	CNBP	uaauucuccugccucagccucccaaauagcugggauuacaggugu
BIN01305	MIMAT0000066	hsa-let-7e	hsa-let-7e-5p	ugagguaggagguuguauaguu	ENST00000372129	IRS4	accaccuccuccuccacccccaccagcuggaggaacuggugga
BIN01306	MIMAT0000066	hsa-let-7e	hsa-let-7e-5p	ugagguaggagguuguauaguu	ENST00000372484	CTSA	aacacaacagcugcuuccaccuaccucaacaacccguacgugcggaaggcccucaacauc
BIN01307	MIMAT0000066	hsa-let-7e	hsa-let-7e-5p	ugagguaggagguuguauaguu	ENST00000383314	RNMT	aauguuuauuagccuccuaccuaagucagucacuuugcuaaauucuu
BIN01308	MIMAT0000066	hsa-let-7e	hsa-let-7e-5p	ugagguaggagguuguauaguu	ENST00000356805	SPTBN1	aaaaucuccuaucccagucacaugccuaccagcaguuccucaga
BIN01309	MIMAT0000066	hsa-let-7e	hsa-let-7e-5p	ugagguaggagguuguauaguu	ENST00000355237	OCLN	aaacaauucuccugccucggccucccgaguagcugggauuacaggc
BIN01310	MIMAT0000066	hsa-let-7e	hsa-let-7e-5p	ugagguaggagguuguauaguu	ENST00000268035	IGF1R	uaaaaaaccuucgccucauccuaggagaggagcagcuagaaggg
BIN01311	MIMAT0000066	hsa-let-7e	hsa-let-7e-5p	ugagguaggagguuguauaguu	ENST00000314666	PFAS	aaacuccuaaccucaagugauucgccugccucggccucccaaa
BIN01312	MIMAT0000066	hsa-let-7e	hsa-let-7e-5p	ugagguaggagguuguauaguu	ENST00000361624	MT-CO1	uacuucuccuaucucucccaguccuagcugcuggcaucacuaua
BIN01313	MIMAT0000066	hsa-let-7e	hsa-let-7e-5p	ugagguaggagguuguauaguu	ENST00000392069	PAX3	aauggccucucaccucagguaaugggacuccugaccaaccacggu
BIN01314	MIMAT0000066	hsa-let-7e	hsa-let-7e-5p	ugagguaggagguuguauaguu	ENST00000286523	C14orf43	uaaaagaauucuccugccucagccuccugaguagcugggauuauaggc
BIN01315	MIMAT0000066	hsa-let-7e	hsa-let-7e-5p	ugagguaggagguuguauaguu	ENST00000398510	CHD9	ucuccucuuaccucucuaccuaggcuccuagaugcuaaagguauua
BIN01316	MIMAT0000066	hsa-let-7e	hsa-let-7e-5p	ugagguaggagguuguauaguu	ENST00000330137	SKA2	uauuuccaauaaaauccccuaccugaauauucaaguuaaacauguccagaaua
BIN01317	MIMAT0000066	hsa-let-7e	hsa-let-7e-5p	ugagguaggagguuguauaguu	ENST00000318833	ZFP3	caguccuccugccucagccuuccaaauagcuaggacugcaggcacu
BIN01318	MIMAT0000066	hsa-let-7e	hsa-let-7e-5p	ugagguaggagguuguauaguu	ENST00000379802	DSP	auccggcagccucagccucacucaauuugcugacaugaucuccuugaaaaauggug
BIN01319	MIMAT0000066	hsa-let-7e	hsa-let-7e-5p	ugagguaggagguuguauaguu	ENST00000237937	ZFAND5	agugguuccaacaguccuaccucagauucugcaucuguacagagagcagacacuagcuuaaac
BIN01320	MIMAT0000066	hsa-let-7e	hsa-let-7e-5p	ugagguaggagguuguauaguu	ENST00000423902	CHD7	agccacaaagcuaaaacagcauuaccucagcucuaaacuagccuugaaguuuacagaca
BIN01321	MIMAT0000066	hsa-let-7e	hsa-let-7e-5p	ugagguaggagguuguauaguu	ENST00000225504	SUPT4H1	agaacuucaaauacuuccuacccuccaauucagacucagcugacuguugagagag
BIN01322	MIMAT0000066	hsa-let-7e	hsa-let-7e-5p	ugagguaggagguuguauaguu	ENST00000336053	HNRNPC	acccagcacguguaccuccuccuccuccuauugcucgggcuguagugcccucga
BIN01323	MIMAT0000066	hsa-let-7e	hsa-let-7e-5p	ugagguaggagguuguauaguu	ENST00000294129	NCKIPSD	acaaccucagccucugaugaccuggaagcccuggguacacugag
BIN01324	MIMAT0000066	hsa-let-7e	hsa-let-7e-5p	ugagguaggagguuguauaguu	ENST00000260956	SSB	aaggucuccaagcaaaccccuaccugaagugacugaugaguauaaaaaugauguaaaaaacagauc
BIN01325	MIMAT0000066	hsa-let-7e	hsa-let-7e-5p	ugagguaggagguuguauaguu	ENST00000361390	MT-ND1	aacucauacaccuccuaugaaaaaacuuccuaccacucacccuagcauuacuu
BIN01326	MIMAT0000066	hsa-let-7e	hsa-let-7e-5p	ugagguaggagguuguauaguu	ENST00000302313	WDR48	uucuaccuccaaccucaugcaucuucaggagcaaaaaccuuaaaaaaaga
BIN01327	MIMAT0000066	hsa-let-7e	hsa-let-7e-5p	ugagguaggagguuguauaguu	ENST00000369016	ENSA	augcaaccuccgccucccgg
BIN01328	MIMAT0000066	hsa-let-7e	hsa-let-7e-5p	ugagguaggagguuguauaguu	ENST00000336812	DHX15	auuuuugagccuccaccucccaaaaaacagaauggagcaauuggaa
BIN01329	MIMAT0000066	hsa-let-7e	hsa-let-7e-5p	ugagguaggagguuguauaguu	ENST00000345044	SLC2A11	aucuuugccuucauccucagcuuuggcauuggcccugccggagugac
BIN01330	MIMAT0000066	hsa-let-7e	hsa-let-7e-5p	ugagguaggagguuguauaguu	ENST00000370007	NOLC1	auuucaucccuccuucccucaaaacccuagagaggggcauuaaag
BIN01331	MIMAT0000066	hsa-let-7e	hsa-let-7e-5p	ugagguaggagguuguauaguu	ENST00000249786	SERF2	uuuugugcuuccuuccccucagguagccucucucccccugggccacucc
BIN01332	MIMAT0000066	hsa-let-7e	hsa-let-7e-5p	ugagguaggagguuguauaguu	ENST00000327040	PSD3	ugggccuccuaccuugcuccacagcuuucuggccaucuugucu
BIN01333	MIMAT0000066	hsa-let-7e	hsa-let-7e-5p	ugagguaggagguuguauaguu	ENST00000340384	TUBB2C	uacuuccuccugcuuccccgccgccgccgccgccaucaugagg
BIN01334	MIMAT0000066	hsa-let-7e	hsa-let-7e-5p	ugagguaggagguuguauaguu	ENST00000393688	AMPD2	aacagccucuuccucagcuaucaccggaauccgcuaccggagua
BIN01335	MIMAT0000066	hsa-let-7e	hsa-let-7e-5p	ugagguaggagguuguauaguu	ENST00000156084	OTUD5	ucuuuucccuccuccucacuucccucuggcuagcccaccccugcac
BIN01336	MIMAT0000066	hsa-let-7e	hsa-let-7e-5p	ugagguaggagguuguauaguu	ENST00000296003	MTMR14	cuugugggcugaugggcucauccacacgucccugaagcccacugagauccucuaccucacuguggccuaugacugguuccucuucgggcacau
BIN01337	MIMAT0000066	hsa-let-7e	hsa-let-7e-5p	ugagguaggagguuguauaguu	ENST00000339526	GLUL	gugagcaguacugcggccuccucuccucuccuaaccucgcucucgcggccuagcuuuacccgcccgccugcucg
BIN01338	MIMAT0000066	hsa-let-7e	hsa-let-7e-5p	ugagguaggagguuguauaguu	ENST00000439930	PCBP2	ccggggucucuuucccccuuccuccuccuccuccuccacccccccuuccuccuccgc
BIN01339	MIMAT0000066	hsa-let-7e	hsa-let-7e-5p	ugagguaggagguuguauaguu	ENST00000261479	PSMA6	ucauggaggucccuggauugaaaaaggagccucucccacuccuccuaccaccgaagugguuaggacucuauauaaau
BIN01340	MIMAT0000066	hsa-let-7e	hsa-let-7e-5p	ugagguaggagguuguauaguu	ENST00000266508	AEBP2	uauuguugcuccuaccuucaaauaugacaccugaaauaauaagucugu
BIN01341	MIMAT0000066	hsa-let-7e	hsa-let-7e-5p	ugagguaggagguuguauaguu	ENST00000297375	EN2	uucucuuuccuccuccuccucaccaagggcccaaccgugugcau
BIN01342	MIMAT0000066	hsa-let-7e	hsa-let-7e-5p	ugagguaggagguuguauaguu	ENST00000251020	SALL1	auguggcaaaaccuucuccucaucgagugcccugcagauucacgagag
BIN01343	MIMAT0000066	hsa-let-7e	hsa-let-7e-5p	ugagguaggagguuguauaguu	ENST00000371477	CDC5L	ugauccaccuaccucggccucccaaagugcuagaauuacaggu
BIN01344	MIMAT0000066	hsa-let-7e	hsa-let-7e-5p	ugagguaggagguuguauaguu	ENST00000316341	SLC12A4	aucgccuucuaccccagcaaccacgagcgcuaccuggagggcc
BIN01345	MIMAT0000066	hsa-let-7e	hsa-let-7e-5p	ugagguaggagguuguauaguu	ENST00000369558	HIPK1	uagcaacccaggccucaggucuccugagcaauaagacuaagccag
BIN01346	MIMAT0000066	hsa-let-7e	hsa-let-7e-5p	ugagguaggagguuguauaguu	ENST00000394805	MATR3	aaauccagcaccaggaauucugggaccuccaccucccucauuucaucuugggggaccagcagu
BIN01347	MIMAT0000066	hsa-let-7e	hsa-let-7e-5p	ugagguaggagguuguauaguu	ENST00000280614	CCRN4L	gcuuccuccagccucaaccugaacagcgccuacaagcugcugagu
BIN01348	MIMAT0000066	hsa-let-7e	hsa-let-7e-5p	ugagguaggagguuguauaguu	ENST00000265896	SQLE	agcaagcuuccuuccuccuucaucagugaagaaacgagguguuc
BIN01349	MIMAT0000066	hsa-let-7e	hsa-let-7e-5p	ugagguaggagguuguauaguu	ENST00000343115	RDX	uagacuccuaccccagcguguauuggaacaacacaaacuaacaa
BIN01350	MIMAT0000066	hsa-let-7e	hsa-let-7e-5p	ugagguaggagguuguauaguu	ENST00000269967	CCDC97	acgguuccugaccuccgagccucagcuaugcccucugggucaaccagaauua
BIN01351	MIMAT0000066	hsa-let-7e	hsa-let-7e-5p	ugagguaggagguuguauaguu	ENST00000219479	NME4	caggaccaacuaccuccgucagcaagaacccaagcccacaucca
BIN01352	MIMAT0000066	hsa-let-7e	hsa-let-7e-5p	ugagguaggagguuguauaguu	ENST00000279839	CWC15	uacaaccuccucuucagugucaaaaaagccacgguuagaccag
BIN01353	MIMAT0000066	hsa-let-7e	hsa-let-7e-5p	ugagguaggagguuguauaguu	ENST00000324856	ARID1A	augaccuucaaccucagucagcucccaggguugcuagagcucc
BIN01354	MIMAT0000066	hsa-let-7e	hsa-let-7e-5p	ugagguaggagguuguauaguu	ENST00000375826	AGMAT	aaucgauucuccugccucagccuccugaguaccugggauuacaggu
BIN01355	MIMAT0000066	hsa-let-7e	hsa-let-7e-5p	ugagguaggagguuguauaguu	ENST00000368300	LMNA	aucgacagccucucugcccagcucagccagcuccagaagcagcuggca
BIN01356	MIMAT0000066	hsa-let-7e	hsa-let-7e-5p	ugagguaggagguuguauaguu	ENST00000308287	MS4A10	aagugauucuccuaucucagccucccaaguagcugggacuauaggc
BIN01357	MIMAT0000066	hsa-let-7e	hsa-let-7e-5p	ugagguaggagguuguauaguu	ENST00000361689	MACF1	uaagucagccaaccccuccucccaugccaauccuuucacagucugaag
BIN01358	MIMAT0000066	hsa-let-7e	hsa-let-7e-5p	ugagguaggagguuguauaguu	ENST00000324071	CYP2B6	aagcaacucuccugccucagccucccuaguagcugggauuaca
BIN01359	MIMAT0000066	hsa-let-7e	hsa-let-7e-5p	ugagguaggagguuguauaguu	ENST00000262146	MTFR1	accacacccuccaccucccccaccgccccugccucccccugcac
BIN01360	MIMAT0000066	hsa-let-7e	hsa-let-7e-5p	ugagguaggagguuguauaguu	ENST00000414468	ZNF805	auuuugcugucuugcaaccuuccuaaacucauuauuucuugccauuucuuuugggaga
BIN01361	MIMAT0000066	hsa-let-7e	hsa-let-7e-5p	ugagguaggagguuguauaguu	ENST00000316509	VAMP2	gauccaccuccuccucccaccaggagaguuggggguuggccac
BIN01362	MIMAT0000066	hsa-let-7e	hsa-let-7e-5p	ugagguaggagguuguauaguu	ENST00000339490	PHKA1	aaacuagccccuaccucacagaagggagggcuagaucgguucca
BIN01363	MIMAT0000066	hsa-let-7e	hsa-let-7e-5p	ugagguaggagguuguauaguu	ENST00000451728	CNBP	aaacagccucuaccuugcgagccgucuuccccaggccugcgucc
BIN01364	MIMAT0000066	hsa-let-7e	hsa-let-7e-5p	ugagguaggagguuguauaguu	ENST00000356321	ZNF770	agauuccagcgauucuccugccucagccuccugaguagcugggauuacaggu
BIN01365	MIMAT0000066	hsa-let-7e	hsa-let-7e-5p	ugagguaggagguuguauaguu	ENST00000311765	PDP2	acacaauccuucuaccucugcuaugcugaaccccucauucacc
BIN01366	MIMAT0000066	hsa-let-7e	hsa-let-7e-5p	ugagguaggagguuguauaguu	ENST00000454593	CBX5	gcuuacuguacccuccaccuccuggguucaagcgauucuccugccuca
BIN01367	MIMAT0000066	hsa-let-7e	hsa-let-7e-5p	ugagguaggagguuguauaguu	ENST00000311502	C9orf86	agaccuccagguuccuccuacuuccgcuaugcugagucuuccaugaagaacag
BIN01368	MIMAT0000066	hsa-let-7e	hsa-let-7e-5p	ugagguaggagguuguauaguu	ENST00000327064	CARM1	auguugugggagcccucguccccccuccugcccgcucuacccugaccugggcuugucauc
BIN01369	MIMAT0000066	hsa-let-7e	hsa-let-7e-5p	ugagguaggagguuguauaguu	ENST00000296792	UTP15	uaagcaguucuccugccucagccuccugaguagcugggauuacaggu
BIN01370	MIMAT0000066	hsa-let-7e	hsa-let-7e-5p	ugagguaggagguuguauaguu	ENST00000473989	UBN2	cuaagccuucugccucacccaagcccucucugucagcuaagcc
BIN01371	MIMAT0000066	hsa-let-7e	hsa-let-7e-5p	ugagguaggagguuguauaguu	ENST00000216129	TTLL12	cugccucuccucucuguguugucugggcccuuguuuacaagcacgcgu
BIN01372	MIMAT0000066	hsa-let-7e	hsa-let-7e-5p	ugagguaggagguuguauaguu	ENST00000310118	PSMD2	ucgccuccugcucuuuuguuacugagugagauaagguuguuca
BIN01373	MIMAT0000066	hsa-let-7e	hsa-let-7e-5p	ugagguaggagguuguauaguu	ENST00000355295	TDRD7	ucaagccuccugccucuuacacuuauaaaauggaugagguucaaaaucg
BIN01374	MIMAT0000066	hsa-let-7e	hsa-let-7e-5p	ugagguaggagguuguauaguu	ENST00000314797	COPG	gagccaccuucuaccuaaauguccuggagcagaagcagaaggcccuuaau
BIN01375	MIMAT0000066	hsa-let-7e	hsa-let-7e-5p	ugagguaggagguuguauaguu	ENST00000424325	RPL10	cugccccccucuuaauacucaccaauaaauucuacuuccuguccaccuaugucuuugua
BIN01376	MIMAT0000066	hsa-let-7e	hsa-let-7e-5p	ugagguaggagguuguauaguu	ENST00000317943	C12orf62	cuagcugacauuggcuauaagaccuucucuaccuccaugaugcuucucacuguguaugggggguac
BIN01377	MIMAT0000066	hsa-let-7e	hsa-let-7e-5p	ugagguaggagguuguauaguu	ENST00000262519	SETD1A	uaccggccuccugccucagaggcuccacccccggagccuccagaaccuggu
BIN01378	MIMAT0000066	hsa-let-7e	hsa-let-7e-5p	ugagguaggagguuguauaguu	ENST00000262013	SPAG9	uaguucuccugccucagccucccaaguagcugggauuacaggu
BIN01379	MIMAT0000066	hsa-let-7e	hsa-let-7e-5p	ugagguaggagguuguauaguu	ENST00000368567	RPS27	aucuccuucaucccucuccagaagaggagaagaggaaacacaa
BIN01380	MIMAT0000066	hsa-let-7e	hsa-let-7e-5p	ugagguaggagguuguauaguu	ENST00000264335	YWHAE	aguugaagaaagaaaccuccuaucuguugcauauaagaaugugauuggagcuag
BIN01381	MIMAT0000066	hsa-let-7e	hsa-let-7e-5p	ugagguaggagguuguauaguu	ENST00000371717	PMPCA	aacgcgaccuccuaccaccacagcuacgaggacacuggccuccu
BIN01382	MIMAT0000066	hsa-let-7e	hsa-let-7e-5p	ugagguaggagguuguauaguu	ENST00000361436	RPL12	uccggguucauccgacaccagccgccuccaccaugccgccgaaguucgaccccaacgagaucaaagucgua
BIN01383	MIMAT0000066	hsa-let-7e	hsa-let-7e-5p	ugagguaggagguuguauaguu	ENST00000217159	SLCO4A1	auuugaccugcaaccuucuacuuaaccugugguuuaaagucggcugug
BIN01384	MIMAT0000066	hsa-let-7e	hsa-let-7e-5p	ugagguaggagguuguauaguu	ENST00000318636	CA5B	aagcaguccuccugccuuagccucuagaguagcuggggcuacag
BIN01385	MIMAT0000066	hsa-let-7e	hsa-let-7e-5p	ugagguaggagguuguauaguu	ENST00000375394	SKIV2L	aacgaugucgagcguggggucgugugggaggaggugcuuaucaugcuaccugaccacguuucua
BIN01386	MIMAT0000066	hsa-let-7e	hsa-let-7e-5p	ugagguaggagguuguauaguu	ENST00000283195	RANBP2	acuucuguuccagcuccugccucuuuuaaguuugguacuucagagacaagcaaggcu
BIN01387	MIMAT0000066	hsa-let-7e	hsa-let-7e-5p	ugagguaggagguuguauaguu	ENST00000295888	WDFY3	uagacaaccucugucucacuccugccagcaagcaaacuccacuaauugaucu
BIN01388	MIMAT0000066	hsa-let-7e	hsa-let-7e-5p	ugagguaggagguuguauaguu	ENST00000226225	TNFAIP1	aagccuaccuccugccguguggugaucuaccugcagcgggagaug
BIN01389	MIMAT0000066	hsa-let-7e	hsa-let-7e-5p	ugagguaggagguuguauaguu	ENST00000262043	PHF3	aaacugaaacugaaaaaaccugagaagaaccuacaaccccgccaaagaagaagcagcaaaaguuuuucu
BIN01390	MIMAT0000066	hsa-let-7e	hsa-let-7e-5p	ugagguaggagguuguauaguu	ENST00000358136	VPS13D	cccaguaccuccaccaagcagcaagggccgcaacccacacugu
BIN01391	MIMAT0000066	hsa-let-7e	hsa-let-7e-5p	ugagguaggagguuguauaguu	ENST00000316425	TMEM107	acccugauugcuccugucugauucuuucugacgaucacuuacauuuguguuaugcugauua
BIN01392	MIMAT0000066	hsa-let-7e	hsa-let-7e-5p	ugagguaggagguuguauaguu	ENST00000360525	PIGP	aguugcauuaccugucuaccuccuuauugcuauaguaauuggcuacgugcucuugu
BIN01393	MIMAT0000066	hsa-let-7e	hsa-let-7e-5p	ugagguaggagguuguauaguu	ENST00000407558	NAT15	acagcaauaaacuucuaugaaaacagagacuucaagcagcaccacuaucuccccuauuacuacuccauuc
BIN01394	MIMAT0000066	hsa-let-7e	hsa-let-7e-5p	ugagguaggagguuguauaguu	ENST00000427450	CELF2	accuccuccagcaaccugggugcguucagcggcauucaacaaauggcaggc
BIN01395	MIMAT0000066	hsa-let-7e	hsa-let-7e-5p	ugagguaggagguuguauaguu	ENST00000301821	RPSA	uuauguuaaccuaccuaccauugcgcuguguaacacagauucuccucugcgcuauguggacauugccauccc
BIN01396	MIMAT0000066	hsa-let-7e	hsa-let-7e-5p	ugagguaggagguuguauaguu	ENST00000336783	ATXN2L	uucagccuccaucccugugaccucaucagucucagauccuggagugggcucc
BIN01397	MIMAT0000066	hsa-let-7e	hsa-let-7e-5p	ugagguaggagguuguauaguu	ENST00000341423	HMGB1	uucggccuucuuccucuucugcucugaguaucgcccaaaaaucaaaggagaacauccuggccugucca
BIN01398	MIMAT0000066	hsa-let-7e	hsa-let-7e-5p	ugagguaggagguuguauaguu	ENST00000357635	C15orf17	cacuucuacagcucuguacauuuauaagaauaaaugcaaucacacuaguug
BIN01399	MIMAT0000066	hsa-let-7e	hsa-let-7e-5p	ugagguaggagguuguauaguu	ENST00000315684	C17orf68	guucgaauccugccgacuacgucauauuuuuuucuucagcauacug
BIN01400	MIMAT0000066	hsa-let-7e	hsa-let-7e-5p	ugagguaggagguuguauaguu	ENST00000328432	PPP1R2	uaccugucuuaaccuccugcuuuucuuuccuacuccuuuccacacau
BIN01401	MIMAT0000066	hsa-let-7e	hsa-let-7e-5p	ugagguaggagguuguauaguu	ENST00000371979	ALG13	uauauuuacaaaauaauauaauuaauaaacuuccuacaucuauagaauguauaggaaauuuuaugu
BIN01402	MIMAT0000066	hsa-let-7e	hsa-let-7e-5p	ugagguaggagguuguauaguu	ENST00000231498	NUP155	uccgcuuaccuccuggauucucagcaucuucaaccguggaaaagccuucaaaaguacauagagc
BIN01403	MIMAT0000066	hsa-let-7e	hsa-let-7e-5p	ugagguaggagguuguauaguu	ENST00000369075	SEC23IP	uugcuauguuucucacuauucgaggaguugauaggauagaugagaauuacagccuuccuaccuguaaaggg
BIN01404	MIMAT0000066	hsa-let-7e	hsa-let-7e-5p	ugagguaggagguuguauaguu	ENST00000407661	DTNB	auggcugacccuccuccccagugccuugucuggcuaccucucaugcacaggcuugcccauguugaga
BIN01405	MIMAT0000066	hsa-let-7e	hsa-let-7e-5p	ugagguaggagguuguauaguu	ENST00000370187	BTRC	cuccugccugccuucucuuuguuucuguuccucuucccaucuacuccccuacgccccuucaac
BIN01406	MIMAT0000066	hsa-let-7e	hsa-let-7e-5p	ugagguaggagguuguauaguu	ENST00000373204	EIF2C1	aaaccuucuaucacagcagugguaggcaguauggaugcccaccccagccgauacugugcuacugugcgg
BIN01407	MIMAT0000066	hsa-let-7e	hsa-let-7e-5p	ugagguaggagguuguauaguu	ENST00000301490	NUDT8	ucuacccucucugccuccugccugcagguagaugagguguuugcacugc
BIN01408	MIMAT0000066	hsa-let-7e	hsa-let-7e-5p	ugagguaggagguuguauaguu	ENST00000351989	DGCR8	ccaccuccccugcaaacguccaguggugcagagguaauggacguugg
BIN01409	MIMAT0000066	hsa-let-7e	hsa-let-7e-5p	ugagguaggagguuguauaguu	ENST00000436173	BAHCC1	ccuuccuuccuuccuuccuuccuugagaggccucucuacccagca
BIN01410	MIMAT0000066	hsa-let-7e	hsa-let-7e-5p	ugagguaggagguuguauaguu	ENST00000263672	SPCS2	uucugaccauuuauaccucauauaaggagaagagcaucuuucuc
BIN01411	MIMAT0000066	hsa-let-7e	hsa-let-7e-5p	ugagguaggagguuguauaguu	ENST00000220592	EIF2C2	aaccucugccugaagaucaacgucaagcugggaggcgugaacaacauccug
BIN01412	MIMAT0000066	hsa-let-7e	hsa-let-7e-5p	ugagguaggagguuguauaguu	ENST00000254719	RPA1	aacacucuauccucuuucauguuggcgacacaguugaacccucucguggaggaagaacaauu
BIN01413	MIMAT0000066	hsa-let-7e	hsa-let-7e-5p	ugagguaggagguuguauaguu	ENST00000370355	SCD	uaauaauacugaccuaccucaaagggcaguuuugaggcaugacuaaugcuuuuuagaaagcauuuu
BIN01414	MIMAT0000066	hsa-let-7e	hsa-let-7e-5p	ugagguaggagguuguauaguu	ENST00000512132	ZFP62	uuaauggaaccuccuacccuagucuacagcagaaaaccaaugcuguuaagaaauuacauaaaugugauga
BIN01415	MIMAT0000066	hsa-let-7e	hsa-let-7e-5p	ugagguaggagguuguauaguu	ENST00000369709	RAP1A	uuaucaugauccucccuaucaagcacuaaaaaguugaaccauuauacuuuau
BIN01416	MIMAT0000066	hsa-let-7e	hsa-let-7e-5p	ugagguaggagguuguauaguu	ENST00000372718	SMAP2	ccucgcucuccccuuuccacagccuccaccccugacccccauccucuuuuccuaccucu
BIN01417	MIMAT0000066	hsa-let-7e	hsa-let-7e-5p	ugagguaggagguuguauaguu	ENST00000368073	DCAF8	gccccacccucaccugccugugcuggcaaccaguggccuagacc
BIN01418	MIMAT0000066	hsa-let-7e	hsa-let-7e-5p	ugagguaggagguuguauaguu	ENST00000353920	GTF2I	ucuccuacuucuccuacuggaacaucucagcuucugcagugaagaaaaauuccugugauaguucaguucu
BIN01419	MIMAT0000066	hsa-let-7e	hsa-let-7e-5p	ugagguaggagguuguauaguu	ENST00000419091	RCOR3	ccuccuccuccuccuuucccucccgcccgcgcucuaagccaucuc
BIN01420	MIMAT0000066	hsa-let-7e	hsa-let-7e-5p	ugagguaggagguuguauaguu	ENST00000372596	SCMH1	ugcaaaccucuaccuuuuuuacaaaaagaucuuauuguuaauuuauuguuucuggcacuugggc
BIN01421	MIMAT0000066	hsa-let-7e	hsa-let-7e-5p	ugagguaggagguuguauaguu	ENST00000355621	UBE2H	uuugaguccuuccugccucaguuauuggccuauccuaaccccauagau
BIN01422	MIMAT0000066	hsa-let-7e	hsa-let-7e-5p	ugagguaggagguuguauaguu	ENST00000281928	MED13L	uccccacucugcugguaggcuaugacaaggauuuccucaccaucucgccauucuccuugccguuuugggagag
BIN01423	MIMAT0004486	hsa-let-7f-1*	hsa-let-7f-1-3p	cuauacaaucuauugccuuccc	ENST00000398820	MECR	aauuuuacccccaggagacauuugacaaugucuggggauauuu
BIN01424	MIMAT0004486	hsa-let-7f-1*	hsa-let-7f-1-3p	cuauacaaucuauugccuuccc	ENST00000348943	HNRNPM	aauggaaggcauaggauuuggaauaaauaaaaugggaggaauggagggg
BIN01425	MIMAT0004486	hsa-let-7f-1*	hsa-let-7f-1-3p	cuauacaaucuauugccuuccc	ENST00000325495	HNRNPM	aauggaaggcauaggauuuggaauaaauaaaaugggaggaauggaggg
BIN01426	MIMAT0004487	hsa-let-7f-2*	hsa-let-7f-2-3p	cuauacagucuacugucuuucc	ENST00000373358	CXorf26	ucuaaagacuguuagugggguguuaguugauuuuuccugguauacuguu
BIN01427	MIMAT0004487	hsa-let-7f-2*	hsa-let-7f-2-3p	cuauacagucuacugucuuucc	ENST00000316660	PMAIP1	auggguaucuguauagauaauuuguauuagaguauuauauagcuucuuaguagggucucaaguaaguu
BIN01428	MIMAT0000067	hsa-let-7f	hsa-let-7f-5p	ugagguaguagauuguauaguu	ENST00000244520	SNRPC	aaugaugggcccuccuccuccugggaugaugccagugggaccugcuccuggaa
BIN01429	MIMAT0000067	hsa-let-7f	hsa-let-7f-5p	ugagguaguagauuguauaguu	ENST00000414716	KIAA0284	uuggggcugcccuguggaggccuccuggguauggaccaggggc
BIN01430	MIMAT0000067	hsa-let-7f	hsa-let-7f-5p	ugagguaguagauuguauaguu	ENST00000379238	UBAP2	aguuuggggcucuggaauuugggucagaaccuucucucucugaa
BIN01431	MIMAT0000067	hsa-let-7f	hsa-let-7f-5p	ugagguaguagauuguauaguu	ENST00000337339	MSL3	auucucgggugccccaggccggggagagccagcguguacuuug
BIN01432	MIMAT0000067	hsa-let-7f	hsa-let-7f-5p	ugagguaguagauuguauaguu	ENST00000375708	ROR2	cugcugccucccugcugagaauauucucccuuuagcagccaaag
BIN01433	MIMAT0000067	hsa-let-7f	hsa-let-7f-5p	ugagguaguagauuguauaguu	ENST00000369162	ASCC3	aacuuuaccuaacuaccucgauguugccacauuuuuacauguuaauc
BIN01434	MIMAT0000067	hsa-let-7f	hsa-let-7f-5p	ugagguaguagauuguauaguu	ENST00000374553	EDA	cuuguacagucugcuccucuuguuccugaaauguguuuccuuuuc
BIN01435	MIMAT0000067	hsa-let-7f	hsa-let-7f-5p	ugagguaguagauuguauaguu	ENST00000415493	NUDT4	uagugucuacuaucucaacccuccaaaauuugcagaguguugggacugucauuugu
BIN01436	MIMAT0000067	hsa-let-7f	hsa-let-7f-5p	ugagguaguagauuguauaguu	ENST00000403027	CNOT8	auucucccacuucucuacuccauuauuucucuacuuuuccuuccagcaaaccugaaa
BIN01437	MIMAT0000067	hsa-let-7f	hsa-let-7f-5p	ugagguaguagauuguauaguu	ENST00000262477	RABEP1	ugggaaccucgggcucauugcaauccaaagcuuuaggcuauaacuacaaagcaaaaucu
BIN01438	MIMAT0000067	hsa-let-7f	hsa-let-7f-5p	ugagguaguagauuguauaguu	ENST00000258198	DYNC1LI2	agaauaucucuaccucaguguccaugaugaggaccgagaugauc
BIN01439	MIMAT0000067	hsa-let-7f	hsa-let-7f-5p	ugagguaguagauuguauaguu	ENST00000327681	USP45	gcacuuagugcacaagccuaccuucuuuucuaugaaagaguauuauaacuauuaau
BIN01440	MIMAT0000067	hsa-let-7f	hsa-let-7f-5p	ugagguaguagauuguauaguu	ENST00000288207	CCNB2	aacaaacaacugaaaccuacugcuucugucaaaccaguacagauggaaaa
BIN01441	MIMAT0000067	hsa-let-7f	hsa-let-7f-5p	ugagguaguagauuguauaguu	ENST00000267970	TSPAN3	augugcccaccuacuuaccuacuaccugcgacuuucuuuuuccuuguucuagcu
BIN01442	MIMAT0000067	hsa-let-7f	hsa-let-7f-5p	ugagguaguagauuguauaguu	ENST00000301011	ZC3H18	gaaucccagccucccuccccagagcagaagucccgcaggacagac
BIN01443	MIMAT0000067	hsa-let-7f	hsa-let-7f-5p	ugagguaguagauuguauaguu	ENST00000361567	MT-ND5	ucucacuucaaccucccucaccauuggcagccuagcauuagcaggaa
BIN01444	MIMAT0000067	hsa-let-7f	hsa-let-7f-5p	ugagguaguagauuguauaguu	ENST00000458059	TMEM188	uuggcuuucugcaaccucugccucccagguucaagcgauucuccugc
BIN01445	MIMAT0000067	hsa-let-7f	hsa-let-7f-5p	ugagguaguagauuguauaguu	ENST00000439242	SF3A1	uuaccaugccuacuaccgccacaaggucagcgaguucaaggaagg
BIN01446	MIMAT0000067	hsa-let-7f	hsa-let-7f-5p	ugagguaguagauuguauaguu	ENST00000327443	SP1	cuacucaacuacuacuaccaccagcaacaugggaauuaugaacuuua
BIN01447	MIMAT0000067	hsa-let-7f	hsa-let-7f-5p	ugagguaguagauuguauaguu	ENST00000343815	UBAP2L	agucgacaaccuauaccucccaaaauaaugcucagggcccucuuua
BIN01448	MIMAT0000067	hsa-let-7f	hsa-let-7f-5p	ugagguaguagauuguauaguu	ENST00000320955	SPTBN5	aguucaagcagcaccugcugccuggcgggaggcagccuagcucg
BIN01449	MIMAT0000067	hsa-let-7f	hsa-let-7f-5p	ugagguaguagauuguauaguu	ENST00000406426	ZNF280B	auggcuugcuaccucacuuaauuguuugacacuuccuuugguuc
BIN01450	MIMAT0000067	hsa-let-7f	hsa-let-7f-5p	ugagguaguagauuguauaguu	ENST00000313432	ATP2A2	aguucauccgcuaccucaucucguccaacgucggggaaguugucug
BIN01451	MIMAT0000067	hsa-let-7f	hsa-let-7f-5p	ugagguaguagauuguauaguu	ENST00000481646	ARMC8	aguuacugggagauaacuucgaaggauuuugcaacaaauucga
BIN01452	MIMAT0000067	hsa-let-7f	hsa-let-7f-5p	ugagguaguagauuguauaguu	ENST00000340828	CCNG1	uuauacagaaccuacugccucaaacugaaucccaucaagaaaacua
BIN01453	MIMAT0000067	hsa-let-7f	hsa-let-7f-5p	ugagguaguagauuguauaguu	ENST00000304414	ARL6IP1	aaguccacaaccugcuucucaccuaccugauagugacuuccuuacu
BIN01454	MIMAT0000067	hsa-let-7f	hsa-let-7f-5p	ugagguaguagauuguauaguu	ENST00000397354	BCOR	aaggccuugcuaccucagcaguccuacagcuuggcccagccgcu
BIN01455	MIMAT0000067	hsa-let-7f	hsa-let-7f-5p	ugagguaguagauuguauaguu	ENST00000403681	HMGA2	ucaaaacacacuacuaccucuuaagucccaguauaccucauuuuucaua
BIN01456	MIMAT0000067	hsa-let-7f	hsa-let-7f-5p	ugagguaguagauuguauaguu	ENST00000336783	ATXN2L	uacaucuccuacauaccucagauccacaugggaccagcugugcaggca
BIN01457	MIMAT0000067	hsa-let-7f	hsa-let-7f-5p	ugagguaguagauuguauaguu	ENST00000348159	MEF2D	cccccaccuacccacagcacccagcuuggagcccccagccgcaagc
BIN01458	MIMAT0000067	hsa-let-7f	hsa-let-7f-5p	ugagguaguagauuguauaguu	ENST00000490103	THOC5	cuucaccugacuuucuacuaccucaugaaccucaacaucaugacaguaaaagcca
BIN01459	MIMAT0000067	hsa-let-7f	hsa-let-7f-5p	ugagguaguagauuguauaguu	ENST00000290341	IGF2BP1	agucaggcaaugcugugugcgaaguaaacuaccucaagguaugaaguuaccucagcaauuauuuuccuuuuuguuccc
BIN01460	MIMAT0000067	hsa-let-7f	hsa-let-7f-5p	ugagguaguagauuguauaguu	ENST00000346246	ARID3B	uaaaccucuaccucuucacacaa
BIN01461	MIMAT0000067	hsa-let-7f	hsa-let-7f-5p	ugagguaguagauuguauaguu	ENST00000339594	BAZ1B	ugcagcccuacaccucauugcauacuacaaagaaaacaaagaca
BIN01462	MIMAT0000067	hsa-let-7f	hsa-let-7f-5p	ugagguaguagauuguauaguu	ENST00000367456	TAB2	aguucaccuacuacuucacaaccaccaaccauucauucaucugg
BIN01463	MIMAT0000067	hsa-let-7f	hsa-let-7f-5p	ugagguaguagauuguauaguu	ENST00000409134	ALDH7A1	uuacgaccuauugcccugcuaacaacgagccaauagcaagagucc
BIN01464	MIMAT0000067	hsa-let-7f	hsa-let-7f-5p	ugagguaguagauuguauaguu	ENST00000392006	HNRNPUL1	gcacagaccuacccucagcccagcuauaaccaguaucagcagua
BIN01465	MIMAT0000067	hsa-let-7f	hsa-let-7f-5p	ugagguaguagauuguauaguu	ENST00000228284	SART3	agcugucucuacugccucgugcccugcagcgcccaagugcugcagcuccucaggcugag
BIN01466	MIMAT0000067	hsa-let-7f	hsa-let-7f-5p	ugagguaguagauuguauaguu	ENST00000331666	EIF3S8	aaaccacaccucagucacuaaaggucuguuuaaaguuguucugg
BIN01467	MIMAT0000067	hsa-let-7f	hsa-let-7f-5p	ugagguaguagauuguauaguu	ENST00000369983	GBF1	aacacaccuacuaucucuugaugcccuauugacagugauugaca
BIN01468	MIMAT0000067	hsa-let-7f	hsa-let-7f-5p	ugagguaguagauuguauaguu	ENST00000418390	TCEB3	uugaauccuaccucagcuaugaccagccccggaagaaaaagaa
BIN01469	MIMAT0000067	hsa-let-7f	hsa-let-7f-5p	ugagguaguagauuguauaguu	ENST00000260187	USP2	acuauacagccuacugucgcaguccagggacaggagaauggca
BIN01470	MIMAT0000067	hsa-let-7f	hsa-let-7f-5p	ugagguaguagauuguauaguu	ENST00000336314	LARP1	accccaaacugcaagaauaccucggcaaauuccgacgucuugaagacuuccgaguagaucccccca
BIN01471	MIMAT0000067	hsa-let-7f	hsa-let-7f-5p	ugagguaguagauuguauaguu	ENST00000338779	MTSS1L	acagcagaaccccacaaacugccucccgccagcgagcagguaaucaaagaccuaa
BIN01472	MIMAT0000067	hsa-let-7f	hsa-let-7f-5p	ugagguaguagauuguauaguu	ENST00000422440	SLC25A12	gcauaacgagacauagugcugcuaccacugaauaagugauacuuuggaaagaugcaug
BIN01473	MIMAT0000067	hsa-let-7f	hsa-let-7f-5p	ugagguaguagauuguauaguu	ENST00000350721	ATR	aaguucuacuaccugaucuugcugccaaagcaagcccugcagcuucugcuc
BIN01474	MIMAT0000067	hsa-let-7f	hsa-let-7f-5p	ugagguaguagauuguauaguu	ENST00000360787	HNRNPA2B1	uuugccauggcauugauaugaaccauggacaaguauauucugcugccacaaagacuguaaagugcuucau
BIN01475	MIMAT0000067	hsa-let-7f	hsa-let-7f-5p	ugagguaguagauuguauaguu	ENST00000339526	GLUL	uccucuccuaaccucgcucucgcggccuagcuuuacccgcccgccugc
BIN01476	MIMAT0000067	hsa-let-7f	hsa-let-7f-5p	ugagguaguagauuguauaguu	ENST00000254480	SMARCC1	acccaacaucuaccucauuccagacauugaucugaaguuggcuaacaaauugaaagauaucaucaaac
BIN01477	MIMAT0000067	hsa-let-7f	hsa-let-7f-5p	ugagguaguagauuguauaguu	ENST00000320743	LRIG3	gaaaagcuuaacauacuaccucaagugaacuuuuauuuaaaagagagagaaucuuau
BIN01478	MIMAT0000067	hsa-let-7f	hsa-let-7f-5p	ugagguaguagauuguauaguu	ENST00000308433	CAPRIN2	uguauuugccuucaaaagaacuugacuaccucauuaaguuuucaaaacugaccugcccugaaagaaaugaaa
BIN01479	MIMAT0000067	hsa-let-7f	hsa-let-7f-5p	ugagguaguagauuguauaguu	ENST00000262030	ATP5B	guugucgaucugcuagcucccuaugccaaggguggcaaaauugggcuuuuugguggu
BIN01480	MIMAT0000067	hsa-let-7f	hsa-let-7f-5p	ugagguaguagauuguauaguu	ENST00000381844	YWHAQ	ugggccaucucuuccucagauguaaaugauaucugguuaaguguuauauggaa
BIN01481	MIMAT0000067	hsa-let-7f	hsa-let-7f-5p	ugagguaguagauuguauaguu	ENST00000361381	MT-ND4	cuccuaauacuaacuaccugacuccuaccccucacaaucauggcaagccaacgc
BIN01482	MIMAT0000067	hsa-let-7f	hsa-let-7f-5p	ugagguaguagauuguauaguu	ENST00000361381	MT-ND4	acuaaacauucuacuacucacucucacugcccaagaacuaucaaacuccu
BIN01483	MIMAT0000067	hsa-let-7f	hsa-let-7f-5p	ugagguaguagauuguauaguu	ENST00000283875	GTF2E1	acuacuacuucaucaauuaucguacucuuguuaaugugguaaaauaua
BIN01484	MIMAT0000067	hsa-let-7f	hsa-let-7f-5p	ugagguaguagauuguauaguu	ENST00000441560	ATL1	cauuccuguuucaccaacauuuccuguuuucugcuaccucauccuggcuuaaaaguagcuaccaauccaa
BIN01485	MIMAT0000067	hsa-let-7f	hsa-let-7f-5p	ugagguaguagauuguauaguu	ENST00000264992	ASTE1	uaugaauaaagcucuacuaccucucuuugcggugcuauguggaaaugaccauguuaaucua
BIN01486	MIMAT0000067	hsa-let-7f	hsa-let-7f-5p	ugagguaguagauuguauaguu	ENST00000392845	SLC33A1	uuugcuacuacucuuucuuuacgugcuucaggguauuccccugggcuuggcgggaagca
BIN01487	MIMAT0000067	hsa-let-7f	hsa-let-7f-5p	ugagguaguagauuguauaguu	ENST00000256854	NARS	uuuuucuuucuacuaccauaaaaacuaucucaaaucaccugaacaucaagugauauuaagguugucauc
BIN01488	MIMAT0000067	hsa-let-7f	hsa-let-7f-5p	ugagguaguagauuguauaguu	ENST00000324868	YARS2	aucauucauucucaagaccucugaaggguuggcuccagaacuuagaccuuugcuuaugcaaaucagaaaaacaga
BIN01489	MIMAT0000067	hsa-let-7f	hsa-let-7f-5p	ugagguaguagauuguauaguu	ENST00000330241	ANP32C	uugaagaacuggaauucuuaaguaaaaucaacggaggccucaccucaaucucagacuuaccaaaguuaaaguug
BIN01490	MIMAT0004584	hsa-let-7g*	hsa-let-7g-3p	cuguacaggccacugccuugc	ENST00000375722	MAGED1	cacuggccuggcagaauccaccuggauggcagacuccaccuggauggcagaccccaccgggcuggcagg
BIN01491	MIMAT0004584	hsa-let-7g*	hsa-let-7g-3p	cuguacaggccacugccuugc	ENST00000304218	HIST1H1E	gccuaaggcuaaaaaggcaggcgcggccaaggccaagaagccagcaggagc
BIN01492	MIMAT0000414	hsa-let-7g	hsa-let-7g-5p	ugagguaguaguuuguacaguu	ENST00000348165	UBE3C	uuaaaugaacuacugaagucaggauuuaaccccaaccagggguucuuuaagacuacuaau
BIN01493	MIMAT0000414	hsa-let-7g	hsa-let-7g-5p	ugagguaguaguuuguacaguu	ENST00000283195	RANBP2	ucugucucuacuaccucagaaacugcagcuugguucugaugauagaaauug
BIN01494	MIMAT0000414	hsa-let-7g	hsa-let-7g-5p	ugagguaguaguuuguacaguu	ENST00000025301	AKAP11	aaucugucaaaauacuaccuucauuuauucuucuauacacauguguagugu
BIN01495	MIMAT0000414	hsa-let-7g	hsa-let-7g-5p	ugagguaguaguuuguacaguu	ENST00000228284	SART3	agcugucucuacugccucgugcccugcagcgcccaagugcugcagcuccucaggcuga
BIN01496	MIMAT0000414	hsa-let-7g	hsa-let-7g-5p	ugagguaguaguuuguacaguu	ENST00000399503	MAP3K1	aguuucuacuaccucagguguccuauagauuuuucuucuaccaaaguuc
BIN01497	MIMAT0000414	hsa-let-7g	hsa-let-7g-5p	ugagguaguaguuuguacaguu	ENST00000216267	BRD1	guuacugcugcucccucccugguccuggggacucgcucaggcc
BIN01498	MIMAT0000414	hsa-let-7g	hsa-let-7g-5p	ugagguaguaguuuguacaguu	ENST00000261263	RAB21	aggguuugcacaggcccguaacugucuacuacuuugauauaaucuguauacauccuguaugcugagcugg
BIN01499	MIMAT0000414	hsa-let-7g	hsa-let-7g-5p	ugagguaguaguuuguacaguu	ENST00000399503	MAP3K1	uuauauuugcugugugacuaugauuccuaagauuuccagggcuuaagggcuaacuucuauuagcaccuuacu
BIN01500	MIMAT0000414	hsa-let-7g	hsa-let-7g-5p	ugagguaguaguuuguacaguu	ENST00000373204	EIF2C1	uacuccacuaugagcuacuggccauucgugaugccugcaucaaacuggaaaaggacuaccagccugggaucacu
BIN01501	MIMAT0000414	hsa-let-7g	hsa-let-7g-5p	ugagguaguaguuuguacaguu	ENST00000326837	DCAF8	ucuccuaccucuccuuaagucuuguaggggguuccaaggauggcu
BIN01502	MIMAT0000414	hsa-let-7g	hsa-let-7g-5p	ugagguaguaguuuguacaguu	ENST00000361731	SFT2D1	uauacugguaaaaacuacaugcuugauuaaaccauuaaaugcuuguaacuuuaaau
BIN01503	MIMAT0000414	hsa-let-7g	hsa-let-7g-5p	ugagguaguaguuuguacaguu	ENST00000316292	EEF1A1	aaccacgcugcuugaggcucuggacugcauccuaccaccaacucguccaacugacaagcccuugcgccu
BIN01504	MIMAT0000414	hsa-let-7g	hsa-let-7g-5p	ugagguaguaguuuguacaguu	ENST00000341423	HMGB1	uuaaccccccuguacacaacucacuccuuuuaaagaaaaaaauugaaauguaaggcugug
BIN01505	MIMAT0000414	hsa-let-7g	hsa-let-7g-5p	ugagguaguaguuuguacaguu	ENST00000361436	RPL12	uuacagugaaacugaccauucagaacagacaggcccagauugagguggugccuucugccucugcccug
BIN01506	MIMAT0000414	hsa-let-7g	hsa-let-7g-5p	ugagguaguaguuuguacaguu	ENST00000360566	RRM2	ucuuuaaaacuguguagcuaccucacaaccaguccugucuguuuauagu
BIN01507	MIMAT0000415	hsa-let-7i	hsa-let-7i-5p	ugagguaguaguuugugcuguu	ENST00000389562	EP400	caucuaaagcaaaacuaccuuccucacagaaaacgcuuuauuagugaaccuugg
BIN01508	MIMAT0000415	hsa-let-7i	hsa-let-7i-5p	ugagguaguaguuugugcuguu	ENST00000367265	KDM5B	auguacagcauuaaaauuuuaccucucucugggauuuaccagcuuaagagu
BIN01509	MIMAT0000415	hsa-let-7i	hsa-let-7i-5p	ugagguaguaguuugugcuguu	ENST00000262942	ARPC1A	gcuggccaugacugcugcccaaugcucuuuaacuacgaugaccg
BIN01510	MIMAT0000415	hsa-let-7i	hsa-let-7i-5p	ugagguaguaguuugugcuguu	ENST00000300738	RRM1	agccaaacuacuucuugagcauagauagguauaguggguuugcuuga
BIN01511	MIMAT0000415	hsa-let-7i	hsa-let-7i-5p	ugagguaguaguuugugcuguu	ENST00000359929	LPHN2	acuaccaugauaccucaccauacagauggggaggaaagacugauaucg
BIN01512	MIMAT0000415	hsa-let-7i	hsa-let-7i-5p	ugagguaguaguuugugcuguu	ENST00000250457	EGLN3	uugcuaacuccagaaauuccugcagacauccuacucggccagcgguuuaccugauagauucgguaaua
BIN01513	MIMAT0000415	hsa-let-7i	hsa-let-7i-5p	ugagguaguaguuugugcuguu	ENST00000302506	CDC25A	ugaauaccccaaacuccacuacccugagcuguauguccugaaggggggaua
BIN01514	MIMAT0000415	hsa-let-7i	hsa-let-7i-5p	ugagguaguaguuugugcuguu	ENST00000265970	PIK3C2A	uguagaacuugcacugauauuuuuauuacugccuuuauaugaaucuauagguaucuaaauguuaaggcaug
BIN01515	MIMAT0000415	hsa-let-7i	hsa-let-7i-5p	ugagguaguaguuugugcuguu	ENST00000398879	TNS3	auguuauagccaggguccuacuaacuacucaguaaaagaacguauuguuguauuccuccaguguuaagc
BIN01516	MIMAT0000415	hsa-let-7i	hsa-let-7i-5p	ugagguaguaguuugugcuguu	ENST00000375048	DDOST	gaaaauggcacaacuuuaccucugugggagaugcaacacugagagccaaggggugggaguuggga
BIN01517	MIMAT0000416	hsa-miR-1	hsa-miR-1	uggaauguaaagaaguauguau	ENST00000216373	SOS2	cacauucaaagucuuucuuuaguucaugugguaguuuacauaa
BIN01518	MIMAT0000416	hsa-miR-1	hsa-miR-1	uggaauguaaagaaguauguau	ENST00000308275	FBXO22	aacacaccauuguagaagaaaaacaacagaaggauccuggucccuguacgaccucauugaagaaacac
BIN01519	MIMAT0000098	hsa-miR-100	hsa-miR-100-5p	aacccguagauccgaacuugug	ENST00000424325	RPL10	aagaacaagccguacccaaagucucgcuucugccgaggugucccugaugccaagauucgcauuuuu
BIN01520	MIMAT0000098	hsa-miR-100	hsa-miR-100-5p	aacccguagauccgaacuugug	ENST00000297109	SAP30L	gacguuauaaacgacacuacaaguugcagaccagaccaggcuucaauaaggcccaguuagcagaaacugugagucgacacuuc
BIN01521	MIMAT0000098	hsa-miR-100	hsa-miR-100-5p	aacccguagauccgaacuugug	ENST00000379270	SAT1	uuucgauaaacaacaagguggugugaucuuaauauauuugaaaaaaacuucauuc
BIN01522	MIMAT0000098	hsa-miR-100	hsa-miR-100-5p	aacccguagauccgaacuugug	ENST00000315684	C17orf68	guaaacaggagauccuggguucgaaucccagcggugccuuuauucaau
BIN01523	MIMAT0000098	hsa-miR-100	hsa-miR-100-5p	aacccguagauccgaacuugug	ENST00000325222	CUL1	ugaaaacaacucaaguucauagcagccagccugccgccauuggaccucccuuuua
BIN01524	MIMAT0000098	hsa-miR-100	hsa-miR-100-5p	aacccguagauccgaacuugug	ENST00000392989	SLC17A8	auuugaaaauaaaauuauuuuccuguucauugauuuuaaacauuuuauuccu
BIN01525	MIMAT0000098	hsa-miR-100	hsa-miR-100-5p	aacccguagauccgaacuugug	ENST00000416007	MBIP	uaauuuacaagugcugguacaucuuuuuucuuuuguggaccacaggaaggaaga
BIN01526	MIMAT0000098	hsa-miR-100	hsa-miR-100-5p	aacccguagauccgaacuugug	ENST00000246533	CAPNS1	gcugacccacaagcuuuuguucucucaguacuuguuacccagcuucucaac
BIN01527	MIMAT0000098	hsa-miR-100	hsa-miR-100-5p	aacccguagauccgaacuugug	ENST00000225430	RPL19	gcggauucucauggaacacauccacaagcugaaggcagacaaggcccgcaag
BIN01528	MIMAT0000098	hsa-miR-100	hsa-miR-100-5p	aacccguagauccgaacuugug	ENST00000395734	MAP4	aaagauucuuauugcacuuguauuuuuuguauuaaaguuugcaugg
BIN01529	MIMAT0000098	hsa-miR-100	hsa-miR-100-5p	aacccguagauccgaacuugug	ENST00000256497	EDEM1	uuuaguuuuaaauagcaaaacacaagcugcauuuuuauuuauuuugcauaa
BIN01530	MIMAT0000098	hsa-miR-100	hsa-miR-100-5p	aacccguagauccgaacuugug	ENST00000369308	LIX1L	ggacuucccacuuaacaauuauacagacuuugcuuuuagaaauag
BIN01531	MIMAT0000098	hsa-miR-100	hsa-miR-100-5p	aacccguagauccgaacuugug	ENST00000330459	KPNA2	uccuguaaauaaacauucaaguccacccuuuucuugacuuc
BIN01532	MIMAT0000098	hsa-miR-100	hsa-miR-100-5p	aacccguagauccgaacuugug	ENST00000352689	MKLN1	guauaauacauuguuuucaaccagaaauuaaaguagauaucca
BIN01533	MIMAT0000098	hsa-miR-100	hsa-miR-100-5p	aacccguagauccgaacuugug	ENST00000392562	GRB2	uguaaaacacauacaaaagaauuaaacccacaagcugccucugacagcagccugugaggg
BIN01534	MIMAT0000098	hsa-miR-100	hsa-miR-100-5p	aacccguagauccgaacuugug	ENST00000380749	HMGN1	gaggaauauuuuuaucaacuauuuuguaaaugcaaguuuuuuaguagcucuagaaacauuuu
BIN01535	MIMAT0000098	hsa-miR-100	hsa-miR-100-5p	aacccguagauccgaacuugug	ENST00000264380	PIKFYVE	ugacuucuuuuuguaacaaggauaauuuagggauuuauaaaguuguaaggauu
BIN01536	MIMAT0000098	hsa-miR-100	hsa-miR-100-5p	aacccguagauccgaacuugug	ENST00000300688	ATP5L	accccaaagauauuuaaacaagguuauaauuuagcaucuucccuggaucu
BIN01537	MIMAT0000098	hsa-miR-100	hsa-miR-100-5p	aacccguagauccgaacuugug	ENST00000265963	GTF2H1	aagcugcuuucagaaauuaaaaaaacacuuuuuaaagggugca
BIN01538	MIMAT0000098	hsa-miR-100	hsa-miR-100-5p	aacccguagauccgaacuugug	ENST00000439930	PCBP2	aaauaguuuguaaauuuucaguuucuacacacuuuaucauccacucgugauuuuuuaauuaaagcguuuuaau
BIN01539	MIMAT0000098	hsa-miR-100	hsa-miR-100-5p	aacccguagauccgaacuugug	ENST00000379287	GFOD1	gaacuuguucaaagucacacaacuguuaggcagaaaugaggucauucaaauc
BIN01540	MIMAT0000098	hsa-miR-100	hsa-miR-100-5p	aacccguagauccgaacuugug	ENST00000397938	EWSR1	uugugaagaaacauuaaaacaaguuaaaugguagugugcggaguuuuuuu
BIN01541	MIMAT0000098	hsa-miR-100	hsa-miR-100-5p	aacccguagauccgaacuugug	ENST00000265174	PAPSS1	gugugcaucacaaguuucauaucaccuuacacucaggaucgcaacaaugcaaggcaaauucaugaag
BIN01542	MIMAT0000098	hsa-miR-100	hsa-miR-100-5p	aacccguagauccgaacuugug	ENST00000239940	PFN2	ugucuucaucaacaacccuaauuauggucacaaugcuaccaaacuguagaugguagcuaauu
BIN01543	MIMAT0000098	hsa-miR-100	hsa-miR-100-5p	aacccguagauccgaacuugug	ENST00000398063	AGPAT3	gucuccauuucuuaacuuuuuguugcacaaguauuuggacagaagucgaacuguga
BIN01544	MIMAT0000098	hsa-miR-100	hsa-miR-100-5p	aacccguagauccgaacuugug	ENST00000246548	UBA2	uguauauuaauguaaaacaauguuaauuuacucaaguuuucaguuugua
BIN01545	MIMAT0000098	hsa-miR-100	hsa-miR-100-5p	aacccguagauccgaacuugug	ENST00000511689	H2AFY	uguaagcguguguuguggugcuuuauuguacauccuccaguggcguucu
BIN01546	MIMAT0000098	hsa-miR-100	hsa-miR-100-5p	aacccguagauccgaacuugug	ENST00000449723	DAZAP2	ggugucuuucuggugcccaaacuuucaggcacuuuucaaauuuaauaaggaaccauguaaug
BIN01547	MIMAT0000098	hsa-miR-100	hsa-miR-100-5p	aacccguagauccgaacuugug	ENST00000352983	RPL7	gguggaaugaagaaaaagaccacccauuuuguagaagguggagaugcuggca
BIN01548	MIMAT0000098	hsa-miR-100	hsa-miR-100-5p	aacccguagauccgaacuugug	ENST00000322989	RPS15A	ggcuaaacaaguguggggugaucagccccagauuugacgugcaacuc
BIN01549	MIMAT0000098	hsa-miR-100	hsa-miR-100-5p	aacccguagauccgaacuugug	ENST00000337174	CAMKK2	uggccugucgcucucacuugucuuccagcggggagcuucacguugccga
BIN01550	MIMAT0000098	hsa-miR-100	hsa-miR-100-5p	aacccguagauccgaacuugug	ENST00000216044	GTPBP1	gccggucccggccucuauguucgcccccgagcccagcuccccggggg
BIN01551	MIMAT0000098	hsa-miR-100	hsa-miR-100-5p	aacccguagauccgaacuugug	ENST00000378565	ITM2B	uggaauauaaauaucacaaaguuguuuaacuagacugcguguuguuuuu
BIN01552	MIMAT0000098	hsa-miR-100	hsa-miR-100-5p	aacccguagauccgaacuugug	ENST00000262367	CREBBP	ggaaaaacaaguucauuauauucauauuuuuuauuuguauuuucaaga
BIN01553	MIMAT0000098	hsa-miR-100	hsa-miR-100-5p	aacccguagauccgaacuugug	ENST00000373151	MAP7D1	ucgugugcucgcacgcgcagacaucccuucucccccauacacacauaua
BIN01554	MIMAT0000098	hsa-miR-100	hsa-miR-100-5p	aacccguagauccgaacuugug	ENST00000399598	UBXN2B	gcacaaauuuauuaucuucacaauucuguagguuaggaguccagguuaagag
BIN01555	MIMAT0000098	hsa-miR-100	hsa-miR-100-5p	aacccguagauccgaacuugug	ENST00000302182	UBB	agccauuugccccaacuuaaguuuagaaauuacaaguuucaguaauagcugaaccuguucaaaauguuaauaaagguuucguugc
BIN01556	MIMAT0000098	hsa-miR-100	hsa-miR-100-5p	aacccguagauccgaacuugug	ENST00000246548	UBA2	ugagauaaaacaacacaaugcauguugccuuuuuaauguaaauacccg
BIN01557	MIMAT0000098	hsa-miR-100	hsa-miR-100-5p	aacccguagauccgaacuugug	ENST00000378372	HSPA14	gagaaaucaagaauuuuuaaaaacaagaauaucaacauuugguuuuguguauaagugg
BIN01558	MIMAT0000098	hsa-miR-100	hsa-miR-100-5p	aacccguagauccgaacuugug	ENST00000231572	RARS	acaaucauguggacacaagcauaaguaaagaaaauuugucaacca
BIN01559	MIMAT0000098	hsa-miR-100	hsa-miR-100-5p	aacccguagauccgaacuugug	ENST00000216714	APEX1	ugaauuauccacaugaaaauaaagagccauaguuucagccuugc
BIN01560	MIMAT0000098	hsa-miR-100	hsa-miR-100-5p	aacccguagauccgaacuugug	ENST00000332687	RLIM	gaaucacuugcuuuuauguccacuuuuugagugguacuuaaauguaaag
BIN01561	MIMAT0000098	hsa-miR-100	hsa-miR-100-5p	aacccguagauccgaacuugug	ENST00000336458	EIF5A	ugcgggcucucuccccgacacauuuguuaaaaucaaaccugaauaaaacuacaaguuuaauaugaagcccccaa
BIN01562	MIMAT0000098	hsa-miR-100	hsa-miR-100-5p	aacccguagauccgaacuugug	ENST00000224862	FBXL15	gaagccagucucugaugcccaccgcauucuccagcuucaggccucaagc
BIN01563	MIMAT0000098	hsa-miR-100	hsa-miR-100-5p	aacccguagauccgaacuugug	ENST00000262158	SMAD7	aacgauuuuuaaaauguacacuuga
BIN01564	MIMAT0000098	hsa-miR-100	hsa-miR-100-5p	aacccguagauccgaacuugug	ENST00000256544	C15orf29	aacauuuuuuguucacacugagauacuguguauguaaaaugccuuaauu
BIN01565	MIMAT0000098	hsa-miR-100	hsa-miR-100-5p	aacccguagauccgaacuugug	ENST00000260327	CTDSPL2	gaaaacauuuaauuuuuguauuuuugauuuuaaaggcaugaguuaugucaauuuucaguguauuaaug
BIN01566	MIMAT0000098	hsa-miR-100	hsa-miR-100-5p	aacccguagauccgaacuugug	ENST00000336032	PNRC1	gugaacaguuuacuaaugcacuacugaaguuuaaaucuguggcacaaucaauguaag
BIN01567	MIMAT0000098	hsa-miR-100	hsa-miR-100-5p	aacccguagauccgaacuugug	ENST00000392133	XRCC5	uacugaucuuuguauauuacauacaugcuuugaaguuucuggaaaguagaucu
BIN01568	MIMAT0000098	hsa-miR-100	hsa-miR-100-5p	aacccguagauccgaacuugug	ENST00000370994	SERBP1	aauuuuauauuuacacacauacgugcuacccagagauuaauuuagucca
BIN01569	MIMAT0000098	hsa-miR-100	hsa-miR-100-5p	aacccguagauccgaacuugug	ENST00000359526	DNMT1	ggaucccagucccgaguaugcgcccauauuugggcugaugcaggagaag
BIN01570	MIMAT0000098	hsa-miR-100	hsa-miR-100-5p	aacccguagauccgaacuugug	ENST00000360079	XRCC6	ggaccuuuaauacaaguacaggcgguuugcuucugccuagcgau
BIN01571	MIMAT0000098	hsa-miR-100	hsa-miR-100-5p	aacccguagauccgaacuugug	ENST00000311549	RPL21	uguaaacaaacaaguuaagggcaagauucuugccaagagaauuaaugugcguauugagcacauuaagcacucuaaga
BIN01572	MIMAT0000098	hsa-miR-100	hsa-miR-100-5p	aacccguagauccgaacuugug	ENST00000196371	OXCT1	aaacacacaagauuuaauugaaaggacaucaauaaucauaauug
BIN01573	MIMAT0000098	hsa-miR-100	hsa-miR-100-5p	aacccguagauccgaacuugug	ENST00000331789	ACTB	cuugacaaaaccuaacuugcgcagaaaacaagaugagauuggcau
BIN01574	MIMAT0000098	hsa-miR-100	hsa-miR-100-5p	aacccguagauccgaacuugug	ENST00000382409	DEAF1	guaaagaaacuugcuggacaagucauuaacacacuuuaagcgaauggugcccugggaagcg
BIN01575	MIMAT0000098	hsa-miR-100	hsa-miR-100-5p	aacccguagauccgaacuugug	ENST00000381007	SGTB	aaaucuguuuagacaauagguuuaucacaaacaaacucaaaacauaacaugacucc
BIN01576	MIMAT0000098	hsa-miR-100	hsa-miR-100-5p	aacccguagauccgaacuugug	ENST00000260379	RPLP1	ugacaugggcuuuggucuuuuugacuaaaccucuuuuauaacauguucaauaaaaagcugaacuuuacugcug
BIN01577	MIMAT0000098	hsa-miR-100	hsa-miR-100-5p	aacccguagauccgaacuugug	ENST00000345080	LIN28B	ggaacaguauuucacaagcaguagcugaccugggauuuuaacuacu
BIN01578	MIMAT0000098	hsa-miR-100	hsa-miR-100-5p	aacccguagauccgaacuugug	ENST00000361216	ATP1A2	gugacgggugacggggugaacgacuccccugcauugaagaagg
BIN01579	MIMAT0000098	hsa-miR-100	hsa-miR-100-5p	aacccguagauccgaacuugug	ENST00000283109	RIOK2	uuggauauguuuaauauauuuuuuaaaguuacuguaauuccuuuuugagcccuca
BIN01580	MIMAT0000098	hsa-miR-100	hsa-miR-100-5p	aacccguagauccgaacuugug	ENST00000372586	DOLK	guuucucuuccagacagacacccgcaucuaccuccuagccuauuggucucugcugg
BIN01581	MIMAT0000098	hsa-miR-100	hsa-miR-100-5p	aacccguagauccgaacuugug	ENST00000397195	PAFAH1B1	uguguuucacuuacaaguuuuaaaaaaaugacaggguuuaauggag
BIN01582	MIMAT0000098	hsa-miR-100	hsa-miR-100-5p	aacccguagauccgaacuugug	ENST00000315684	C17orf68	uggugcuaauaacgccaaggucgcggguucgaaccccguacgggccagugggugg
BIN01583	MIMAT0000098	hsa-miR-100	hsa-miR-100-5p	aacccguagauccgaacuugug	ENST00000264335	YWHAE	uugccacaggaaacgacaggaaggaggcugcggagaacagccuagug
BIN01584	MIMAT0000098	hsa-miR-100	hsa-miR-100-5p	aacccguagauccgaacuugug	ENST00000342232	JPH1	ugugcacagcuguauuuuacaugaaggcucuuucuaauggguu
BIN01585	MIMAT0000098	hsa-miR-100	hsa-miR-100-5p	aacccguagauccgaacuugug	ENST00000302516	SF3B3	ugguuuucuuguaaauacaguuuuguacaauguuaucucugugggaggaaggaggcagg
BIN01586	MIMAT0000098	hsa-miR-100	hsa-miR-100-5p	aacccguagauccgaacuugug	ENST00000382103	SEPSECS	cagugguuuuggaauucuagcucuauuccuccuggcuuaaaau
BIN01587	MIMAT0000098	hsa-miR-100	hsa-miR-100-5p	aacccguagauccgaacuugug	ENST00000369161	HIST2H2AA3	ugugaacucaaaaggcucuuuucagagccaccca
BIN01588	MIMAT0000098	hsa-miR-100	hsa-miR-100-5p	aacccguagauccgaacuugug	ENST00000314423	CIRH1A	ucaugguaauaaaacaaguuauucuuga
BIN01589	MIMAT0000098	hsa-miR-100	hsa-miR-100-5p	aacccguagauccgaacuugug	ENST00000339594	BAZ1B	ucaaauaaaccucauguacuuguguuuauaaagaagaaaccacucug
BIN01590	MIMAT0000098	hsa-miR-100	hsa-miR-100-5p	aacccguagauccgaacuugug	ENST00000361518	ZNF511	uguauuuuuaaacacaugaaauaaguauuuuucac
BIN01591	MIMAT0000098	hsa-miR-100	hsa-miR-100-5p	aacccguagauccgaacuugug	ENST00000305934	UBE2E3	uguaucaucucaaacacaauaaacaugcuccugaaggca
BIN01592	MIMAT0000098	hsa-miR-100	hsa-miR-100-5p	aacccguagauccgaacuugug	ENST00000370645	GNG5	uguaacacaugugccauaauauacaaacuucuacuuucgucaguc
BIN01593	MIMAT0000098	hsa-miR-100	hsa-miR-100-5p	aacccguagauccgaacuugug	ENST00000319248	PRDX1	guaaaacacaagacuucagauucagccgaauuguggugucuuacaaggcaggccuuu
BIN01594	MIMAT0000098	hsa-miR-100	hsa-miR-100-5p	aacccguagauccgaacuugug	ENST00000382303	KANK1	gggaauucugaucugaaggggcaccuucuguucacucccacaaaguggugucugguucucacugagacguu
BIN01595	MIMAT0000098	hsa-miR-100	hsa-miR-100-5p	aacccguagauccgaacuugug	ENST00000350669	LDHB	ggaucacaguuugcuuugaucuucuucaauaugugaauuugggcucacagaaucaaagccuaugcuugguuuaa
BIN01596	MIMAT0000098	hsa-miR-100	hsa-miR-100-5p	aacccguagauccgaacuugug	ENST00000360566	RRM2	uacaaacaaauaaacauuguuuguacucacaaggcgauaauagcuug
BIN01597	MIMAT0000098	hsa-miR-100	hsa-miR-100-5p	aacccguagauccgaacuugug	ENST00000261489	TSC22D1	uggcacaguuacucacuuuguguaaucugaaaucuagcugcugaauac
BIN01598	MIMAT0000098	hsa-miR-100	hsa-miR-100-5p	aacccguagauccgaacuugug	ENST00000451249	GOSR1	ggaucguuugaggccaggaguuugagaccagccugggcaauguagcaa
BIN01599	MIMAT0000098	hsa-miR-100	hsa-miR-100-5p	aacccguagauccgaacuugug	ENST00000286371	ATP1B3	gaguaggauaucuccacagaguaaauguuguguugucugucuucauu
BIN01600	MIMAT0000098	hsa-miR-100	hsa-miR-100-5p	aacccguagauccgaacuugug	ENST00000366497	NLRP3	uguggagauccuggguuucuccgaggccaaaaggaaagaguac
BIN01601	MIMAT0000098	hsa-miR-100	hsa-miR-100-5p	aacccguagauccgaacuugug	ENST00000296955	DCBLD1	gacugcgccccgucccggcgccgcgcucguccgcagaggaggcggcccggc
BIN01602	MIMAT0000098	hsa-miR-100	hsa-miR-100-5p	aacccguagauccgaacuugug	ENST00000322203	RPL10A	gaaguccacaaucaaguuccaaaugaagaagguguuaugucuggc
BIN01603	MIMAT0000098	hsa-miR-100	hsa-miR-100-5p	aacccguagauccgaacuugug	ENST00000330317	WDR4	cuguggucuacaucuuccagcuggacgcccgcagacagcaguugguguacaggcagc
BIN01604	MIMAT0000098	hsa-miR-100	hsa-miR-100-5p	aacccguagauccgaacuugug	ENST00000368567	RPS27	ugcuauaaaaucaccacggucuuuagccaugcacaaacgguaguuuug
BIN01605	MIMAT0000098	hsa-miR-100	hsa-miR-100-5p	aacccguagauccgaacuugug	ENST00000374080	MED12	ccggcgcuacgggcugggcaagauggcggccuucgggaucuugag
BIN01606	MIMAT0000098	hsa-miR-100	hsa-miR-100-5p	aacccguagauccgaacuugug	ENST00000376395	UBQLN1	gccacaccuagugaaaacacaagucccacagcaggaaccacugaaccuggacaucagca
BIN01607	MIMAT0000098	hsa-miR-100	hsa-miR-100-5p	aacccguagauccgaacuugug	ENST00000382387	C9orf66	gccaagcucuuucuggaauaaugaagcaggcgaggacggagccu
BIN01608	MIMAT0000098	hsa-miR-100	hsa-miR-100-5p	aacccguagauccgaacuugug	ENST00000380167	ATP6AP1L	ucuccaucaauggaauuccuugcauucucuucugggccaaaag
BIN01609	MIMAT0000098	hsa-miR-100	hsa-miR-100-5p	aacccguagauccgaacuugug	ENST00000367843	DCAF6	gcacuuaaauguucugaaauuuguauaagacauuuauuauauuuuuuucuuuacagagcuuua
BIN01610	MIMAT0000098	hsa-miR-100	hsa-miR-100-5p	aacccguagauccgaacuugug	ENST00000354185	DDX21	auuuagcuacuuuuugguuuaaaugaacuuguuggguuagcuug
BIN01611	MIMAT0000098	hsa-miR-100	hsa-miR-100-5p	aacccguagauccgaacuugug	ENST00000344157	YTHDC1	ugauucuuucuccauaaauguucuuauaguguguucauccuagaguu
BIN01612	MIMAT0000098	hsa-miR-100	hsa-miR-100-5p	aacccguagauccgaacuugug	ENST00000355264	AP3M1	auuacuucugcuuuuaggaaguuacugcaagcacaagcauuugugcuuuua
BIN01613	MIMAT0000098	hsa-miR-100	hsa-miR-100-5p	aacccguagauccgaacuugug	ENST00000371142	TM9SF3	gugauguauuaaaacacaaguauucauuaauguuuuauaucuucacuaaa
BIN01614	MIMAT0000098	hsa-miR-100	hsa-miR-100-5p	aacccguagauccgaacuugug	ENST00000244227	SNRNP27	augguucucuccgcaaguauaaaagcauuacaugcaaaaaaaa
BIN01615	MIMAT0000098	hsa-miR-100	hsa-miR-100-5p	aacccguagauccgaacuugug	ENST00000361739	MT-CO2	auggcacaugcagcgcaaguaggucuacaagacgcuacuuccccu
BIN01616	MIMAT0000098	hsa-miR-100	hsa-miR-100-5p	aacccguagauccgaacuugug	ENST00000281031	NDUFC2	augacaguugaagcuuaugcuaaucuguauguugacaccuuguaauuaaaauacguaccaugagua
BIN01617	MIMAT0000098	hsa-miR-100	hsa-miR-100-5p	aacccguagauccgaacuugug	ENST00000451249	GOSR1	ugauauauuuuucuuaacuaugggguuuauuuuucuaaauguggguugauuga
BIN01618	MIMAT0000098	hsa-miR-100	hsa-miR-100-5p	aacccguagauccgaacuugug	ENST00000328046	KLHL15	ugaguauucuuggucuuccauuuuaaagacagaggccaagaucaaaguucauguuuuguaaaauucguaaaauc
BIN01619	MIMAT0000098	hsa-miR-100	hsa-miR-100-5p	aacccguagauccgaacuugug	ENST00000285848	OXA1L	agccaagugaucuucccauucacagaguuaguaaaccucuguacuacaugc
BIN01620	MIMAT0000098	hsa-miR-100	hsa-miR-100-5p	aacccguagauccgaacuugug	ENST00000223321	PSMA2	agauaaucuaucuacuuaaacauguuuaaaguauguuuuguuuugcagacu
BIN01621	MIMAT0000098	hsa-miR-100	hsa-miR-100-5p	aacccguagauccgaacuugug	ENST00000374080	MED12	gagaagcuggccauguucauguuucaggauggaaugcuggaca
BIN01622	MIMAT0000098	hsa-miR-100	hsa-miR-100-5p	aacccguagauccgaacuugug	ENST00000282050	ATP5A1	agaaaucacaugaaaaauaaagguuccauaaugcauaguu
BIN01623	MIMAT0000098	hsa-miR-100	hsa-miR-100-5p	aacccguagauccgaacuugug	ENST00000457408	TMED4	acuggcaacaucugccucccggguucaaaugauucuccugccucagucucc
BIN01624	MIMAT0000098	hsa-miR-100	hsa-miR-100-5p	aacccguagauccgaacuugug	ENST00000322030	SET	acguuaaaaguguacaaguugcuuuguuacaauaaaacuaaauguguacacaaag
BIN01625	MIMAT0000098	hsa-miR-100	hsa-miR-100-5p	aacccguagauccgaacuugug	ENST00000394885	RCN2	ugugaccgagcuauaaauuuuuguuuuuguucuaaguagauuuaauuugggaacu
BIN01626	MIMAT0000098	hsa-miR-100	hsa-miR-100-5p	aacccguagauccgaacuugug	ENST00000264228	SRD5A3	accccacaaguuuucacugaaugagcauggcagugccacucaagaaaauga
BIN01627	MIMAT0000098	hsa-miR-100	hsa-miR-100-5p	aacccguagauccgaacuugug	ENST00000427805	RPL36A	gacaauaaaaucuugaguuuauguucacuucauuuguuugcuguu
BIN01628	MIMAT0000098	hsa-miR-100	hsa-miR-100-5p	aacccguagauccgaacuugug	ENST00000354775	ALDH9A1	acaacuaauugaucacaaccaguuuguagauuucuuuguuccuucuccauu
BIN01629	MIMAT0000098	hsa-miR-100	hsa-miR-100-5p	aacccguagauccgaacuugug	ENST00000303577	PCBP1	gaauuuaaaaaucacauucucuguucagcuguuaaugcugggauccauauu
BIN01630	MIMAT0000098	hsa-miR-100	hsa-miR-100-5p	aacccguagauccgaacuugug	ENST00000369130	VPS45	gaauuauccacaguucaagaaaaugucugggacuguuucaaagc
BIN01631	MIMAT0000098	hsa-miR-100	hsa-miR-100-5p	aacccguagauccgaacuugug	ENST00000289359	MITD1	gaagauggaaaauaucacaagcaaauuaaaauagaagagaaugcaac
BIN01632	MIMAT0000098	hsa-miR-100	hsa-miR-100-5p	aacccguagauccgaacuugug	ENST00000341068	ANAPC1	aacguccacagagcuggauguuccucacaauguccaaguggcugcagugguuggcauug
BIN01633	MIMAT0000098	hsa-miR-100	hsa-miR-100-5p	aacccguagauccgaacuugug	ENST00000343304	LRRC41	aaccaccaguucuaucuuucucuuucugucaccuuuuuucucuuuuuuccu
BIN01634	MIMAT0000098	hsa-miR-100	hsa-miR-100-5p	aacccguagauccgaacuugug	ENST00000340828	CCNG1	aaccaaagaaccacaguauaucuuauucuuaacuuuuguaaacc
BIN01635	MIMAT0000098	hsa-miR-100	hsa-miR-100-5p	aacccguagauccgaacuugug	ENST00000234296	ORC2L	aacaccacaaaaaaguguuucauucaguuugaagaaugauccugag
BIN01636	MIMAT0000098	hsa-miR-100	hsa-miR-100-5p	aacccguagauccgaacuugug	ENST00000399466	NOP2	ugaaauuuaauacacauuuuaaaaccucug
BIN01637	MIMAT0000098	hsa-miR-100	hsa-miR-100-5p	aacccguagauccgaacuugug	ENST00000324787	MRPS33	ugaaauaaauaccuaaguuauuguuuga
BIN01638	MIMAT0000098	hsa-miR-100	hsa-miR-100-5p	aacccguagauccgaacuugug	ENST00000323345	RPL7A	aaacagcuacucagcugcuuaagcuggcccacaaguacagaccagagacaaagcaagagaaga
BIN01639	MIMAT0000098	hsa-miR-100	hsa-miR-100-5p	aacccguagauccgaacuugug	ENST00000284881	C21orf91	aaacaaauuuuaucacaugugacuacuuaaauauacuguuacaguguca
BIN01640	MIMAT0000098	hsa-miR-100	hsa-miR-100-5p	aacccguagauccgaacuugug	ENST00000520547	EIF5AL1	aaaacuacaaguuuaauaugaaaaaaaaaaaaaaagaaagaaagacgugua
BIN01641	MIMAT0000098	hsa-miR-100	hsa-miR-100-5p	aacccguagauccgaacuugug	ENST00000342983	RAP2C	aaaaucauacacacuuucuaguucuuaauauuugucuuucugaauaau
BIN01642	MIMAT0000098	hsa-miR-100	hsa-miR-100-5p	aacccguagauccgaacuugug	ENST00000358901	VCP	gaaaacuaaucacaagcaguuucuaaaccaaaaaaugacauguuguaaaagga
BIN01643	MIMAT0000098	hsa-miR-100	hsa-miR-100-5p	aacccguagauccgaacuugug	ENST00000289228	ACTR1B	cuacacaggacaugcacacacaaguaacauugagcugcauggaca
BIN01644	MIMAT0000098	hsa-miR-100	hsa-miR-100-5p	aacccguagauccgaacuugug	ENST00000295414	CCNYL1	cauucauauucuuugcaagcauuacuuuagcauuuuagcauguuu
BIN01645	MIMAT0000098	hsa-miR-100	hsa-miR-100-5p	aacccguagauccgaacuugug	ENST00000392932	HIST2H4B	agcuuugcacguuucgaucccaaaggcccuuuuuagggccgaccacuugcucaucugaggaguugga
BIN01646	MIMAT0000098	hsa-miR-100	hsa-miR-100-5p	aacccguagauccgaacuugug	ENST00000398238	NSF	auuguguuaacuuaugucucuuguuaaaugagcuuaaugucuuuguguuu
BIN01647	MIMAT0000098	hsa-miR-100	hsa-miR-100-5p	aacccguagauccgaacuugug	ENST00000370321	RPL5	gauaauaaacuuaugaacagcaacua
BIN01648	MIMAT0000098	hsa-miR-100	hsa-miR-100-5p	aacccguagauccgaacuugug	ENST00000293842	RPL26	gaauaaaguaaucuuauauacaagcuuugauuaaaacuugaaacaaagag
BIN01649	MIMAT0000098	hsa-miR-100	hsa-miR-100-5p	aacccguagauccgaacuugug	ENST00000337620	CBX3	aagagauaaucccuucaaguuaaauugaaaauuuuccugaaaccau
BIN01650	MIMAT0000098	hsa-miR-100	hsa-miR-100-5p	aacccguagauccgaacuugug	ENST00000254260	RHPN2	ugaaauauggcuauuuuuaauggugacaauuaugacuuuuagucacuauuaaauug
BIN01651	MIMAT0000098	hsa-miR-100	hsa-miR-100-5p	aacccguagauccgaacuugug	ENST00000318789	FOXP1	gugacaacagccaaccacaguccagauuuugaccaugacagagauuacgaaga
BIN01652	MIMAT0000098	hsa-miR-100	hsa-miR-100-5p	aacccguagauccgaacuugug	ENST00000312263	DCAF6	gcacuuaaauguucugaaauuuguauaagacauuuauuauauuuuuuucuuuacagagcuuua
BIN01653	MIMAT0000098	hsa-miR-100	hsa-miR-100-5p	aacccguagauccgaacuugug	ENST00000397712	2013-09-10	aaucaacacugauugacacauuguuuaauacuaauuuugaagacuaugaauccu
BIN01654	MIMAT0000098	hsa-miR-100	hsa-miR-100-5p	aacccguagauccgaacuugug	ENST00000457334	C6orf134	aaccagaccaauaaaaguauuuauuuuuaucacaaga
BIN01655	MIMAT0000098	hsa-miR-100	hsa-miR-100-5p	aacccguagauccgaacuugug	ENST00000322347	COX5A	cuuauuugaacaaguuuuccuuuauugaguaccaagccauguaaugguaacuuggacuuuaau
BIN01656	MIMAT0000098	hsa-miR-100	hsa-miR-100-5p	aacccguagauccgaacuugug	ENST00000257468	UBQLN1	gccacaccuagugaaaacacaagucccacagcaggaaccacugaaccuggacaucagcaguuua
BIN01657	MIMAT0000098	hsa-miR-100	hsa-miR-100-5p	aacccguagauccgaacuugug	ENST00000403491	NFIA	aauuuuguuuuuacaacuguuccuuucacaagcaagccuuaaaaaaaaaaaagacaacuucc
BIN01658	MIMAT0000098	hsa-miR-100	hsa-miR-100-5p	aacccguagauccgaacuugug	ENST00000284031	DDAH1	agucucuugaugucucaaucuuacauguauaccaaucacaauggaauaaaguguugaguugu
BIN01659	MIMAT0000098	hsa-miR-100	hsa-miR-100-5p	aacccguagauccgaacuugug	ENST00000377270	FXN	ugucuuaugccuauaccugaauauaacaaccuuuaaaaaagcaaaauaauaagaaggaaaaauu
BIN01660	MIMAT0000098	hsa-miR-100	hsa-miR-100-5p	aacccguagauccgaacuugug	ENST00000291572	AGPAT3	gucuccauuucuuaacuuuuuguugcacaaguauuuggacagaagucgaacugugaa
BIN01661	MIMAT0000098	hsa-miR-100	hsa-miR-100-5p	aacccguagauccgaacuugug	ENST00000370651	PTP4A1	uccacaauaaucccuuugaucacguuaaucuaaaucuagaugucuuugucu
BIN01662	MIMAT0000098	hsa-miR-100	hsa-miR-100-5p	aacccguagauccgaacuugug	ENST00000304332	H2AFY	uguaagcguguguuguggugcuuuauuguacauccuccaguggcguucu
BIN01663	MIMAT0000098	hsa-miR-100	hsa-miR-100-5p	aacccguagauccgaacuugug	ENST00000394761	BCL10	uguaaaacaaaauuugacuaauuuuacauguuuauaaaucuuaugcucucacuguuug
BIN01664	MIMAT0000098	hsa-miR-100	hsa-miR-100-5p	aacccguagauccgaacuugug	ENST00000361789	MT-CYB	gauccuccaaaucaccacaggacuauuccuagccaugcacuacucacca
BIN01665	MIMAT0000098	hsa-miR-100	hsa-miR-100-5p	aacccguagauccgaacuugug	ENST00000251775	SNX4	gugccccaaaacagaagcacaaguaaauaaaagaaauuuaagucacuaccuag
BIN01666	MIMAT0000098	hsa-miR-100	hsa-miR-100-5p	aacccguagauccgaacuugug	ENST00000359193	SMCHD1	gccauccgcaacgacgaggagcucaacaagcugcugggcaaagucaccaucgcacagggcgguguccug
BIN01667	MIMAT0000098	hsa-miR-100	hsa-miR-100-5p	aacccguagauccgaacuugug	ENST00000414645	DPY19L4	gauauauuauaaaacacaagcaauguuauuuaugaaacugugaugca
BIN01668	MIMAT0000098	hsa-miR-100	hsa-miR-100-5p	aacccguagauccgaacuugug	ENST00000397676	ALG3	acacacugcccuaccuccugugggccaugccugcacgcuggcucacacaccugcucagg
BIN01669	MIMAT0000098	hsa-miR-100	hsa-miR-100-5p	aacccguagauccgaacuugug	ENST00000300086	TERF2IP	ucugugugccaggcgcucgcgaggggguagcucuucuaguagu
BIN01670	MIMAT0000098	hsa-miR-100	hsa-miR-100-5p	aacccguagauccgaacuugug	ENST00000234111	ODC1	ugguagcuguuaacugcaaguuuagcuugaauuaagggauuuggggggaccauguaac
BIN01671	MIMAT0000098	hsa-miR-100	hsa-miR-100-5p	aacccguagauccgaacuugug	ENST00000367435	CDC73	gaaguauaaauuaauaacuugacuuaccccuccauaaguuacugcuaacuggagauacccuugu
BIN01672	MIMAT0000098	hsa-miR-100	hsa-miR-100-5p	aacccguagauccgaacuugug	ENST00000307839	RPL15	gaaaaagucacaagcgcaugguuuccaaccauauguguuuucugcaguu
BIN01673	MIMAT0000098	hsa-miR-100	hsa-miR-100-5p	aacccguagauccgaacuugug	ENST00000361523	BECN1	ugcaaacauguuuuaaauuaaauucggguaauauuaaacaguacauguuuacaauac
BIN01674	MIMAT0000098	hsa-miR-100	hsa-miR-100-5p	aacccguagauccgaacuugug	ENST00000425908	AP3M1	auuacuucugcuuuuaggaaguuacugcaagcacaagcauuugugcuuuuaagcaaauuaaag
BIN01675	MIMAT0000098	hsa-miR-100	hsa-miR-100-5p	aacccguagauccgaacuugug	ENST00000225430	RPL19	gaucagccauuaaaauaaaacaagccuuaaucugc
BIN01676	MIMAT0000098	hsa-miR-100	hsa-miR-100-5p	aacccguagauccgaacuugug	ENST00000392932	HIST2H4B	ugagagacaacauucagggcaucaccaagccugccauucggcgucuagcucggcguggcggcguuaagcg
BIN01677	MIMAT0000098	hsa-miR-100	hsa-miR-100-5p	aacccguagauccgaacuugug	ENST00000366910	MOSC1	acugccuaucaaaacgcccaccacaaaugcagugcacaagugcagagugcacggccuggagauaga
BIN01678	MIMAT0000098	hsa-miR-100	hsa-miR-100-5p	aacccguagauccgaacuugug	ENST00000264258	RPL31	accaucaacauucacaagcgcauccauggagugggcuucaagaagcgugcac
BIN01679	MIMAT0000098	hsa-miR-100	hsa-miR-100-5p	aacccguagauccgaacuugug	ENST00000325795	ORMDL1	gaauccucucuauacaaguuuauuaaagauuauuuuuauuaccguacau
BIN01680	MIMAT0000098	hsa-miR-100	hsa-miR-100-5p	aacccguagauccgaacuugug	ENST00000338920	BAT2D1	gaagcuaauuuuaaaaaacggugccagguaccacaacaguaacagaacuuugcaauu
BIN01681	MIMAT0000098	hsa-miR-100	hsa-miR-100-5p	aacccguagauccgaacuugug	ENST00000341423	HMGB1	uucuuguuggugcacagcacaaauuaguuauauauggggaugguaguuuu
BIN01682	MIMAT0000098	hsa-miR-100	hsa-miR-100-5p	aacccguagauccgaacuugug	ENST00000306726	PTPN9	uuuguauuuacauauaaauauaccgacaugaucaaaacc
BIN01683	MIMAT0000098	hsa-miR-100	hsa-miR-100-5p	aacccguagauccgaacuugug	ENST00000228251	CSDA	gucgcucacgggucuuaccccaucccaacagaauacaggcuggugagauuggag
BIN01684	MIMAT0000098	hsa-miR-100	hsa-miR-100-5p	aacccguagauccgaacuugug	ENST00000271308	PSMA5	gcuccuugcaagaaguuuaccacaagucuaugacuuugaaagaagccaucaa
BIN01685	MIMAT0000098	hsa-miR-100	hsa-miR-100-5p	aacccguagauccgaacuugug	ENST00000383066	TAPBP	ugcuuuuuuaaaaaacacacaucuuauggcauucaccuucuuggagcucu
BIN01686	MIMAT0000098	hsa-miR-100	hsa-miR-100-5p	aacccguagauccgaacuugug	ENST00000296277	RPL39L	cucgccaugucuucucacaagacuuucaccauuaagcgauuccuggccaagaa
BIN01687	MIMAT0000098	hsa-miR-100	hsa-miR-100-5p	aacccguagauccgaacuugug	ENST00000338970	RPL14	agggcuuuggucgauggaccuugcacucaagugaggagacaggccaugccuuucaag
BIN01688	MIMAT0000098	hsa-miR-100	hsa-miR-100-5p	aacccguagauccgaacuugug	ENST00000239231	PANK3	ugagaauguaguuuagaaauucacuguuuaaagccaugugaaaacugauagag
BIN01689	MIMAT0000098	hsa-miR-100	hsa-miR-100-5p	aacccguagauccgaacuugug	ENST00000357765	UNC50	gacuuugaauuugcugccuggcagaugcucuaccuguucacauccccacagagaguuuacagaa
BIN01690	MIMAT0000098	hsa-miR-100	hsa-miR-100-5p	aacccguagauccgaacuugug	ENST00000374749	CUL2	acaacaucaccagugccacgucaugagcgucaaagaaaaugccuaga
BIN01691	MIMAT0000098	hsa-miR-100	hsa-miR-100-5p	aacccguagauccgaacuugug	ENST00000498286	MTO1	gaauuauuuagcacauguuaaaauagcuuuauuagguuacuauggguuu
BIN01692	MIMAT0000098	hsa-miR-100	hsa-miR-100-5p	aacccguagauccgaacuugug	ENST00000264335	YWHAE	gaauuaacauuaaacuuaaauaaaacaaaccuaaauuaaaaaugccaaauaucgc
BIN01693	MIMAT0000098	hsa-miR-100	hsa-miR-100-5p	aacccguagauccgaacuugug	ENST00000315684	C17orf68	aaggcgauggacuagaaauccauuggggucuccccgcgcagguucgaauccugccgacuacgucauauu
BIN01694	MIMAT0000098	hsa-miR-100	hsa-miR-100-5p	aacccguagauccgaacuugug	ENST00000316731	C7orf28B	aagacuaauaaauuguuaaaaguuuuuaaaauucugguuugguguugag
BIN01695	MIMAT0000098	hsa-miR-100	hsa-miR-100-5p	aacccguagauccgaacuugug	ENST00000317615	PSMG2	aaaacacuuacuaccaacacagcuguuaaacauucuauacaaaaaaauugua
BIN01696	MIMAT0000098	hsa-miR-100	hsa-miR-100-5p	aacccguagauccgaacuugug	ENST00000396651	RPS8	uugucuucacccauguaauaaagguguuuauuguuuuguucccacauuuauguugccugaauau
BIN01697	MIMAT0000098	hsa-miR-100	hsa-miR-100-5p	aacccguagauccgaacuugug	ENST00000261875	PTPLAD1	aaacauuauuuagaaaacaaugagauuacaaguuccaaacucagccaggaauguggcucacaccugu
BIN01698	MIMAT0000098	hsa-miR-100	hsa-miR-100-5p	aacccguagauccgaacuugug	ENST00000366815	H3F3A	aauaauuauaaauaaaccuguuaaauuuuucuggacaaugccagcau
BIN01699	MIMAT0000098	hsa-miR-100	hsa-miR-100-5p	aacccguagauccgaacuugug	ENST00000355937	SLMO2	guuuuuacaagugaaauaacauuucagcuaaauaaaacaucgcuaaauaa
BIN01700	MIMAT0000098	hsa-miR-100	hsa-miR-100-5p	aacccguagauccgaacuugug	ENST00000249822	ARPP19	uuguagcauacaaguuauucaauaaucuugugcugaugaccuaaa
BIN01701	MIMAT0000098	hsa-miR-100	hsa-miR-100-5p	aacccguagauccgaacuugug	ENST00000261845	MAPK6	guguuaauacaucacaucuuauuuauuuuagcaaaucaguauauu
BIN01702	MIMAT0000098	hsa-miR-100	hsa-miR-100-5p	aacccguagauccgaacuugug	ENST00000400717	ANAPC11	ucccacugcuuccacaugcauugcauccucaaguggcugcacgcacagcaggugcagca
BIN01703	MIMAT0000098	hsa-miR-100	hsa-miR-100-5p	aacccguagauccgaacuugug	ENST00000261435	N4BP2	cucuagaacaguucuauacauuaaaaauaaacauuaaaaauaaa
BIN01704	MIMAT0000098	hsa-miR-100	hsa-miR-100-5p	aacccguagauccgaacuugug	ENST00000281828	FARSB	aguucgagaucagccugaccaacauggugaaaugccaucuccacuaa
BIN01705	MIMAT0000098	hsa-miR-100	hsa-miR-100-5p	aacccguagauccgaacuugug	ENST00000473989	UBN2	agcgaaaaaguuaauaaauaacugaaaacuuuaguuccaagaac
BIN01706	MIMAT0000098	hsa-miR-100	hsa-miR-100-5p	aacccguagauccgaacuugug	ENST00000439174	GNA13	ugacuuuucucacauuugaacuuccacuaucauuguauccauauaacuu
BIN01707	MIMAT0000098	hsa-miR-100	hsa-miR-100-5p	aacccguagauccgaacuugug	ENST00000267163	RB1	uaacuuucccagguucuguuuauggccacauuuaauaucuucagcucuuuuuguggauauaaaaugugca
BIN01708	MIMAT0000098	hsa-miR-100	hsa-miR-100-5p	aacccguagauccgaacuugug	ENST00000308153	H2AFV	acucgaaguuugauaaaaguaccuuuucauguggugacaguugug
BIN01709	MIMAT0000098	hsa-miR-100	hsa-miR-100-5p	aacccguagauccgaacuugug	ENST00000305626	RAB33B	aaaggacuuauuuuuuaacuguaauauuuauuaguuuuaaaaua
BIN01710	MIMAT0000098	hsa-miR-100	hsa-miR-100-5p	aacccguagauccgaacuugug	ENST00000237536	C20orf117	gcacuacaucuccacuguguuuacauccugcagcuggucggggggca
BIN01711	MIMAT0000098	hsa-miR-100	hsa-miR-100-5p	aacccguagauccgaacuugug	ENST00000344962	C7orf46	uucaagcaucaucuaguucuucuccagaaacguuaacagaugu
BIN01712	MIMAT0000098	hsa-miR-100	hsa-miR-100-5p	aacccguagauccgaacuugug	ENST00000254940	NIP7	aaaacccacaaguuucgguugcacgucacagcucuggauuaccuugcaccu
BIN01713	MIMAT0000098	hsa-miR-100	hsa-miR-100-5p	aacccguagauccgaacuugug	ENST00000375820	COL4A1	guauuuucacacguaagcacauucgggccauuuccgugguuucuc
BIN01714	MIMAT0000098	hsa-miR-100	hsa-miR-100-5p	aacccguagauccgaacuugug	ENST00000340553	FOXN2	auguugccaucauauaguguauaaaaauguauaauugccaauu
BIN01715	MIMAT0000098	hsa-miR-100	hsa-miR-100-5p	aacccguagauccgaacuugug	ENST00000357430	ACSL3	ugucauauauccuuucucuacuuaaaauugguuauuuacugug
BIN01716	MIMAT0000098	hsa-miR-100	hsa-miR-100-5p	aacccguagauccgaacuugug	ENST00000302764	NUDCD2	ucaugugaaaugaagggugccuuuggggaaaauuaacuuuuucuuuugauaaguauga
BIN01717	MIMAT0000098	hsa-miR-100	hsa-miR-100-5p	aacccguagauccgaacuugug	ENST00000339950	USP1	uucuacacaagaauuuuauauguauuuaugaagaugauucugua
BIN01718	MIMAT0000098	hsa-miR-100	hsa-miR-100-5p	aacccguagauccgaacuugug	ENST00000340368	INSIG1	gcgagugaaucuuuaaaacagacuugaucacgcacacacaauaagucuuucucuccgaaaccggaaguaaa
BIN01719	MIMAT0000098	hsa-miR-100	hsa-miR-100-5p	aacccguagauccgaacuugug	ENST00000313432	ATP2A2	gucaucuaguuuuaaaaaaauaaaacauuuuaaauggacagagaaaaauaacuguc
BIN01720	MIMAT0000098	hsa-miR-100	hsa-miR-100-5p	aacccguagauccgaacuugug	ENST00000396355	NDE1	gucaggcucaguccccucccgauaaaccccuaaauagggacuuucc
BIN01721	MIMAT0000098	hsa-miR-100	hsa-miR-100-5p	aacccguagauccgaacuugug	ENST00000369266	ABLIM1	uacucacaacuucgugaauaaaguugugugcuuuauucgu
BIN01722	MIMAT0000098	hsa-miR-100	hsa-miR-100-5p	aacccguagauccgaacuugug	ENST00000337432	RAD51C	uggugucugcgggguuccagacugcugaggaacuccuagagguga
BIN01723	MIMAT0000098	hsa-miR-100	hsa-miR-100-5p	aacccguagauccgaacuugug	ENST00000316292	EEF1A1	ggaaauuugagaccagcaaguacuaugugacuaucauugaugcccc
BIN01724	MIMAT0000098	hsa-miR-100	hsa-miR-100-5p	aacccguagauccgaacuugug	ENST00000266544	NDUFA9	ggauccuguacacaguuccacuauuaaaacauuucagguug
BIN01725	MIMAT0000098	hsa-miR-100	hsa-miR-100-5p	aacccguagauccgaacuugug	ENST00000233609	RPS15	uccgcaaguucaccuaccgcggcguggaccucgaccagcugcugg
BIN01726	MIMAT0000098	hsa-miR-100	hsa-miR-100-5p	aacccguagauccgaacuugug	ENST00000446231	SMG1	gcuuccugaaaauguucauaaugcaucuuuuggaaaacaaauacaugccuacuuugugcauauuugcauuaacauggcaaagauug
BIN01727	MIMAT0000098	hsa-miR-100	hsa-miR-100-5p	aacccguagauccgaacuugug	ENST00000252102	NDUFA2	gcgacuucgauauuaacaaggauggcggcggccgcagcaagucga
BIN01728	MIMAT0000098	hsa-miR-100	hsa-miR-100-5p	aacccguagauccgaacuugug	ENST00000287706	NTAN1	gccucccugggccugccugggcggccgccuccgcgaugccgcug
BIN01729	MIMAT0000098	hsa-miR-100	hsa-miR-100-5p	aacccguagauccgaacuugug	ENST00000357736	MAFG	gugccguggugucguccgugccuggugagguuuugugcagcgg
BIN01730	MIMAT0000098	hsa-miR-100	hsa-miR-100-5p	aacccguagauccgaacuugug	ENST00000368811	S100A10	ugcccucaauaaauaaaguucuuuuuuaguuccaaa
BIN01731	MIMAT0000098	hsa-miR-100	hsa-miR-100-5p	aacccguagauccgaacuugug	ENST00000353258	GDE1	gccagaaacuauacaagugguuuaacaugcauuaucuuacuca
BIN01732	MIMAT0000098	hsa-miR-100	hsa-miR-100-5p	aacccguagauccgaacuugug	ENST00000297431	ORC5L	ugcaaaauauaauaaauacaaguucuuuuuaaaauccaa
BIN01733	MIMAT0000098	hsa-miR-100	hsa-miR-100-5p	aacccguagauccgaacuugug	ENST00000321394	TCP1	ugaguugaguauuacacauuaaaguaaaguacaagcuguaaacuu
BIN01734	MIMAT0000098	hsa-miR-100	hsa-miR-100-5p	aacccguagauccgaacuugug	ENST00000299351	CUL5	gagagauuuuauagaacacaagcacccucguauuuacaacaaaauggu
BIN01735	MIMAT0000098	hsa-miR-100	hsa-miR-100-5p	aacccguagauccgaacuugug	ENST00000513458	SFRS12IP1	ugacuugacuagccuugaaaaaauaacaguaaaauaaaauauu
BIN01736	MIMAT0000098	hsa-miR-100	hsa-miR-100-5p	aacccguagauccgaacuugug	ENST00000372619	MORF4L2	ugacacuacacaauuuucuaauauguguuaaugcuaugugacaa
BIN01737	MIMAT0000098	hsa-miR-100	hsa-miR-100-5p	aacccguagauccgaacuugug	ENST00000375643	IARS	gaauugauugacaagaaaacagagagugcaguaucucagaugcag
BIN01738	MIMAT0000098	hsa-miR-100	hsa-miR-100-5p	aacccguagauccgaacuugug	ENST00000377803	HIST1H4C	aagcgcauuuccggucuuaucuaugaggagacucgaggugugc
BIN01739	MIMAT0000098	hsa-miR-100	hsa-miR-100-5p	aacccguagauccgaacuugug	ENST00000361752	QKI	aaauguuuucacaaaagugaaucuuugugauuuucauucuaga
BIN01740	MIMAT0000098	hsa-miR-100	hsa-miR-100-5p	aacccguagauccgaacuugug	ENST00000316757	APBA3	ugugaaaauacucuguuuauuaaagaccaggcggaggg
BIN01741	MIMAT0000098	hsa-miR-100	hsa-miR-100-5p	aacccguagauccgaacuugug	ENST00000258739	KDELR2	gaaaagccagcuucuguuugcacuggucuucacaacucguuaccuggaucuuuuuacuucauuuau
BIN01742	MIMAT0000098	hsa-miR-100	hsa-miR-100-5p	aacccguagauccgaacuugug	ENST00000399302	QSER1	aaacuucuuacuaaacuagcacuugauuaacuuguugagguaaaaaucuaac
BIN01743	MIMAT0000098	hsa-miR-100	hsa-miR-100-5p	aacccguagauccgaacuugug	ENST00000493763	RPL7L1	cacuuuacaaguucuuuuugcauuuacuaguauuuaagaguaaccu
BIN01744	MIMAT0000098	hsa-miR-100	hsa-miR-100-5p	aacccguagauccgaacuugug	ENST00000395468	MAPK1IP1L	acuguguugcuuaaauaucaaguauuguuuauaaccaccaaaaaaaaa
BIN01745	MIMAT0000098	hsa-miR-100	hsa-miR-100-5p	aacccguagauccgaacuugug	ENST00000346213	RAB5C	aucgucauugcacucgcggguaacaaggcagaccuggccagcaaga
BIN01746	MIMAT0000098	hsa-miR-100	hsa-miR-100-5p	aacccguagauccgaacuugug	ENST00000341333	TEX264	gccaaugauuuacuuguuucaccugga
BIN01747	MIMAT0000098	hsa-miR-100	hsa-miR-100-5p	aacccguagauccgaacuugug	ENST00000270288	WTIP	ugugaggacugcgggcugcagcugagcggggaggagggacgccg
BIN01748	MIMAT0000098	hsa-miR-100	hsa-miR-100-5p	aacccguagauccgaacuugug	ENST00000440325	PATZ1	auccuuccaugcggucuaugugguaagguguucacugaugccaaccg
BIN01749	MIMAT0004513	hsa-miR-101*	hsa-miR-101-5p	caguuaucacagugcugaugcu	ENST00000233143	TMSB10	aagcugcacugugaaccugggcacuccgcgccgaugccaccggccug
BIN01750	MIMAT0009196	hsa-miR-103-2*	hsa-miR-103a-2-5p	agcuucuuuacagugcugccuug	ENST00000304231	HOMER2	gcagagcgcagccaacgugaagaagugggagaucgagcugcagacccuucg
BIN01751	MIMAT0009196	hsa-miR-103-2*	hsa-miR-103a-2-5p	agcuucuuuacagugcugccuug	ENST00000357814	NAT9	aaagcucagggggcacugaggaagcagaggccccuugggggugcccuccu
BIN01752	MIMAT0009196	hsa-miR-103-2*	hsa-miR-103a-2-5p	agcuucuuuacagugcugccuug	ENST00000380843	IDH3B	gaaacuuggggauggguuguuccugcagugcugugaggaaguugcugaacuguaccccaaaaucaaauuug
BIN01753	MIMAT0000101	hsa-miR-103	hsa-miR-103a-3p	agcagcauuguacagggcuauga	ENST00000296255	RPN1	auuuggccgcccugugauuguugccuacaagaaaaaucugguagaac
BIN01754	MIMAT0000101	hsa-miR-103	hsa-miR-103a-3p	agcagcauuguacagggcuauga	ENST00000371984	POMGNT1	cgacccaauuaccuguacaggaugcugcgcucucugcuuucagccca
BIN01755	MIMAT0000101	hsa-miR-103	hsa-miR-103a-3p	agcagcauuguacagggcuauga	ENST00000301634	TK1	cugcccugcaugcugcccagccacuccaggaggaagucgggaggcgug
BIN01756	MIMAT0000103	hsa-miR-106a	hsa-miR-106a-5p	aaaagugcuuacagugcagguag	ENST00000304992	PRPF8	aaaaaccucaacuaccugcaccuggacuacaacuucaaccucaagccugugaaaa
BIN01757	MIMAT0000103	hsa-miR-106a	hsa-miR-106a-5p	aaaagugcuuacagugcagguag	ENST00000339997	RTN3	aaccugcaugugggcuccucaguuauugaguuuuugugauccuau
BIN01758	MIMAT0000103	hsa-miR-106a	hsa-miR-106a-5p	aaaagugcuuacagugcagguag	ENST00000222345	SIPA1L3	aguccacaaccccugcacugauaacgucuguuacaguauggcugugacccga
BIN01759	MIMAT0000103	hsa-miR-106a	hsa-miR-106a-5p	aaaagugcuuacagugcagguag	ENST00000391971	2013-09-02	guuuucugugcacuguagccuuagugucaccuuucuucuugugucuc
BIN01760	MIMAT0000103	hsa-miR-106a	hsa-miR-106a-5p	aaaagugcuuacagugcagguag	ENST00000450114	WEE1	gaauuagacuuguauaucccacugggagcacuuuguaggcauugcaugaaccaugggauga
BIN01761	MIMAT0000103	hsa-miR-106a	hsa-miR-106a-5p	aaaagugcuuacagugcagguag	ENST00000381346	RDH11	cagccugcacugugccuuaacagaaggucuugagauucuaagu
BIN01762	MIMAT0000103	hsa-miR-106a	hsa-miR-106a-5p	aaaagugcuuacagugcagguag	ENST00000326840	DCBLD2	auguuucacuguuugcacuuugcauugaacaauggguuuauucgcu
BIN01763	MIMAT0000103	hsa-miR-106a	hsa-miR-106a-5p	aaaagugcuuacagugcagguag	ENST00000358912	PELI1	aacugacuguagcaaaguuuuauaugugguagcauaccuuuaauu
BIN01764	MIMAT0000103	hsa-miR-106a	hsa-miR-106a-5p	aaaagugcuuacagugcagguag	ENST00000378609	GNB1	uacgccaugcacuggggcacagacuccaggcuucucgucagugcc
BIN01765	MIMAT0000103	hsa-miR-106a	hsa-miR-106a-5p	aaaagugcuuacagugcagguag	ENST00000330459	KPNA2	gguuuguuacuguagcacuuuuuacacugaaacuauacuugaacagu
BIN01766	MIMAT0000103	hsa-miR-106a	hsa-miR-106a-5p	aaaagugcuuacagugcagguag	ENST00000225726	CCDC47	auguaucugcacgagcacuuagcuuguucagaucucugcauuuua
BIN01767	MIMAT0000103	hsa-miR-106a	hsa-miR-106a-5p	aaaagugcuuacagugcagguag	ENST00000373036	MTF1	gaacuguuuggcugcacuguaugucacuuuugcuuguugucaugu
BIN01768	MIMAT0000103	hsa-miR-106a	hsa-miR-106a-5p	aaaagugcuuacagugcagguag	ENST00000432921	ARHGAP5	gagaucacugcuaaauuuacagcacuguauucuuuaucucaguauca
BIN01769	MIMAT0000103	hsa-miR-106a	hsa-miR-106a-5p	aaaagugcuuacagugcagguag	ENST00000264932	SDHA	acgucuaccugcagcugcaccaccuaccuccagagcagcuggccac
BIN01770	MIMAT0000103	hsa-miR-106a	hsa-miR-106a-5p	aaaagugcuuacagugcagguag	ENST00000431526	ZNF598	gccuaccugcgugagcacuuccgggagaagcacuuucuguguga
BIN01771	MIMAT0000103	hsa-miR-106a	hsa-miR-106a-5p	aaaagugcuuacagugcagguag	ENST00000370128	RTCD1	accuucuaccuagugggcacuuuguacauauuuauuuuuuauuuua
BIN01772	MIMAT0000103	hsa-miR-106a	hsa-miR-106a-5p	aaaagugcuuacagugcagguag	ENST00000333027	MTMR3	acacaacugcacugaagccuuguuccucucggcugguguagagcuc
BIN01773	MIMAT0000103	hsa-miR-106a	hsa-miR-106a-5p	aaaagugcuuacagugcagguag	ENST00000381077	HDHD1A	aaucccaaccugcgcugugauuuuagccuccugagauuggaguuuc
BIN01774	MIMAT0000103	hsa-miR-106a	hsa-miR-106a-5p	aaaagugcuuacagugcagguag	ENST00000360096	ARL9	ccugcacucucuagcuucaaacagaguccagcacaguguggca
BIN01775	MIMAT0000103	hsa-miR-106a	hsa-miR-106a-5p	aaaagugcuuacagugcagguag	ENST00000322088	PPP2R1A	aacuaccugcaccgcaugacuacgcucuucugcaucaaugugcug
BIN01776	MIMAT0000103	hsa-miR-106a	hsa-miR-106a-5p	aaaagugcuuacagugcagguag	ENST00000334220	DLST	aaguugcuguaagcaccugggcugaggaggcaguuuuuguucc
BIN01777	MIMAT0000103	hsa-miR-106a	hsa-miR-106a-5p	aaaagugcuuacagugcagguag	ENST00000448552	CHTF8	uccugcauuguaucuuuucuuacuguuucuuuaauaaaugggau
BIN01778	MIMAT0000103	hsa-miR-106a	hsa-miR-106a-5p	aaaagugcuuacagugcagguag	ENST00000389385	RPH3A	ugggcacugcugccaaagacucccuccucccugaugcugggau
BIN01779	MIMAT0000103	hsa-miR-106a	hsa-miR-106a-5p	aaaagugcuuacagugcagguag	ENST00000395044	VDAC1	aauauguaggcacuuuguaaauucauauugaguaaaugaauga
BIN01780	MIMAT0000103	hsa-miR-106a	hsa-miR-106a-5p	aaaagugcuuacagugcagguag	ENST00000256646	NOTCH2	aaguucugccugggcauuuuguagauauuaacaggugaauucccgac
BIN01781	MIMAT0000103	hsa-miR-106a	hsa-miR-106a-5p	aaaagugcuuacagugcagguag	ENST00000243082	HOXC11	aaccucuaucugcccaguugcacuuacuacaugcccgaguucuccacggucuc
BIN01782	MIMAT0000103	hsa-miR-106a	hsa-miR-106a-5p	aaaagugcuuacagugcagguag	ENST00000306243	CHST14	auucgcuaccgccugcagcacuacuuuaaguuccuguuugugcggga
BIN01783	MIMAT0000103	hsa-miR-106a	hsa-miR-106a-5p	aaaagugcuuacagugcagguag	ENST00000339995	EIF4G2	aaauggauuccugcacgaagcacuagacgagaugacaacuccgcagcaaacaa
BIN01784	MIMAT0000103	hsa-miR-106a	hsa-miR-106a-5p	aaaagugcuuacagugcagguag	ENST00000232974	ZBTB47	gguaccccugaaccugaagaagcugggcggcggggugggaaga
BIN01785	MIMAT0000103	hsa-miR-106a	hsa-miR-106a-5p	aaaagugcuuacagugcagguag	ENST00000258607	CKAP2	aaaaccucagccuguaaacaccagcaguguaacagugaaaagua
BIN01786	MIMAT0000103	hsa-miR-106a	hsa-miR-106a-5p	aaaagugcuuacagugcagguag	ENST00000240851	TFG	gauacugaaacugacauuauuuguuaauggccagccaagaccc
BIN01787	MIMAT0000103	hsa-miR-106a	hsa-miR-106a-5p	aaaagugcuuacagugcagguag	ENST00000376033	BAT2	gaaaaguuuggggcaccugacaagcggcucaaagcagagccugcug
BIN01788	MIMAT0000103	hsa-miR-106a	hsa-miR-106a-5p	aaaagugcuuacagugcagguag	ENST00000366582	HEATR1	ggucuaccugcucagugccuuggcugcucugcagaagguuguggag
BIN01789	MIMAT0000103	hsa-miR-106a	hsa-miR-106a-5p	aaaagugcuuacagugcagguag	ENST00000366472	SH3BP5L	ccguguguaaccuguaagauguacugugugccuccggaagacac
BIN01790	MIMAT0000103	hsa-miR-106a	hsa-miR-106a-5p	aaaagugcuuacagugcagguag	ENST00000216129	TTLL12	acuggaucugcaagcccuggaaccuggcgcgcagccuggacac
BIN01791	MIMAT0000103	hsa-miR-106a	hsa-miR-106a-5p	aaaagugcuuacagugcagguag	ENST00000380518	COL2A1	cccccugagugacugcccccagcccaggccagaagaccucccu
BIN01792	MIMAT0000103	hsa-miR-106a	hsa-miR-106a-5p	aaaagugcuuacagugcagguag	ENST00000323213	EIF3M	gugcccgggccugcaccaugagcgucccggccuucaucgacauca
BIN01793	MIMAT0000103	hsa-miR-106a	hsa-miR-106a-5p	aaaagugcuuacagugcagguag	ENST00000371199	XIAP	aauuaauuaguaaggauucauccuuaauccuugcuaguuuaag
BIN01794	MIMAT0000103	hsa-miR-106a	hsa-miR-106a-5p	aaaagugcuuacagugcagguag	ENST00000488300	RNF182	aauuuuauaggccugcgaguuucgacucugucaccacugugucacac
BIN01795	MIMAT0000103	hsa-miR-106a	hsa-miR-106a-5p	aaaagugcuuacagugcagguag	ENST00000358015	RAD23B	agcaucuucugaaccugcaccugcuagugcagcuaaacaagagaagc
BIN01796	MIMAT0000103	hsa-miR-106a	hsa-miR-106a-5p	aaaagugcuuacagugcagguag	ENST00000375441	CUL4A	aauaucagauugaugcugcuaucgucagaauaaugaagaugagaaag
BIN01797	MIMAT0000103	hsa-miR-106a	hsa-miR-106a-5p	aaaagugcuuacagugcagguag	ENST00000373204	EIF2C1	ggacuaccagccugggaucacuuauauuguggugcagaaacgccauca
BIN01798	MIMAT0000103	hsa-miR-106a	hsa-miR-106a-5p	aaaagugcuuacagugcagguag	ENST00000430195	CYB561D1	gguggucuccugcuuagccuggucugacugcaguguagggaauag
BIN01799	MIMAT0000103	hsa-miR-106a	hsa-miR-106a-5p	aaaagugcuuacagugcagguag	ENST00000446231	SMG1	uauuccuguuuuggagacugccuauaaguuaauauugggagaaa
BIN01800	MIMAT0004672	hsa-miR-106b*	hsa-miR-106b-3p	ccgcacuguggguacuugcugc	ENST00000262077	NUP153	auuaacauguuaaaccaugggauaaaugccaucaauaaaaaauuauga
BIN01801	MIMAT0004672	hsa-miR-106b*	hsa-miR-106b-3p	ccgcacuguggguacuugcugc	ENST00000316024	WRAP53	cugcugguauucucugauguccucagcccagccagacaccuccuacg
BIN01802	MIMAT0004672	hsa-miR-106b*	hsa-miR-106b-3p	ccgcacuguggguacuugcugc	ENST00000260956	SSB	ugcugaaauuuucgggugauuuagaugaucagaccuguagaga
BIN01803	MIMAT0004672	hsa-miR-106b*	hsa-miR-106b-3p	ccgcacuguggguacuugcugc	ENST00000401878	RBM33	caaagugcuuacaaugcauguagacauuguucuuuguggucugacucu
BIN01804	MIMAT0004672	hsa-miR-106b*	hsa-miR-106b-3p	ccgcacuguggguacuugcugc	ENST00000300574	CRK	cugcuuuacuggaauucuacaaaauacacuauuuggacacuac
BIN01805	MIMAT0004672	hsa-miR-106b*	hsa-miR-106b-3p	ccgcacuguggguacuugcugc	ENST00000280557	DENR	uuaaaaaauggaauucuccauuaacuguggauuuuacuaaaua
BIN01806	MIMAT0004672	hsa-miR-106b*	hsa-miR-106b-3p	ccgcacuguggguacuugcugc	ENST00000333027	MTMR3	caagaaaucauucuucuguggaaggagaaugugccaucucagcuacccucaguccgccaggcagcccagucuguguauu
BIN01807	MIMAT0004672	hsa-miR-106b*	hsa-miR-106b-3p	ccgcacuguggguacuugcugc	ENST00000369151	C10orf46	auuucuguuucuccacauccacagugcuuuuuaguccaucauaaaaguuucu
BIN01808	MIMAT0004672	hsa-miR-106b*	hsa-miR-106b-3p	ccgcacuguggguacuugcugc	ENST00000376048	PRDM2	gcggcggcggcggcccucggugcucugaggcgcuggcgcggcgggcgcg
BIN01809	MIMAT0004672	hsa-miR-106b*	hsa-miR-106b-3p	ccgcacuguggguacuugcugc	ENST00000393893	CORO1B	caaggccuacccgacggugugugggcacacgggaccuguccuggaca
BIN01810	MIMAT0004672	hsa-miR-106b*	hsa-miR-106b-3p	ccgcacuguggguacuugcugc	ENST00000223368	BCL7B	caacccacagugccgcagacggcgucagaaagcuagcaccaucccggccc
BIN01811	MIMAT0004672	hsa-miR-106b*	hsa-miR-106b-3p	ccgcacuguggguacuugcugc	ENST00000425103	KIAA0232	augagcauccguggaagagcaagugcccagguuacauuuguucuagauggagguc
BIN01812	MIMAT0004672	hsa-miR-106b*	hsa-miR-106b-3p	ccgcacuguggguacuugcugc	ENST00000370651	PTP4A1	accuagaagcagccagcccaggcaugcagucacauuuaaucacauccccc
BIN01813	MIMAT0004672	hsa-miR-106b*	hsa-miR-106b-3p	ccgcacuguggguacuugcugc	ENST00000279101	CABLES2	caagaucagcagugaccugcgcaagagcggcgugacgcagcucaucgauaaguua
BIN01814	MIMAT0004672	hsa-miR-106b*	hsa-miR-106b-3p	ccgcacuguggguacuugcugc	ENST00000315939	WNK1	caauuugcagaaauccaucagcaaccccccaggcuccaaccugcggaccacuuagaccuagagacauuaacugaauag
BIN01815	MIMAT0004672	hsa-miR-106b*	hsa-miR-106b-3p	ccgcacuguggguacuugcugc	ENST00000274609	ADAMTS2	acacagcaagacccugucucaaaaaauaaaaauaaaagugaagu
BIN01816	MIMAT0004672	hsa-miR-106b*	hsa-miR-106b-3p	ccgcacuguggguacuugcugc	ENST00000376317	PRICKLE3	cugcuggcacccacagugcuucguguguaccacgugccaggaac
BIN01817	MIMAT0004672	hsa-miR-106b*	hsa-miR-106b-3p	ccgcacuguggguacuugcugc	ENST00000287461	ZNF689	aagguaacaccacagugccacuacaccuucuggggcuggacuuguuucagcagcuuugguug
BIN01818	MIMAT0004672	hsa-miR-106b*	hsa-miR-106b-3p	ccgcacuguggguacuugcugc	ENST00000376663	BMI1	agccccaguacuccagugcagucuccucauccacaguuuccuca
BIN01819	MIMAT0004672	hsa-miR-106b*	hsa-miR-106b-3p	ccgcacuguggguacuugcugc	ENST00000337138	HIF1A	accaacaguaaccaaccucaguguggguauaagaaaccaccuaugac
BIN01820	MIMAT0004672	hsa-miR-106b*	hsa-miR-106b-3p	ccgcacuguggguacuugcugc	ENST00000339209	PHF10	aagagguacucaccagaugagcugcgguaucugccauuaaacacagcccugua
BIN01821	MIMAT0004672	hsa-miR-106b*	hsa-miR-106b-3p	ccgcacuguggguacuugcugc	ENST00000342494	UBE3B	caaagccuacugugcgugagauccucuccuuccguuucugaaaucucuuacuc
BIN01822	MIMAT0004672	hsa-miR-106b*	hsa-miR-106b-3p	ccgcacuguggguacuugcugc	ENST00000261377	AC004381-6	caaaaguuuuggcagugcccagcaggcccucaacauucucacaggcaaggacugg
BIN01823	MIMAT0004672	hsa-miR-106b*	hsa-miR-106b-3p	ccgcacuguggguacuugcugc	ENST00000409544	ZNF638	augauugcauuucccacagugaaccuaaagauguuacuguucugucagugg
BIN01824	MIMAT0004672	hsa-miR-106b*	hsa-miR-106b-3p	ccgcacuguggguacuugcugc	ENST00000392006	HNRNPUL1	aguaugcccagcaguggaaccaguacuaucagaaccagggccagug
BIN01825	MIMAT0004672	hsa-miR-106b*	hsa-miR-106b-3p	ccgcacuguggguacuugcugc	ENST00000425103	KIAA0232	ucaccaaggaaagaagcagugaaguacccaccacugugcaugagaaaacccagagca
BIN01826	MIMAT0004672	hsa-miR-106b*	hsa-miR-106b-3p	ccgcacuguggguacuugcugc	ENST00000352645	ZC3H7B	aaggcucgcaaggacaugcugcugugcccacgggacgacgacuuuggcaaauacaacuuccugcugcaag
BIN01827	MIMAT0004672	hsa-miR-106b*	hsa-miR-106b-3p	ccgcacuguggguacuugcugc	ENST00000313269	GRINA	aagggggcuacccacagggucccuacccccaagggggcuaccca
BIN01828	MIMAT0004672	hsa-miR-106b*	hsa-miR-106b-3p	ccgcacuguggguacuugcugc	ENST00000262946	UQCR11	gcucauaaguaguaucugcaguguguucauccguugcugccuuaacaagucacccacacguagugg
BIN01829	MIMAT0004672	hsa-miR-106b*	hsa-miR-106b-3p	ccgcacuguggguacuugcugc	ENST00000393784	ERGIC1	gcaagcagcgguacuccuaccaguacacgguggccaacaaggaaua
BIN01830	MIMAT0004672	hsa-miR-106b*	hsa-miR-106b-3p	ccgcacuguggguacuugcugc	ENST00000314191	AC103686-3	gagcagcagccccgcggugcuggcauuacagacaucuuuaguuuuuuccaga
BIN01831	MIMAT0004672	hsa-miR-106b*	hsa-miR-106b-3p	ccgcacuguggguacuugcugc	ENST00000314423	CIRH1A	caggaauccgcuguguggcuuacaauaaccagucaaacagauuggc
BIN01832	MIMAT0004672	hsa-miR-106b*	hsa-miR-106b-3p	ccgcacuguggguacuugcugc	ENST00000262812	COPE	cgccuucuacaucggcagcuaccagcagugcauaaacgaggcg
BIN01833	MIMAT0004672	hsa-miR-106b*	hsa-miR-106b-3p	ccgcacuguggguacuugcugc	ENST00000230859	PAPD7	aggagaagugcuucagcugcccagugcgccguggggaguguuuuaacggaucgug
BIN01834	MIMAT0004672	hsa-miR-106b*	hsa-miR-106b-3p	ccgcacuguggguacuugcugc	ENST00000382751	URB1	gauccugcucacguucccauucagugcgguagucccugcggcccuggaagccagg
BIN01835	MIMAT0004672	hsa-miR-106b*	hsa-miR-106b-3p	ccgcacuguggguacuugcugc	ENST00000361813	SMG5	caaaaagcacauccacagccggagcacuuuggaaugugccuacaggacgc
BIN01836	MIMAT0004672	hsa-miR-106b*	hsa-miR-106b-3p	ccgcacuguggguacuugcugc	ENST00000262189	MLL3	agcuuccagcaguccccagugaggccuucuuuuacaccugcuuuaccagc
BIN01837	MIMAT0004672	hsa-miR-106b*	hsa-miR-106b-3p	ccgcacuguggguacuugcugc	ENST00000327430	SALL2	caucgugagaaguacccacaugugcagaugaacccacacccaguaccagagcac
BIN01838	MIMAT0004672	hsa-miR-106b*	hsa-miR-106b-3p	ccgcacuguggguacuugcugc	ENST00000379561	FOXO1	aaaugagcacauguaucccagugagcaguaaaucaauggaacaucccaagaaga
BIN01839	MIMAT0004672	hsa-miR-106b*	hsa-miR-106b-3p	ccgcacuguggguacuugcugc	ENST00000303204	PRELID1	uggcagcgguacccgaaucccuauagcaaacaugucuugacggaaga
BIN01840	MIMAT0004672	hsa-miR-106b*	hsa-miR-106b-3p	ccgcacuguggguacuugcugc	ENST00000263083	DPH1	ugagugucccacagugcaagccccuguccccuggagagauccugggcug
BIN01841	MIMAT0004672	hsa-miR-106b*	hsa-miR-106b-3p	ccgcacuguggguacuugcugc	ENST00000315684	C17orf68	ucgaaucccagcggugccuuuauucaauugaaacagcgugauu
BIN01842	MIMAT0004672	hsa-miR-106b*	hsa-miR-106b-3p	ccgcacuguggguacuugcugc	ENST00000229239	GAPDH	gagccgcaccuugucauguaccaucaauaaaguacccugugcucaacca
BIN01843	MIMAT0004672	hsa-miR-106b*	hsa-miR-106b-3p	ccgcacuguggguacuugcugc	ENST00000370053	STMN3	gugagacgcggucccucggugcagacaccaggccgggcgcggcuggg
BIN01844	MIMAT0004672	hsa-miR-106b*	hsa-miR-106b-3p	ccgcacuguggguacuugcugc	ENST00000376281	HNRNPK	ucccagacagcaguggccccgagcgcauauugaguaucagugcugauauug
BIN01845	MIMAT0004672	hsa-miR-106b*	hsa-miR-106b-3p	ccgcacuguggguacuugcugc	ENST00000269243	MYH10	cgagacgcagccaccccagucagaguaaaguugcaggaagccagag
BIN01846	MIMAT0004672	hsa-miR-106b*	hsa-miR-106b-3p	ccgcacuguggguacuugcugc	ENST00000352178	CBS	gcagauccaguaccacagcaccgggaaguccagucagcggcagaugguguu
BIN01847	MIMAT0004672	hsa-miR-106b*	hsa-miR-106b-3p	ccgcacuguggguacuugcugc	ENST00000464889	PCMT1	cuguuguaccccaggcgcuaauagaucaguuaaagcccggagg
BIN01848	MIMAT0004672	hsa-miR-106b*	hsa-miR-106b-3p	ccgcacuguggguacuugcugc	ENST00000392011	SH3BP4	cugugugccugcaguugucagggaccauuugggaucccgaaucucauucu
BIN01849	MIMAT0004672	hsa-miR-106b*	hsa-miR-106b-3p	ccgcacuguggguacuugcugc	ENST00000358704	ZNF238	ccuacacaugcacccagugcggcaagagcuuccaguacucgcacaaccugagccgccaugccgug
BIN01850	MIMAT0004672	hsa-miR-106b*	hsa-miR-106b-3p	ccgcacuguggguacuugcugc	ENST00000457631	STAG3L2	acuggaaacuuuucuacccugagugcgagauaagaacgauggguggaagagagcaa
BIN01851	MIMAT0004672	hsa-miR-106b*	hsa-miR-106b-3p	ccgcacuguggguacuugcugc	ENST00000323441	HIF1A	accaacaguaaccaaccucaguguggguauaagaaaccaccuaugaccugcuu
BIN01852	MIMAT0004672	hsa-miR-106b*	hsa-miR-106b-3p	ccgcacuguggguacuugcugc	ENST00000327492	TOB2	gaacaccaugcaguaucccagccagcaguuccagcccguggugcuggccaacug
BIN01853	MIMAT0004672	hsa-miR-106b*	hsa-miR-106b-3p	ccgcacuguggguacuugcugc	ENST00000278572	RPS3	aagggugggaagccagagccgccugccaugccccagccaguccccacagcauaacagggucuccuuggcagcugu
BIN01854	MIMAT0004672	hsa-miR-106b*	hsa-miR-106b-3p	ccgcacuguggguacuugcugc	ENST00000159111	KDM4B	aacagcgagaaguacuguaccccgcggcaccaggacuuugaugaccuugaacgcaa
BIN01855	MIMAT0004672	hsa-miR-106b*	hsa-miR-106b-3p	ccgcacuguggguacuugcugc	ENST00000314423	CIRH1A	aacagcagugagaagcagugggugcggacaaaaccguuccagcaucacacucaugacgug
BIN01856	MIMAT0004672	hsa-miR-106b*	hsa-miR-106b-3p	ccgcacuguggguacuugcugc	ENST00000383405	CLIC1	aaaaggcggaccgagacagugcagaagcugugcccaggggggcagcucccauuccu
BIN01857	MIMAT0004672	hsa-miR-106b*	hsa-miR-106b-3p	ccgcacuguggguacuugcugc	ENST00000283195	RANBP2	agaccagcagcuaauguuacucccacaaagggcccagucuauggcaugaauaggcuuccaccccaacagc
BIN01858	MIMAT0004672	hsa-miR-106b*	hsa-miR-106b-3p	ccgcacuguggguacuugcugc	ENST00000354619	ERO1LB	uuugauuuugaacagaauuccaaauaauuuacuguuguacccaccagaaucuagaaaaugugaauuaaa
BIN01859	MIMAT0004672	hsa-miR-106b*	hsa-miR-106b-3p	ccgcacuguggguacuugcugc	ENST00000397062	NFE2L2	cuaaacacaagucccaguguggcaucaccagaacacucaguggaaucuuccagcuauggagacacacua
BIN01860	MIMAT0004672	hsa-miR-106b*	hsa-miR-106b-3p	ccgcacuguggguacuugcugc	ENST00000423525	TKT	cuaccagaagcggugcgaggccuucgguuggcaugccaucaucguggauggacacagcgugg
BIN01861	MIMAT0004672	hsa-miR-106b*	hsa-miR-106b-3p	ccgcacuguggguacuugcugc	ENST00000491306	RPL37A	agccagcacgccaaguacacuugcucuuucuguggcaaaaccaagaugaagagacgagcuguggggau
BIN01862	MIMAT0000680	hsa-miR-106b	hsa-miR-106b-5p	uaaagugcugacagugcagau	ENST00000216605	MTHFD1	ggugaaacaaaggccaaaguucugcugucagcacuagaacgccugaagcaccggccugaugggaaauac
BIN01863	MIMAT0000680	hsa-miR-106b	hsa-miR-106b-5p	uaaagugcugacagugcagau	ENST00000261951	CNOT6	ugggauuauuagcacuuucaaacuuagggacauuauuaaauuggauggaa
BIN01864	MIMAT0000680	hsa-miR-106b	hsa-miR-106b-5p	uaaagugcugacagugcagau	ENST00000217254	C20orf54	gggguccucuccgugcuugggaccugcuuugggggcuacaacaug
BIN01865	MIMAT0000680	hsa-miR-106b	hsa-miR-106b-5p	uaaagugcugacagugcagau	ENST00000301011	ZC3H18	agauuggaauucucggaucccgagagaugucagagacacaguacucgag
BIN01866	MIMAT0000680	hsa-miR-106b	hsa-miR-106b-5p	uaaagugcugacagugcagau	ENST00000331134	NPLOC4	agccaugugggccugucagcacugcacguucaugaaccagccaggcacaggccac
BIN01867	MIMAT0000680	hsa-miR-106b	hsa-miR-106b-5p	uaaagugcugacagugcagau	ENST00000272313	SMEK2	gauaugaaagcugcuuuuuuaagaagaguaaaagcacauucca
BIN01868	MIMAT0000680	hsa-miR-106b	hsa-miR-106b-5p	uaaagugcugacagugcagau	ENST00000358524	PATE2	uccucuccguuggaauucucuuuggauuagcccugacacuuucug
BIN01869	MIMAT0000680	hsa-miR-106b	hsa-miR-106b-5p	uaaagugcugacagugcagau	ENST00000316292	EEF1A1	aggcugacugugcuguccugauuguugcugcugguguuggugaauuugaagcugguauc
BIN01870	MIMAT0000680	hsa-miR-106b	hsa-miR-106b-5p	uaaagugcugacagugcagau	ENST00000303319	MMADHC	uggguugaucuauaaacacugucagacuaaaguuuuuaaaauauauuuauuu
BIN01871	MIMAT0000680	hsa-miR-106b	hsa-miR-106b-5p	uaaagugcugacagugcagau	ENST00000301067	MLL2	auugcaccugucccggccgcuggaggaaucgccccucucuccg
BIN01872	MIMAT0000680	hsa-miR-106b	hsa-miR-106b-5p	uaaagugcugacagugcagau	ENST00000339656	ZNF587	aucugccugccucagcuucucaggugugaccuacugugcuuggcc
BIN01873	MIMAT0000680	hsa-miR-106b	hsa-miR-106b-5p	uaaagugcugacagugcagau	ENST00000373204	EIF2C1	aagaagaacauuuacacugucacagcacugcccauuggcaacgaacgggucgacuuugaggugacaauc
BIN01874	MIMAT0000680	hsa-miR-106b	hsa-miR-106b-5p	uaaagugcugacagugcagau	ENST00000432929	KANK2	agacacggagagagacgcagaaggacagagacguggagagaga
BIN01875	MIMAT0000680	hsa-miR-106b	hsa-miR-106b-5p	uaaagugcugacagugcagau	ENST00000446176	FNBP1	gcacugugucagauaacagccuuucaaauuccagaggagaaggcaaaccagaccucaaauuugguggcaaauccaaagga
BIN01876	MIMAT0000680	hsa-miR-106b	hsa-miR-106b-5p	uaaagugcugacagugcagau	ENST00000259021	MYST2	ugugaauccuguggacauugucagcacucugcaagcccuucagaugcucaaauac
BIN01877	MIMAT0000680	hsa-miR-106b	hsa-miR-106b-5p	uaaagugcugacagugcagau	ENST00000394607	ELOVL6	aauggaccugucagcaaauucugggcuuaugcauuugugcuaagcaaagcacccgaacuaggagauacaauauucauuauucug
BIN01878	MIMAT0000680	hsa-miR-106b	hsa-miR-106b-5p	uaaagugcugacagugcagau	ENST00000302274	ELOVL6	aauggaccugucagcaaauucugggcuuaugcauuugugcuaagcaaagcacccgaacuaggagauacaauauucauuauucug
BIN01879	MIMAT0000680	hsa-miR-106b	hsa-miR-106b-5p	uaaagugcugacagugcagau	ENST00000341657	ANKFY1	aacaaucuugccugucauugcacucagaaucuuaagaucauguuucaaa
BIN01880	MIMAT0000680	hsa-miR-106b	hsa-miR-106b-5p	uaaagugcugacagugcagau	ENST00000308275	FBXO22	aauuaucugcagcaaguagucagcacuuucagugauaugaauaucaucuuggcuggag
BIN01881	MIMAT0000680	hsa-miR-106b	hsa-miR-106b-5p	uaaagugcugacagugcagau	ENST00000270625	AC010619-1	augaagaugcagaggaccauugucauccgccgagacuaucugcacuaca
BIN01882	MIMAT0000680	hsa-miR-106b	hsa-miR-106b-5p	uaaagugcugacagugcagau	ENST00000247930	ZNF777	gagcugccgcagcacuugcaaucccuugggcagcuguccgggagauau
BIN01883	MIMAT0000680	hsa-miR-106b	hsa-miR-106b-5p	uaaagugcugacagugcagau	ENST00000225972	LRRC59	cuugccugucagcuuugcucagcucaagaaccugaagugguugga
BIN01884	MIMAT0000680	hsa-miR-106b	hsa-miR-106b-5p	uaaagugcugacagugcagau	ENST00000452648	C17orf63	cuacuguggcacccagcacuuuagcccacccccaggcccaggcucuggcccg
BIN01885	MIMAT0000680	hsa-miR-106b	hsa-miR-106b-5p	uaaagugcugacagugcagau	ENST00000264187	NID1	cguccugucagcuccuugaccuaugagccggggccugacuaggaaaa
BIN01886	MIMAT0000680	hsa-miR-106b	hsa-miR-106b-5p	uaaagugcugacagugcagau	ENST00000269122	CLTC	ccaggacccagaugugcacuuuaaauauauucaggcagcuugcaagacugg
BIN01887	MIMAT0000680	hsa-miR-106b	hsa-miR-106b-5p	uaaagugcugacagugcagau	ENST00000375759	SPEN	auuagccggaugccugucagcauugaccuggaaaauucacagaagauaaccuug
BIN01888	MIMAT0000680	hsa-miR-106b	hsa-miR-106b-5p	uaaagugcugacagugcagau	ENST00000292782	DCUN1D1	aaaugcuuaucugccugucacauaaguuaaacuauuuaauuuguuuug
BIN01889	MIMAT0000680	hsa-miR-106b	hsa-miR-106b-5p	uaaagugcugacagugcagau	ENST00000394275	UNC45A	caucagcagccucaccagcugugagccugcuaucaggccugccccuccaauaaaag
BIN01890	MIMAT0000680	hsa-miR-106b	hsa-miR-106b-5p	uaaagugcugacagugcagau	ENST00000394258	RCCD1	acccucaagcacgguccuaaacuugucugcacuuuagaaacaccuggagagcauugaaaacucugc
BIN01891	MIMAT0000680	hsa-miR-106b	hsa-miR-106b-5p	uaaagugcugacagugcagau	ENST00000264819	MIER2	cucagcaaccugcacuugaaccggcacugugagaagaucuacgagaacgaagaccagcugcucugggacccca
BIN01892	MIMAT0000680	hsa-miR-106b	hsa-miR-106b-5p	uaaagugcugacagugcagau	ENST00000373132	STK40	uggggacucuuccugcaugucagcaauaaaacuuccugaucuggaaccac
BIN01893	MIMAT0000680	hsa-miR-106b	hsa-miR-106b-5p	uaaagugcugacagugcagau	ENST00000368521	C1orf43	cugccuguccgccauguuuucaggccgggucuggcuuggucuuccc
BIN01894	MIMAT0000680	hsa-miR-106b	hsa-miR-106b-5p	uaaagugcugacagugcagau	ENST00000354105	CWF19L1	agccugucaguuuuucuuugauuuaaaugaaaagcagggaaggaagcgu
BIN01895	MIMAT0000680	hsa-miR-106b	hsa-miR-106b-5p	uaaagugcugacagugcagau	ENST00000430334	PLEKHM1	aaaccagcacugucagcacuuugagcccuccucgguuuauggagggucgccgucuugcccac
BIN01896	MIMAT0000680	hsa-miR-106b	hsa-miR-106b-5p	uaaagugcugacagugcagau	ENST00000084795	RPL18	gcacuguccugcucuccgguccucgcaagggccgagagguguaccggcauuucggcaaggccc
BIN01897	MIMAT0000680	hsa-miR-106b	hsa-miR-106b-5p	uaaagugcugacagugcagau	ENST00000306434	MAT2A	ccugucagcaugaauuuguaaugucuugagcucuauuaugaaug
BIN01898	MIMAT0000680	hsa-miR-106b	hsa-miR-106b-5p	uaaagugcugacagugcagau	ENST00000418476	UNC45A	caucagcagccucaccagcugugagccugcuaucaggccugccccuccaauaaaag
BIN01899	MIMAT0000680	hsa-miR-106b	hsa-miR-106b-5p	uaaagugcugacagugcagau	ENST00000296412	ADH5	gucaucccacuuuacaucccacaguguggagaaugcaaauuuu
BIN01900	MIMAT0000680	hsa-miR-106b	hsa-miR-106b-5p	uaaagugcugacagugcagau	ENST00000300101	ZBTB39	aggcacugucagcacgggcauccagaccagcacgagcuccugccagccauac
BIN01901	MIMAT0000680	hsa-miR-106b	hsa-miR-106b-5p	uaaagugcugacagugcagau	ENST00000316292	EEF1A1	agccagaagagauaugaggaaauuguuaaggaagucagcacuuacauuaagaaaauuggcuacaaccccgacacaguagcauuugugccaauuuc
BIN01902	MIMAT0000680	hsa-miR-106b	hsa-miR-106b-5p	uaaagugcugacagugcagau	ENST00000378670	UQCRQ	uauggucugcacuguugugauauuacauuuuugugaguagaauccu
BIN01903	MIMAT0000680	hsa-miR-106b	hsa-miR-106b-5p	uaaagugcugacagugcagau	ENST00000348108	MYL6	auguuugccgucagcauucaccaaauaaacuugcucucugggcccucggu
BIN01904	MIMAT0000680	hsa-miR-106b	hsa-miR-106b-5p	uaaagugcugacagugcagau	ENST00000373926	FBXW2	agaaguaucugccugcagccaagacuucauuuugauggcaaauacauuguc
BIN01905	MIMAT0000680	hsa-miR-106b	hsa-miR-106b-5p	uaaagugcugacagugcagau	ENST00000376215	PDSS1	uccuguccuguuugccugucagcaguucccagaaaugaaugcuaugaucaugcgacgguuc
BIN01906	MIMAT0000680	hsa-miR-106b	hsa-miR-106b-5p	uaaagugcugacagugcagau	ENST00000344548	CDC42	uuucugcacagcuggugucggcaucauacuaaaagcaauguuuaaauca
BIN01907	MIMAT0000680	hsa-miR-106b	hsa-miR-106b-5p	uaaagugcugacagugcagau	ENST00000344035	PTP4A2	ucugccaggcucagcacagcauuuucgcugacaagugagcuugga
BIN01908	MIMAT0000680	hsa-miR-106b	hsa-miR-106b-5p	uaaagugcugacagugcagau	ENST00000379938	RREB1	uccauuuccagucugucagcauuagacauggucacuguucaaguuuca
BIN01909	MIMAT0000680	hsa-miR-106b	hsa-miR-106b-5p	uaaagugcugacagugcagau	ENST00000304863	UQCRFS1	uaauaaagacacuguuaagcacuguuaugcucagucauacacgcgaaagguacaau
BIN01910	MIMAT0000680	hsa-miR-106b	hsa-miR-106b-5p	uaaagugcugacagugcagau	ENST00000435030	KIF5C	guucucuguaggccacuuucuaaaaaagccacauaugugcaauuuu
BIN01911	MIMAT0000680	hsa-miR-106b	hsa-miR-106b-5p	uaaagugcugacagugcagau	ENST00000317881	SLC25A5	cuggcugucaguuucucaguggcaacuauuuacugguugaaaauggga
BIN01912	MIMAT0000680	hsa-miR-106b	hsa-miR-106b-5p	uaaagugcugacagugcagau	ENST00000352983	RPL7	augcuggcaacagggaggaccagaucaacaggcuuauuagaagaau
BIN01913	MIMAT0000680	hsa-miR-106b	hsa-miR-106b-5p	uaaagugcugacagugcagau	ENST00000401695	RPS14	cacccccauccccucugacagcacucgcaggaaggggggucgccgugguc
BIN01914	MIMAT0000680	hsa-miR-106b	hsa-miR-106b-5p	uaaagugcugacagugcagau	ENST00000331079	PRMT3	auuugcacuaucagccuuguagcagugagugaugugaauaaacau
BIN01915	MIMAT0000680	hsa-miR-106b	hsa-miR-106b-5p	uaaagugcugacagugcagau	ENST00000400521	TXNRD2	aaagagauucugcugucagccgaucacaucaucauugcuacuggagggcggccg
BIN01916	MIMAT0000680	hsa-miR-106b	hsa-miR-106b-5p	uaaagugcugacagugcagau	ENST00000264663	NNT	acugccuggaaggcacuuacucaaugcaggcuuacuggcugcuagu
BIN01917	MIMAT0000680	hsa-miR-106b	hsa-miR-106b-5p	uaaagugcugacagugcagau	ENST00000357668	ASAP1	acugccaggauucagcacuccaagggacaaacagcggcucuccu
BIN01918	MIMAT0000680	hsa-miR-106b	hsa-miR-106b-5p	uaaagugcugacagugcagau	ENST00000279387	PPP4C	accucagccugucagccaucaucgauggcaagaucuucugcgugcac
BIN01919	MIMAT0000680	hsa-miR-106b	hsa-miR-106b-5p	uaaagugcugacagugcagau	ENST00000229314	GOLT1B	aaagucccacugucagauuauauuaucuaacaauugaauauuguaaaua
BIN01920	MIMAT0000680	hsa-miR-106b	hsa-miR-106b-5p	uaaagugcugacagugcagau	ENST00000312678	AP2B1	aaugauguuucagugugcaaaaacuauagagccugucagcaccaaagcugacagaaguuauaccuuac
BIN01921	MIMAT0000680	hsa-miR-106b	hsa-miR-106b-5p	uaaagugcugacagugcagau	ENST00000283943	TRIP12	cagugucugccuguuacagcaaaagaaacaaaucaugauuucuuuucuaauguu
BIN01922	MIMAT0000680	hsa-miR-106b	hsa-miR-106b-5p	uaaagugcugacagugcagau	ENST00000376854	C9orf40	uaguuuucaacacugacagcacuuuaaaaaucuuugccugggccucacucuugaga
BIN01923	MIMAT0000680	hsa-miR-106b	hsa-miR-106b-5p	uaaagugcugacagugcagau	ENST00000393915	HMMR	agaucugcagaccaagucagcacuaaaggaaacagaaauuaaagaaaucacaguuucu
BIN01924	MIMAT0000680	hsa-miR-106b	hsa-miR-106b-5p	uaaagugcugacagugcagau	ENST00000457657	ACIN1	ugacacagaggggggccagccuggucggaaacgacgcuggggagccagcacagccacc
BIN01925	MIMAT0000680	hsa-miR-106b	hsa-miR-106b-5p	uaaagugcugacagugcagau	ENST00000317091	CES2	ucccugcacuccaaguagcacauuuucaguguucccgggccccuguguacuu
BIN01926	MIMAT0000680	hsa-miR-106b	hsa-miR-106b-5p	uaaagugcugacagugcagau	ENST00000332290	C6orf120	acucugcugacagcacuuuaaaacuuuaacagcacaaugauaacuuguac
BIN01927	MIMAT0000680	hsa-miR-106b	hsa-miR-106b-5p	uaaagugcugacagugcagau	ENST00000264903	CNOT6L	aaaagaacgagaccaaauucugccgucagcaucauucacgguuauguguuacaaugug
BIN01928	MIMAT0000680	hsa-miR-106b	hsa-miR-106b-5p	uaaagugcugacagugcagau	ENST00000355540	TRRAP	cucuucgggacccuuaugauccucaagucugccugcagcaacaaccccagcuacauagacaggcuga
BIN01929	MIMAT0000680	hsa-miR-106b	hsa-miR-106b-5p	uaaagugcugacagugcagau	ENST00000252015	TRPC4AP	acugagacuuuuuugacggagagggacaaacaauccaaguggaguggaauuc
BIN01930	MIMAT0000680	hsa-miR-106b	hsa-miR-106b-5p	uaaagugcugacagugcagau	ENST00000319285	DCTPP1	aauuaaucguucugcacuucagcuuccuugucuaucaaauaaaaagaauaguaccugcccaa
BIN01931	MIMAT0000680	hsa-miR-106b	hsa-miR-106b-5p	uaaagugcugacagugcagau	ENST00000369619	MXI1	aagcuaaccuuauccugcauuguuagcacuaggcacccagcugccaccucuccauccugcugcccuuaggcc
BIN01932	MIMAT0000680	hsa-miR-106b	hsa-miR-106b-5p	uaaagugcugacagugcagau	ENST00000398073	CTDSP2	ugccuggucagcaccaauucaagccaugccaggaaucugccuaccugccagguu
BIN01933	MIMAT0000680	hsa-miR-106b	hsa-miR-106b-5p	uaaagugcugacagugcagau	ENST00000399300	RBM12B	aggcacuguaagcacuuuacaugcauaaucucgguauucccugugaguacaggguuaauuauuuaccucuauuucacaaau
BIN01934	MIMAT0000680	hsa-miR-106b	hsa-miR-106b-5p	uaaagugcugacagugcagau	ENST00000445559	PFDN6	gucggggaggcagaaacuugaagcacaacuaacagaaaauaauaucgugaa
BIN01935	MIMAT0000680	hsa-miR-106b	hsa-miR-106b-5p	uaaagugcugacagugcagau	ENST00000366577	MTR	cuauuucucguucuuucugcacuguuucaaauuuuuacaaguguauguuauuguacuuuua
BIN01936	MIMAT0000680	hsa-miR-106b	hsa-miR-106b-5p	uaaagugcugacagugcagau	ENST00000308025	DDX23	agaagauccuggagcacaugccugucagcaaccagaagccagacacggaugaggcugaggacccugaga
BIN01937	MIMAT0000680	hsa-miR-106b	hsa-miR-106b-5p	uaaagugcugacagugcagau	ENST00000221419	HNRNPL	uuguguuucuccacugcucagcacgccuccuaauuaggugccuaggaagaguccca
BIN01938	MIMAT0000680	hsa-miR-106b	hsa-miR-106b-5p	uaaagugcugacagugcagau	ENST00000396821	DDX17	gaaaggggagauggcccaaucugucuaguucuggcuccuaccagagagcuugcccagcaaguacag
BIN01939	MIMAT0000680	hsa-miR-106b	hsa-miR-106b-5p	uaaagugcugacagugcagau	ENST00000409792	SETD2	cugucagcacugugcuacugaugauacaucacccuggggaauuc
BIN01940	MIMAT0000680	hsa-miR-106b	hsa-miR-106b-5p	uaaagugcugacagugcagau	ENST00000373812	YTHDF2	cugagcaacggagagccccacuuccuaccagaugcaauguuugg
BIN01941	MIMAT0000680	hsa-miR-106b	hsa-miR-106b-5p	uaaagugcugacagugcagau	ENST00000216455	PSMA3	cucaaucggcacuggguaugaccugucagccucuacauucucuccugacggaagaguuu
BIN01942	MIMAT0000680	hsa-miR-106b	hsa-miR-106b-5p	uaaagugcugacagugcagau	ENST00000445736	HSPA1B	cagcgcgagagggugucagccaagaacgcccuggaguccuacgccuuca
BIN01943	MIMAT0000680	hsa-miR-106b	hsa-miR-106b-5p	uaaagugcugacagugcagau	ENST00000453372	ZNF562	aauaucugccuuagucagcucagacaaccauaagagaauaccgcag
BIN01944	MIMAT0000680	hsa-miR-106b	hsa-miR-106b-5p	uaaagugcugacagugcagau	ENST00000370390	MTMR1	aacggacaggcacuauuugcauucagcuauaaagaaaaauuuccaauuaaugg
BIN01945	MIMAT0000680	hsa-miR-106b	hsa-miR-106b-5p	uaaagugcugacagugcagau	ENST00000393053	TMPO	uugcagugagcagagauuacgucacugcacuguagccuggcgacagagcaagacuccaucuc
BIN01946	MIMAT0000680	hsa-miR-106b	hsa-miR-106b-5p	uaaagugcugacagugcagau	ENST00000338008	ZFYVE16	uucugccucagcauuaucuaaaugaucuugauagugcucugauaccu
BIN01947	MIMAT0000680	hsa-miR-106b	hsa-miR-106b-5p	uaaagugcugacagugcagau	ENST00000337130	UGP2	ugccaaggagccguuuucugccugucaaaaccacaucagaucucuugcuggugaugucaaaccucuauagucuuaaugcagg
BIN01948	MIMAT0000680	hsa-miR-106b	hsa-miR-106b-5p	uaaagugcugacagugcagau	ENST00000339364	PIK3AP1	ucggcagaggaccuaagccuuuuccucagcacccgcugugucguggugcugcuguccgcgga
BIN01949	MIMAT0000680	hsa-miR-106b	hsa-miR-106b-5p	uaaagugcugacagugcagau	ENST00000349384	RREB1	uccauuuccagucugucagcauuagacauggucacuguucaaguuuca
BIN01950	MIMAT0000680	hsa-miR-106b	hsa-miR-106b-5p	uaaagugcugacagugcagau	ENST00000359606	CBFA2T2	ucaguaccccggacagggccacauuugcaugagacauggcugucucacaggucacagagcca
BIN01951	MIMAT0000680	hsa-miR-106b	hsa-miR-106b-5p	uaaagugcugacagugcagau	ENST00000327987	IGDCC3	auccacugucagcagccauggccggaagcuauuuuuauacaagguguguuaaggg
BIN01952	MIMAT0000680	hsa-miR-106b	hsa-miR-106b-5p	uaaagugcugacagugcagau	ENST00000355072	HTT	cuccgucagcacaauaaccagaauauauagaggcuauaaccuacuacca
BIN01953	MIMAT0000680	hsa-miR-106b	hsa-miR-106b-5p	uaaagugcugacagugcagau	ENST00000225726	CCDC47	aggagaggcccauguaucugcacgagcacuuagcuuguucagaucucugcauuuua
BIN01954	MIMAT0000680	hsa-miR-106b	hsa-miR-106b-5p	uaaagugcugacagugcagau	ENST00000449102	EIF3F	caucaaagccuacgucagcacuuuaaugggagucccugggaggaccaugggagugauguuca
BIN01955	MIMAT0000680	hsa-miR-106b	hsa-miR-106b-5p	uaaagugcugacagugcagau	ENST00000320225	RNPS1	gccggaggacgagccucggucaucgcgcugcccucccagguucaacaggcuacccaugug
BIN01956	MIMAT0000680	hsa-miR-106b	hsa-miR-106b-5p	uaaagugcugacagugcagau	ENST00000263980	SLC9A1	gaccugccugucaucaccaucgacccggcuuccccgcagucac
BIN01957	MIMAT0000680	hsa-miR-106b	hsa-miR-106b-5p	uaaagugcugacagugcagau	ENST00000334705	FAM91A1	cucaccaaugaaauccggccugucagcagcugcaccccucagcauauuggaccagcuauc
BIN01958	MIMAT0000680	hsa-miR-106b	hsa-miR-106b-5p	uaaagugcugacagugcagau	ENST00000371703	RPP30	ccccagucucugucagcacucccuucuucccuuuuauaguucaucagccacaa
BIN01959	MIMAT0000680	hsa-miR-106b	hsa-miR-106b-5p	uaaagugcugacagugcagau	ENST00000342160	HUWE1	cccauugacuuucccacaucugcugccugucaggcuguugcaggugucugcaaauccauauugaca
BIN01960	MIMAT0000680	hsa-miR-106b	hsa-miR-106b-5p	uaaagugcugacagugcagau	ENST00000222247	RPL18A	cccaccggguccugcgccgucagcacaagccacgcuucaccaccaagaggcccaac
BIN01961	MIMAT0000680	hsa-miR-106b	hsa-miR-106b-5p	uaaagugcugacagugcagau	ENST00000373943	STX12	caagggcccaaaugcauaaguuucuuugcacuguugcacuuacuuaauacaaauaaauguuuuuuaaagc
BIN01962	MIMAT0000680	hsa-miR-106b	hsa-miR-106b-5p	uaaagugcugacagugcagau	ENST00000361272	CNOT7	auugucugccuuucaguacuaaguaugaccguuccuaucucagau
BIN01963	MIMAT0000680	hsa-miR-106b	hsa-miR-106b-5p	uaaagugcugacagugcagau	ENST00000293443	FAM171A2	agcgccgggcugcccgccugccugucagcuccaccuacagccagcucugggcguc
BIN01964	MIMAT0000680	hsa-miR-106b	hsa-miR-106b-5p	uaaagugcugacagugcagau	ENST00000298992	ABTB2	agcauggagagugccgugaacaccuacaaauaugccaagauccaca
BIN01965	MIMAT0000680	hsa-miR-106b	hsa-miR-106b-5p	uaaagugcugacagugcagau	ENST00000361040	GON4L	acgguuugaggaaccacuggccaaccuguuaaaugaacaacaucggacagugaaggagcuauuuga
BIN01966	MIMAT0000680	hsa-miR-106b	hsa-miR-106b-5p	uaaagugcugacagugcagau	ENST00000340384	TUBB2C	accacggggacagcgaccugcagcuggaacgcaucaacguguacuacaaugaggccaccg
BIN01967	MIMAT0000680	hsa-miR-106b	hsa-miR-106b-5p	uaaagugcugacagugcagau	ENST00000372904	TTPAL	aauguucugcauuucagcacuuuagaaccucccugugaagauuuuagccuuagcccaaacaucaaauuag
BIN01968	MIMAT0000680	hsa-miR-106b	hsa-miR-106b-5p	uaaagugcugacagugcagau	ENST00000319420	TMEM46	aaucugccugucucagccucccaaagugcugggauuacaggcgu
BIN01969	MIMAT0000680	hsa-miR-106b	hsa-miR-106b-5p	uaaagugcugacagugcagau	ENST00000278756	APLP2	aagcacgugagagacccucgcaaaaugaugugaaaggaccaguuuc
BIN01970	MIMAT0000680	hsa-miR-106b	hsa-miR-106b-5p	uaaagugcugacagugcagau	ENST00000234420	MSH6	aacggagggauguaucauugaaggacugcaugcggcgacuguucuauaacuuugauaaaaauuacaagga
BIN01971	MIMAT0000680	hsa-miR-106b	hsa-miR-106b-5p	uaaagugcugacagugcagau	ENST00000311212	ZNF706	aaagcugccuuaauauauaccugcacugucuguaggacacaaaugccagacccuaaga
BIN01972	MIMAT0000680	hsa-miR-106b	hsa-miR-106b-5p	uaaagugcugacagugcagau	ENST00000321358	YBX1	aaaaucaaggagaugagacccaaggucagcagccaccucaacgucgguaccgccgcaa
BIN01973	MIMAT0000680	hsa-miR-106b	hsa-miR-106b-5p	uaaagugcugacagugcagau	ENST00000368426	ZBTB7B	aggagugcccugucugccacaagaucauccauggggcaggcaaac
BIN01974	MIMAT0000680	hsa-miR-106b	hsa-miR-106b-5p	uaaagugcugacagugcagau	ENST00000395686	ERO1L	aauccaucugccuguugcacuuuucuugguugucccagagacaccugugugugucu
BIN01975	MIMAT0000680	hsa-miR-106b	hsa-miR-106b-5p	uaaagugcugacagugcagau	ENST00000375533	BAMBI	uuugaguucugcuggacaggagcacuuuaucugaagacaaacucauuuaaucaucuu
BIN01976	MIMAT0000680	hsa-miR-106b	hsa-miR-106b-5p	uaaagugcugacagugcagau	ENST00000342449	BRWD1	auuuguucuggagacacaucccuuugauuccagaauuauguuaucugcaggacaugauggcagcauauuua
BIN01977	MIMAT0000680	hsa-miR-106b	hsa-miR-106b-5p	uaaagugcugacagugcagau	ENST00000299980	AP1G1	ucaaugauauugcugcaggcauccccuccaucacagcauacagua
BIN01978	MIMAT0000680	hsa-miR-106b	hsa-miR-106b-5p	uaaagugcugacagugcagau	ENST00000359834	YES1	aagacccagcauuuuaaaagcccuuuuuaaaaacuagacuucg
BIN01979	MIMAT0000680	hsa-miR-106b	hsa-miR-106b-5p	uaaagugcugacagugcagau	ENST00000413782	SMG7	acuaaucugcaaaaagcacuuucuaaagcacuggaaagccgagaugaggugaaaaccaagugggguguuuc
BIN01980	MIMAT0000680	hsa-miR-106b	hsa-miR-106b-5p	uaaagugcugacagugcagau	ENST00000393006	WDR33	aggucagccuuuguuggucuuccauguaaauacaaguugguacaaaucaauagaaaccauuuua
BIN01981	MIMAT0000680	hsa-miR-106b	hsa-miR-106b-5p	uaaagugcugacagugcagau	ENST00000239231	PANK3	aucuuuuucuguugagcacuuuaugcauuuuagucuauugcauuugagaaugu
BIN01982	MIMAT0000680	hsa-miR-106b	hsa-miR-106b-5p	uaaagugcugacagugcagau	ENST00000311549	RPL21	auugagcacauuaagcacucuaagagccgagauagcuuccugaaacgugugaaggaaaaugaucagaaaa
BIN01983	MIMAT0000680	hsa-miR-106b	hsa-miR-106b-5p	uaaagugcugacagugcagau	ENST00000493442	FAM199X	auuuccugaggggagugucugcagugaugucucuucuucuauuagcacuu
BIN01984	MIMAT0000680	hsa-miR-106b	hsa-miR-106b-5p	uaaagugcugacagugcagau	ENST00000262419	KIAA1267	ggcacauccucugcacuguugaaucacuggacuuacugaucuuag
BIN01985	MIMAT0000680	hsa-miR-106b	hsa-miR-106b-5p	uaaagugcugacagugcagau	ENST00000298552	TSC1	auaaagaagaagcugcaauaucuagagaacuuucugagaucacc
BIN01986	MIMAT0000680	hsa-miR-106b	hsa-miR-106b-5p	uaaagugcugacagugcagau	ENST00000405975	THADA	uaauaaucugcuuaaaaaugugcuucauuuucugcagaagaguuua
BIN01987	MIMAT0000680	hsa-miR-106b	hsa-miR-106b-5p	uaaagugcugacagugcagau	ENST00000258884	FAM108C1	gcaggcgcugcgcacccgguauggcgugagucccgagaacauuauccuc
BIN01988	MIMAT0000680	hsa-miR-106b	hsa-miR-106b-5p	uaaagugcugacagugcagau	ENST00000340368	INSIG1	uuccaaugaagaugucagcauuuuaugaaaaaccagaaguuauuagaug
BIN01989	MIMAT0000680	hsa-miR-106b	hsa-miR-106b-5p	uaaagugcugacagugcagau	ENST00000251822	RHOBTB2	aacgccguggguaagaccaggcucaucugugcccgcgcuugcaaugccacccucaccca
BIN01990	MIMAT0000680	hsa-miR-106b	hsa-miR-106b-5p	uaaagugcugacagugcagau	ENST00000260818	DNAJC13	aagagcacuuuaucaguauugccccauuccuauaaucaacuauccacaacucgaaaaugaacuauu
BIN01991	MIMAT0000680	hsa-miR-106b	hsa-miR-106b-5p	uaaagugcugacagugcagau	ENST00000335472	SLC10A7	agacaguagguugcaugccuccgccugugucuucugcagugauuuuaaccaaggcaguuggugga
BIN01992	MIMAT0000680	hsa-miR-106b	hsa-miR-106b-5p	uaaagugcugacagugcagau	ENST00000379719	IPO7	agaggucaucauucugcagugcaaagggcguggcauugaccagug
BIN01993	MIMAT0000680	hsa-miR-106b	hsa-miR-106b-5p	uaaagugcugacagugcagau	ENST00000264057	DGKD	agcuugcccggcccggccgcagauauuccggccucgagaacagcucaug
BIN01994	MIMAT0000680	hsa-miR-106b	hsa-miR-106b-5p	uaaagugcugacagugcagau	ENST00000431526	ZNF598	agggugaccccgaugacacgucgcaccgugggcacccgcucugcaaguucugugacgagcgcuaccuggacaa
BIN01995	MIMAT0000680	hsa-miR-106b	hsa-miR-106b-5p	uaaagugcugacagugcagau	ENST00000450008	ANAPC7	aguguucaagcucugcuacuuaagggagcagcacuuaggaacaug
BIN01996	MIMAT0000680	hsa-miR-106b	hsa-miR-106b-5p	uaaagugcugacagugcagau	ENST00000468812	PPIA	uuuucaucugcacugccaagacugagugguuggauggcaagcaugugg
BIN01997	MIMAT0000680	hsa-miR-106b	hsa-miR-106b-5p	uaaagugcugacagugcagau	ENST00000215980	CENPM	aagucccucccuuugcccuccagugugaaucggccccgaauugaccugaucguguuugugguuaaucu
BIN01998	MIMAT0000680	hsa-miR-106b	hsa-miR-106b-5p	uaaagugcugacagugcagau	ENST00000378551	PPM1B	guuucauacaaugcagugaacauaaccaacuuguuaccuaaauaaagaauugauaaaaacagug
BIN01999	MIMAT0000680	hsa-miR-106b	hsa-miR-106b-5p	uaaagugcugacagugcagau	ENST00000394434	LARS	auuucuaaccauccaauucugcauguauucauaauucuaucaagucaucuu
[truncated: 16,503 more rows]
