# Supplementary material for: MicroRNA-Target Binding Structures Mimic MicroRNA Duplex Structures in Humans
Source: PLoS One. 2014 Feb 13;9(2):e88806. doi: 10.1371/journal.pone.0088806 (PMC3923817; doi:10.1371/journal.pone.0088806)
Supplement: Table S3 — (XLSX) [file pone.0088806.s003.xlsx]

## Sheet: Sheet1
miRbase #	stem loop name	guide strand from Helwak et al. paper	guide strand name in miRbase	name in miRbase	seq in miRbase of -5p	name in miRbase	seq in miRbase of -3p
MIMAT0004481	hsa-let-7a-1	hsa-let-7a*	hsa-let-7a-3p	hsa-let-7a-5p	ugagguaguagguuguauaguu	hsa-let-7a-3p	cuauacaaucuacugucuuuc
MIMAT0000062	hsa-let-7a-1	hsa-let-7a	hsa-let-7a-5p	hsa-let-7a-5p	ugagguaguagguuguauaguu	hsa-let-7a-3p	cuauacaaucuacugucuuuc
MIMAT0000062	hsa-let-7a-2	hsa-let-7a	hsa-let-7a-5p	hsa-let-7a-5p	ugagguaguagguuguauaguu	hsa-let-7a-2-3p	cuguacagccuccuagcuuucc
MIMAT0004482	hsa-let-7b	hsa-let-7b*	hsa-let-7b-3p	hsa-let-7b-5p	ugagguaguagguugugugguu	hsa-let-7b-3p	cuauacaaccuacugccuuccc
MIMAT0000063	hsa-let-7b	hsa-let-7b	hsa-let-7b-5p	hsa-let-7b-5p	ugagguaguagguugugugguu	hsa-let-7b-3p	cuauacaaccuacugccuuccc
MIMAT0004484	hsa-let-7d	hsa-let-7d*	hsa-let-7d-3p	hsa-let-7d-5p	agagguaguagguugcauaguu	hsa-let-7d-3p	cuauacgaccugcugccuuucu
MIMAT0000065	hsa-let-7d	hsa-let-7d	hsa-let-7d-5p	hsa-let-7d-5p	agagguaguagguugcauaguu	hsa-let-7d-3p	cuauacgaccugcugccuuucu
MIMAT0004485	hsa-let-7e	hsa-let-7e*	hsa-let-7e-3p	hsa-let-7e-5p	ugagguaggagguuguauaguu	hsa-let-7e-3p	cuauacggccuccuagcuuucc
MIMAT0000066	hsa-let-7e	hsa-let-7e	hsa-let-7e-5p	hsa-let-7e-5p	ugagguaggagguuguauaguu	hsa-let-7e-3p	cuauacggccuccuagcuuucc
MIMAT0004486	hsa-let-7f-1	hsa-let-7f-1*	hsa-let-7f-1-3p	hsa-let-7f-5p	ugagguaguagauuguauaguu	hsa-let-7f-1-3p	cuauacaaucuauugccuuccc
MIMAT0004487	hsa-let-7f-2	hsa-let-7f-2*	hsa-let-7f-2-3p	hsa-let-7f-5p	ugagguaguagauuguauaguu	hsa-let-7f-2-3p	cuauacagucuacugucuuucc
MIMAT0000067	hsa-let-7f-1	hsa-let-7f	hsa-let-7f-5p	hsa-let-7f-5p	ugagguaguagauuguauaguu	hsa-let-7f-1-3p	cuauacaaucuauugccuuccc
MIMAT0000067	hsa-let-7f-2	hsa-let-7f	hsa-let-7f-5p	hsa-let-7f-5p	ugagguaguagauuguauaguu	hsa-let-7f-2-3p	cuauacagucuacugucuuucc
MIMAT0004584	hsa-let-7g	hsa-let-7g*	hsa-let-7g-3p	hsa-let-7g-5p	ugagguaguaguuuguacaguu	hsa-let-7g-3p	cuguacaggccacugccuugc
MIMAT0000414	hsa-let-7g	hsa-let-7g	hsa-let-7g-5p	hsa-let-7g-5p	ugagguaguaguuuguacaguu	hsa-let-7g-3p	cuguacaggccacugccuugc
MIMAT0000415	hsa-let-7i	hsa-let-7i	hsa-let-7i-5p	hsa-let-7i-5p	ugagguaguaguuugugcuguu	hsa-let-7i-3p	cugcgcaagcuacugccuugcu
MIMAT0000098	hsa-mir-100	hsa-miR-100	hsa-miR-100-5p	hsa-miR-100-5p	aacccguagauccgaacuugug	hsa-miR-100-3p	caagcuuguaucuauagguaug
MIMAT0004513	hsa-mir-101-1	hsa-miR-101*	hsa-miR-101-5p	hsa-miR-101-5p	caguuaucacagugcugaugcu	hsa-miR-101-3p	uacaguacugugauaacugaa
MIMAT0009196	hsa-mir-103a-2	hsa-miR-103-2*	hsa-miR-103a-2-5p	hsa-miR-103a-2-5p	agcuucuuuacagugcugccuug	hsa-miR-103a-3p	agcagcauuguacagggcuauga
MIMAT0000101	hsa-mir-103a-2	hsa-miR-103	hsa-miR-103a-3p	hsa-miR-103a-2-5p	agcuucuuuacagugcugccuug	hsa-miR-103a-3p	agcagcauuguacagggcuauga
MIMAT0000103	hsa-mir-106a	hsa-miR-106a	hsa-miR-106a-5p	hsa-miR-106a-5p	aaaagugcuuacagugcagguag	hsa-miR-106a-3p	cugcaauguaagcacuucuuac
MIMAT0004672	hsa-mir-106b	hsa-miR-106b*	hsa-miR-106b-3p	hsa-miR-106b-5p	uaaagugcugacagugcagau	hsa-miR-106b-3p	ccgcacuguggguacuugcugc
MIMAT0000680	hsa-mir-106b	hsa-miR-106b	hsa-miR-106b-5p	hsa-miR-106b-5p	uaaagugcugacagugcagau	hsa-miR-106b-3p	ccgcacuguggguacuugcugc
MIMAT0004555	hsa-mir-10a	hsa-miR-10a*	hsa-miR-10a-3p	hsa-miR-10a-5p	uacccuguagauccgaauuugug	hsa-miR-10a-3p	caaauucguaucuaggggaaua
MIMAT0000253	hsa-mir-10a	hsa-miR-10a	hsa-miR-10a-5p	hsa-miR-10a-5p	uacccuguagauccgaauuugug	hsa-miR-10a-3p	caaauucguaucuaggggaaua
MIMAT0004556	hsa-mir-10b	hsa-miR-10b*	hsa-miR-10b-3p	hsa-miR-10b-5p	uacccuguagaaccgaauuugug	hsa-miR-10b-3p	acagauucgauucuaggggaau
MIMAT0000254	hsa-mir-10b	hsa-miR-10b	hsa-miR-10b-5p	hsa-miR-10b-5p	uacccuguagaaccgaauuugug	hsa-miR-10b-3p	acagauucgauucuaggggaau
MIMAT0005459	hsa-mir-1224	hsa-miR-1224-3p	hsa-miR-1224-3p	hsa-miR-1224-5p	gugaggacucgggaggugg	hsa-miR-1224-3p	ccccaccuccucucuccucag
MIMAT0005458	hsa-mir-1224	hsa-miR-1224-5p	hsa-miR-1224-5p	hsa-miR-1224-5p	gugaggacucgggaggugg	hsa-miR-1224-3p	ccccaccuccucucuccucag
MIMAT0005573	hsa-mir-1225	hsa-miR-1225-3p	hsa-miR-1225-3p	hsa-miR-1225-5p	guggguacggcccagugggggg	hsa-miR-1225-3p	ugagccccugugccgcccccag
MIMAT0005572	hsa-mir-1225	hsa-miR-1225-5p	hsa-miR-1225-5p	hsa-miR-1225-5p	guggguacggcccagugggggg	hsa-miR-1225-3p	ugagccccugugccgcccccag
MIMAT0005577	hsa-mir-1226	hsa-miR-1226	hsa-miR-1226-3p	hsa-miR-1226-5p	gugagggcaugcaggccuggaugggg	hsa-miR-1226-3p	ucaccagcccuguguucccuag
MIMAT0005576	hsa-mir-1226	hsa-miR-1226*	hsa-miR-1226-5p	hsa-miR-1226-5p	gugagggcaugcaggccuggaugggg	hsa-miR-1226-3p	ucaccagcccuguguucccuag
MIMAT0005583	hsa-mir-1228	hsa-miR-1228	hsa-miR-1228-3p	hsa-miR-1228-5p	gugggcgggggcaggugugug	hsa-miR-1228-3p	ucacaccugccucgcccccc
MIMAT0000422	hsa-mir-124-3	hsa-miR-124	hsa-miR-124-3p	hsa-miR-124-5p	cguguucacagcggaccuugau	hsa-miR-124-3p	uaaggcacgcggugaaugcc
MIMAT0005899	hsa-mir-1247	hsa-miR-1247	hsa-miR-1247-5p	hsa-miR-1247-5p	acccgucccguucguccccgga	hsa-miR-1247-3p	ccccgggaacgucgagacuggagc
MIMAT0004602	hsa-mir-125a	hsa-miR-125a-3p	hsa-miR-125a-3p	hsa-miR-125a-5p	ucccugagacccuuuaaccuguga	hsa-miR-125a-3p	acaggugagguucuugggagcc
MIMAT0000443	hsa-mir-125a	hsa-miR-125a-5p	hsa-miR-125a-5p	hsa-miR-125a-5p	ucccugagacccuuuaaccuguga	hsa-miR-125a-3p	acaggugagguucuugggagcc
MIMAT0004603	hsa-mir-125b-2	hsa-miR-125b-2*	hsa-miR-125b-2-3p	hsa-miR-125b-5p	ucccugagacccuaacuuguga	hsa-miR-125b-2-3p	ucacaagucaggcucuugggac
MIMAT0000423	hsa-mir-125b-1	hsa-miR-125b	hsa-miR-125b-5p	hsa-miR-125b-5p	ucccugagacccuaacuuguga	hsa-miR-125b-1-3p	acggguuaggcucuugggagcu
MIMAT0000423	hsa-mir-125b-2	hsa-miR-125b	hsa-miR-125b-5p	hsa-miR-125b-5p	ucccugagacccuaacuuguga	hsa-miR-125b-2-3p	ucacaagucaggcucuugggac
MIMAT0000445	hsa-mir-126	hsa-miR-126	hsa-miR-126-3p	hsa-miR-126-5p	cauuauuacuuuugguacgcg	hsa-miR-126-3p	ucguaccgugaguaauaaugcg
MIMAT0000444	hsa-mir-126	hsa-miR-126*	hsa-miR-126-5p	hsa-miR-126-5p	cauuauuacuuuugguacgcg	hsa-miR-126-3p	ucguaccgugaguaauaaugcg
MIMAT0005796	hsa-mir-1271	hsa-miR-1271	hsa-miR-1271-5p	hsa-miR-1271-5p	cuuggcaccuagcaagcacuca	hsa-miR-1271-3p	agugccugcuaugugccaggca
MIMAT0005876	hsa-mir-1285-1	hsa-miR-1285	hsa-miR-1285-3p	hsa-miR-1285-5p	gaucucacuuuguugcccagg	hsa-miR-1285-3p	ucugggcaacaaagugagaccu
MIMAT0004548	hsa-mir-129-1	hsa-miR-129*	hsa-miR-129-1-3p	hsa-miR-129-5p	cuuuuugcggucugggcuugc	hsa-miR-129-1-3p	aagcccuuaccccaaaaaguau
MIMAT0004605	hsa-mir-129-2	hsa-miR-129-3p	hsa-miR-129-2-3p	hsa-miR-129-5p	cuuuuugcggucugggcuugc	hsa-miR-129-2-3p	aagcccuuaccccaaaaagcau
MIMAT0000242	hsa-mir-129-1	hsa-miR-129-5p	hsa-miR-129-5p	hsa-miR-129-5p	cuuuuugcggucugggcuugc	hsa-miR-129-1-3p	aagcccuuaccccaaaaaguau
MIMAT0000242	hsa-mir-129-2	hsa-miR-129-5p	hsa-miR-129-5p	hsa-miR-129-5p	cuuuuugcggucugggcuugc	hsa-miR-129-2-3p	aagcccuuaccccaaaaagcau
MIMAT0005892	hsa-mir-1304	hsa-miR-1304	hsa-miR-1304-5p	hsa-miR-1304-5p	uuugaggcuacagugagaugug	hsa-miR-1304-3p	ucucacuguagccucgaacccc
MIMAT0005951	hsa-mir-1307	hsa-miR-1307	hsa-miR-1307-3p	hsa-miR-1307-5p	ucgaccggaccucgaccggcu	hsa-miR-1307-3p	acucggcguggcgucggucgug
MIMAT0000425	hsa-mir-130a	hsa-miR-130a	hsa-miR-130a-3p	hsa-miR-130a-5p	uucacauugugcuacugucugc	hsa-miR-130a-3p	cagugcaauguuaaaagggcau
MIMAT0000691	hsa-mir-130b	hsa-miR-130b	hsa-miR-130b-3p	hsa-miR-130b-5p	acucuuucccuguugcacuac	hsa-miR-130b-3p	cagugcaaugaugaaagggcau
MIMAT0004680	hsa-mir-130b	hsa-miR-130b*	hsa-miR-130b-5p	hsa-miR-130b-5p	acucuuucccuguugcacuac	hsa-miR-130b-3p	cagugcaaugaugaaagggcau
MIMAT0000426	hsa-mir-132	hsa-miR-132	hsa-miR-132-3p	hsa-miR-132-5p	accguggcuuucgauuguuacu	hsa-miR-132-3p	uaacagucuacagccauggucg
MIMAT0004594	hsa-mir-132	hsa-miR-132*	hsa-miR-132-5p	hsa-miR-132-5p	accguggcuuucgauuguuacu	hsa-miR-132-3p	uaacagucuacagccauggucg
MIMAT0000430	hsa-mir-138-1	hsa-miR-138	hsa-miR-138-5p	hsa-miR-138-5p	agcugguguugugaaucaggccg	hsa-miR-138-1-3p	gcuacuucacaacaccagggcc
MIMAT0000430	hsa-mir-138-2	hsa-miR-138	hsa-miR-138-5p	hsa-miR-138-5p	agcugguguugugaaucaggccg	hsa-miR-138-2-3p	gcuauuucacgacaccaggguu
MIMAT0004552	hsa-mir-139	hsa-miR-139-3p	hsa-miR-139-3p	hsa-miR-139-5p	ucuacagugcacgugucuccag	hsa-miR-139-3p	ggagacgcggcccuguuggagu
MIMAT0000250	hsa-mir-139	hsa-miR-139-5p	hsa-miR-139-5p	hsa-miR-139-5p	ucuacagugcacgugucuccag	hsa-miR-139-3p	ggagacgcggcccuguuggagu
MIMAT0004597	hsa-mir-140	hsa-miR-140-3p	hsa-miR-140-3p	hsa-miR-140-5p	cagugguuuuacccuaugguag	hsa-miR-140-3p	uaccacaggguagaaccacgg
MIMAT0000431	hsa-mir-140	hsa-miR-140-5p	hsa-miR-140-5p	hsa-miR-140-5p	cagugguuuuacccuaugguag	hsa-miR-140-3p	uaccacaggguagaaccacgg
MIMAT0004608	hsa-mir-146a	hsa-miR-146a*	hsa-miR-146a-3p	hsa-miR-146a-5p	ugagaacugaauuccauggguu	hsa-miR-146a-3p	ccucugaaauucaguucuucag
MIMAT0000449	hsa-mir-146a	hsa-miR-146a	hsa-miR-146a-5p	hsa-miR-146a-5p	ugagaacugaauuccauggguu	hsa-miR-146a-3p	ccucugaaauucaguucuucag
MIMAT0002809	hsa-mir-146b	hsa-miR-146b-5p	hsa-miR-146b-5p	hsa-miR-146b-5p	ugagaacugaauuccauaggcu	hsa-miR-146b-3p	ugcccuguggacucaguucugg
MIMAT0000243	hsa-mir-148a	hsa-miR-148a	hsa-miR-148a-3p	hsa-miR-148a-5p	aaaguucugagacacuccgacu	hsa-miR-148a-3p	ucagugcacuacagaacuuugu
MIMAT0004549	hsa-mir-148a	hsa-miR-148a*	hsa-miR-148a-5p	hsa-miR-148a-5p	aaaguucugagacacuccgacu	hsa-miR-148a-3p	ucagugcacuacagaacuuugu
MIMAT0000759	hsa-mir-148b	hsa-miR-148b	hsa-miR-148b-3p	hsa-miR-148b-5p	aaguucuguuauacacucaggc	hsa-miR-148b-3p	ucagugcaucacagaacuuugu
MIMAT0004699	hsa-mir-148b	hsa-miR-148b*	hsa-miR-148b-5p	hsa-miR-148b-5p	aaguucuguuauacacucaggc	hsa-miR-148b-3p	ucagugcaucacagaacuuugu
MIMAT0004609	hsa-mir-149	hsa-miR-149*	hsa-miR-149-3p	hsa-miR-149-5p	ucuggcuccgugucuucacuccc	hsa-miR-149-3p	agggagggacgggggcugugc
MIMAT0000450	hsa-mir-149	hsa-miR-149	hsa-miR-149-5p	hsa-miR-149-5p	ucuggcuccgugucuucacuccc	hsa-miR-149-3p	agggagggacgggggcugugc
MIMAT0000451	hsa-mir-150	hsa-miR-150	hsa-miR-150-5p	hsa-miR-150-5p	ucucccaacccuuguaccagug	hsa-miR-150-3p	cugguacaggccugggggacag
MIMAT0000757	hsa-mir-151a	hsa-miR-151-3p	hsa-miR-151a-3p	hsa-miR-151a-5p	ucgaggagcucacagucuagu	hsa-miR-151a-3p	cuagacugaagcuccuugagg
MIMAT0004697	hsa-mir-151a	hsa-miR-151-5p	hsa-miR-151a-5p	hsa-miR-151a-5p	ucgaggagcucacagucuagu	hsa-miR-151a-3p	cuagacugaagcuccuugagg
MIMAT0004488	hsa-mir-15a	hsa-miR-15a*	hsa-miR-15a-3p	hsa-miR-15a-5p	uagcagcacauaaugguuugug	hsa-miR-15a-3p	caggccauauugugcugccuca
MIMAT0000068	hsa-mir-15a	hsa-miR-15a	hsa-miR-15a-5p	hsa-miR-15a-5p	uagcagcacauaaugguuugug	hsa-miR-15a-3p	caggccauauugugcugccuca
MIMAT0004586	hsa-mir-15b	hsa-miR-15b*	hsa-miR-15b-3p	hsa-miR-15b-5p	uagcagcacaucaugguuuaca	hsa-miR-15b-3p	cgaaucauuauuugcugcucua
MIMAT0000417	hsa-mir-15b	hsa-miR-15b	hsa-miR-15b-5p	hsa-miR-15b-5p	uagcagcacaucaugguuuaca	hsa-miR-15b-3p	cgaaucauuauuugcugcucua
MIMAT0004518	hsa-mir-16-2	hsa-miR-16-2*	hsa-miR-16-2-3p	hsa-miR-16-5p	uagcagcacguaaauauuggcg	hsa-miR-16-2-3p	ccaauauuacugugcugcuuua
MIMAT0000069	hsa-mir-16-1	hsa-miR-16	hsa-miR-16-5p	hsa-miR-16-5p	uagcagcacguaaauauuggcg	hsa-miR-16-1-3p	ccaguauuaacugugcugcuga
MIMAT0000069	hsa-mir-16-2	hsa-miR-16	hsa-miR-16-5p	hsa-miR-16-5p	uagcagcacguaaauauuggcg	hsa-miR-16-2-3p	ccaauauuacugugcugcuuua
MIMAT0000071	hsa-mir-17	hsa-miR-17*	hsa-miR-17-3p	hsa-miR-17-5p	caaagugcuuacagugcagguag	hsa-miR-17-3p	acugcagugaaggcacuuguag
MIMAT0000070	hsa-mir-17	hsa-miR-17	hsa-miR-17-5p	hsa-miR-17-5p	caaagugcuuacagugcagguag	hsa-miR-17-3p	acugcagugaaggcacuuguag
MIMAT0004558	hsa-mir-181a-2	hsa-miR-181a-2*	hsa-miR-181a-2-3p	hsa-miR-181a-5p	aacauucaacgcugucggugagu	hsa-miR-181a-2-3p	accacugaccguugacuguacc
MIMAT0000270	hsa-mir-181a-1	hsa-miR-181a*	hsa-miR-181a-3p	hsa-miR-181a-5p	aacauucaacgcugucggugagu	hsa-miR-181a-3p	accaucgaccguugauuguacc
MIMAT0000256	hsa-mir-181a-1	hsa-miR-181a	hsa-miR-181a-5p	hsa-miR-181a-5p	aacauucaacgcugucggugagu	hsa-miR-181a-3p	accaucgaccguugauuguacc
MIMAT0000256	hsa-mir-181a-2	hsa-miR-181a	hsa-miR-181a-5p	hsa-miR-181a-5p	aacauucaacgcugucggugagu	hsa-miR-181a-2-3p	accacugaccguugacuguacc
MIMAT0000257	hsa-mir-181b-1	hsa-miR-181b	hsa-miR-181b-5p	hsa-miR-181b-5p	aacauucauugcugucggugggu	hsa-miR-181b-3p	cucacugaacaaugaaugcaa
MIMAT0004559	hsa-mir-181c	hsa-miR-181c*	hsa-miR-181c-3p	hsa-miR-181c-5p	aacauucaaccugucggugagu	hsa-miR-181c-3p	aaccaucgaccguugaguggac
MIMAT0000258	hsa-mir-181c	hsa-miR-181c	hsa-miR-181c-5p	hsa-miR-181c-5p	aacauucaaccugucggugagu	hsa-miR-181c-3p	aaccaucgaccguugaguggac
MIMAT0000260	hsa-mir-182	hsa-miR-182*	hsa-miR-182-3p	hsa-miR-182-5p	uuuggcaaugguagaacucacacu	hsa-miR-182-3p	ugguucuagacuugccaacua
MIMAT0000259	hsa-mir-182	hsa-miR-182	hsa-miR-182-5p	hsa-miR-182-5p	uuuggcaaugguagaacucacacu	hsa-miR-182-3p	ugguucuagacuugccaacua
MIMAT0004560	hsa-mir-183	hsa-miR-183*	hsa-miR-183-3p	hsa-miR-183-5p	uauggcacugguagaauucacu	hsa-miR-183-3p	gugaauuaccgaagggccauaa
MIMAT0000261	hsa-mir-183	hsa-miR-183	hsa-miR-183-5p	hsa-miR-183-5p	uauggcacugguagaauucacu	hsa-miR-183-3p	gugaauuaccgaagggccauaa
MIMAT0004611	hsa-mir-185	hsa-miR-185*	hsa-miR-185-3p	hsa-miR-185-5p	uggagagaaaggcaguuccuga	hsa-miR-185-3p	aggggcuggcuuuccucugguc
MIMAT0000455	hsa-mir-185	hsa-miR-185	hsa-miR-185-5p	hsa-miR-185-5p	uggagagaaaggcaguuccuga	hsa-miR-185-3p	aggggcuggcuuuccucugguc
MIMAT0004612	hsa-mir-186	hsa-miR-186*	hsa-miR-186-3p	hsa-miR-186-5p	caaagaauucuccuuuugggcu	hsa-miR-186-3p	gcccaaaggugaauuuuuuggg
MIMAT0000456	hsa-mir-186	hsa-miR-186	hsa-miR-186-5p	hsa-miR-186-5p	caaagaauucuccuuuugggcu	hsa-miR-186-3p	gcccaaaggugaauuuuuuggg
MIMAT0000262	hsa-mir-187	hsa-miR-187	hsa-miR-187-3p	hsa-miR-187-5p	ggcuacaacacaggacccgggc	hsa-miR-187-3p	ucgugucuuguguugcagccgg
MIMAT0004613	hsa-mir-188	hsa-miR-188-3p	hsa-miR-188-3p	hsa-miR-188-5p	caucccuugcaugguggaggg	hsa-miR-188-3p	cucccacaugcaggguuugca
MIMAT0000457	hsa-mir-188	hsa-miR-188-5p	hsa-miR-188-5p	hsa-miR-188-5p	caucccuugcaugguggaggg	hsa-miR-188-3p	cucccacaugcaggguuugca
MIMAT0002891	hsa-mir-18a	hsa-miR-18a*	hsa-miR-18a-3p	hsa-miR-18a-5p	uaaggugcaucuagugcagauag	hsa-miR-18a-3p	acugcccuaagugcuccuucugg
MIMAT0000072	hsa-mir-18a	hsa-miR-18a	hsa-miR-18a-5p	hsa-miR-18a-5p	uaaggugcaucuagugcagauag	hsa-miR-18a-3p	acugcccuaagugcuccuucugg
MIMAT0001412	hsa-mir-18b	hsa-miR-18b	hsa-miR-18b-5p	hsa-miR-18b-5p	uaaggugcaucuagugcaguuag	hsa-miR-18b-3p	ugcccuaaaugccccuucuggc
MIMAT0007883	hsa-mir-1909	hsa-miR-1909	hsa-miR-1909-3p	hsa-miR-1909-5p	ugagugccggugccugcccug	hsa-miR-1909-3p	cgcaggggccgggugcucaccg
MIMAT0007882	hsa-mir-1909	hsa-miR-1909*	hsa-miR-1909-5p	hsa-miR-1909-5p	ugagugccggugccugcccug	hsa-miR-1909-3p	cgcaggggccgggugcucaccg
MIMAT0001618	hsa-mir-191	hsa-miR-191*	hsa-miR-191-3p	hsa-miR-191-5p	caacggaaucccaaaagcagcug	hsa-miR-191-3p	gcugcgcuuggauuucgucccc
MIMAT0000440	hsa-mir-191	hsa-miR-191	hsa-miR-191-5p	hsa-miR-191-5p	caacggaaucccaaaagcagcug	hsa-miR-191-3p	gcugcgcuuggauuucgucccc
MIMAT0007890	hsa-mir-1914	hsa-miR-1914*	hsa-miR-1914-3p	hsa-miR-1914-5p	cccugugcccggcccacuucug	hsa-miR-1914-3p	ggaggggucccgcacugggagg
MIMAT0007889	hsa-mir-1914	hsa-miR-1914	hsa-miR-1914-5p	hsa-miR-1914-5p	cccugugcccggcccacuucug	hsa-miR-1914-3p	ggaggggucccgcacugggagg
MIMAT0007892	hsa-mir-1915	hsa-miR-1915	hsa-miR-1915-3p	hsa-miR-1915-5p	accuugccuugcugcccgggcc	hsa-miR-1915-3p	ccccagggcgacgcggcggg
MIMAT0007891	hsa-mir-1915	hsa-miR-1915*	hsa-miR-1915-5p	hsa-miR-1915-5p	accuugccuugcugcccgggcc	hsa-miR-1915-3p	ccccagggcgacgcggcggg
MIMAT0000222	hsa-mir-192	hsa-miR-192	hsa-miR-192-5p	hsa-miR-192-5p	cugaccuaugaauugacagcc	hsa-miR-192-3p	cugccaauuccauaggucacag
MIMAT0000459	hsa-mir-193a	hsa-miR-193a-3p	hsa-miR-193a-3p	hsa-miR-193a-5p	ugggucuuugcgggcgagauga	hsa-miR-193a-3p	aacuggccuacaaagucccagu
MIMAT0004614	hsa-mir-193a	hsa-miR-193a-5p	hsa-miR-193a-5p	hsa-miR-193a-5p	ugggucuuugcgggcgagauga	hsa-miR-193a-3p	aacuggccuacaaagucccagu
MIMAT0002819	hsa-mir-193b	hsa-miR-193b	hsa-miR-193b-3p	hsa-miR-193b-5p	cgggguuuugagggcgagauga	hsa-miR-193b-3p	aacuggcccucaaagucccgcu
MIMAT0004767	hsa-mir-193b	hsa-miR-193b*	hsa-miR-193b-5p	hsa-miR-193b-5p	cgggguuuugagggcgagauga	hsa-miR-193b-3p	aacuggcccucaaagucccgcu
MIMAT0000460	hsa-mir-194-2	hsa-miR-194	hsa-miR-194-5p	hsa-miR-194-5p	uguaacagcaacuccaugugga	hsa-miR-194-3p	ccaguggggcugcuguuaucug
MIMAT0000461	hsa-mir-195	hsa-miR-195	hsa-miR-195-5p	hsa-miR-195-5p	uagcagcacagaaauauuggc	hsa-miR-195-3p	ccaauauuggcugugcugcucc
MIMAT0004562	hsa-mir-196a-2	hsa-miR-196a*	hsa-miR-196a-3p	hsa-miR-196a-5p	uagguaguuucauguuguuggg	hsa-miR-196a-3p	cggcaacaagaaacugccugag
MIMAT0000226	hsa-mir-196a-2	hsa-miR-196a	hsa-miR-196a-5p	hsa-miR-196a-5p	uagguaguuucauguuguuggg	hsa-miR-196a-3p	cggcaacaagaaacugccugag
MIMAT0009201	hsa-mir-196b	hsa-miR-196b*	hsa-miR-196b-3p	hsa-miR-196b-5p	uagguaguuuccuguuguuggg	hsa-miR-196b-3p	ucgacagcacgacacugccuuc
MIMAT0001080	hsa-mir-196b	hsa-miR-196b	hsa-miR-196b-5p	hsa-miR-196b-5p	uagguaguuuccuguuguuggg	hsa-miR-196b-3p	ucgacagcacgacacugccuuc
MIMAT0000227	hsa-mir-197	hsa-miR-197	hsa-miR-197-3p	hsa-miR-197-5p	cggguagagagggcagugggagg	hsa-miR-197-3p	uucaccaccuucuccacccagc
MIMAT0000073	hsa-mir-19a	hsa-miR-19a	hsa-miR-19a-3p	hsa-miR-19a-5p	aguuuugcauaguugcacuaca	hsa-miR-19a-3p	ugugcaaaucuaugcaaaacuga
MIMAT0004490	hsa-mir-19a	hsa-miR-19a*	hsa-miR-19a-5p	hsa-miR-19a-5p	aguuuugcauaguugcacuaca	hsa-miR-19a-3p	ugugcaaaucuaugcaaaacuga
MIMAT0004491	hsa-mir-19b-1	hsa-miR-19b-1*	hsa-miR-19b-1-5p	hsa-miR-19b-1-5p	aguuuugcagguuugcauccagc	hsa-miR-19b-3p	ugugcaaauccaugcaaaacuga
MIMAT0000074	hsa-mir-19b-1	hsa-miR-19b	hsa-miR-19b-3p	hsa-miR-19b-1-5p	aguuuugcagguuugcauccagc	hsa-miR-19b-3p	ugugcaaauccaugcaaaacuga
MIMAT0000074	hsa-mir-19b-2	hsa-miR-19b	hsa-miR-19b-3p	hsa-miR-19b-2-5p	aguuuugcagguuugcauuuca	hsa-miR-19b-3p	ugugcaaauccaugcaaaacuga
MIMAT0000318	hsa-mir-200b	hsa-miR-200b	hsa-miR-200b-3p	hsa-miR-200b-5p	caucuuacugggcagcauugga	hsa-miR-200b-3p	uaauacugccugguaaugauga
MIMAT0000617	hsa-mir-200c	hsa-miR-200c	hsa-miR-200c-3p	hsa-miR-200c-5p	cgucuuacccagcaguguuugg	hsa-miR-200c-3p	uaauacugccggguaaugaugga
MIMAT0000265	hsa-mir-204	hsa-miR-204	hsa-miR-204-5p	hsa-miR-204-5p	uucccuuugucauccuaugccu	hsa-miR-204-3p	gcugggaaggcaaagggacgu
MIMAT0004493	hsa-mir-20a	hsa-miR-20a*	hsa-miR-20a-3p	hsa-miR-20a-5p	uaaagugcuuauagugcagguag	hsa-miR-20a-3p	acugcauuaugagcacuuaaag
MIMAT0000075	hsa-mir-20a	hsa-miR-20a	hsa-miR-20a-5p	hsa-miR-20a-5p	uaaagugcuuauagugcagguag	hsa-miR-20a-3p	acugcauuaugagcacuuaaag
MIMAT0001413	hsa-mir-20b	hsa-miR-20b	hsa-miR-20b-5p	hsa-miR-20b-5p	caaagugcucauagugcagguag	hsa-miR-20b-3p	acuguaguaugggcacuuccag
MIMAT0004494	hsa-mir-21	hsa-miR-21*	hsa-miR-21-3p	hsa-miR-21-5p	uagcuuaucagacugauguuga	hsa-miR-21-3p	caacaccagucgaugggcugu
MIMAT0000076	hsa-mir-21	hsa-miR-21	hsa-miR-21-5p	hsa-miR-21-5p	uagcuuaucagacugauguuga	hsa-miR-21-3p	caacaccagucgaugggcugu
MIMAT0011161	hsa-mir-2116	hsa-miR-2116*	hsa-miR-2116-3p	hsa-miR-2116-5p	gguucuuagcauaggaggucu	hsa-miR-2116-3p	ccucccaugccaagaacuccc
MIMAT0000269	hsa-mir-212	hsa-miR-212	hsa-miR-212-3p	hsa-miR-212-5p	accuuggcucuagacugcuuacu	hsa-miR-212-3p	uaacagucuccagucacggcc
MIMAT0004565	hsa-mir-218-1	hsa-miR-218-1*	hsa-miR-218-1-3p	hsa-miR-218-5p	uugugcuugaucuaaccaugu	hsa-miR-218-1-3p	augguuccgucaagcaccaugg
MIMAT0000275	hsa-mir-218-1	hsa-miR-218	hsa-miR-218-5p	hsa-miR-218-5p	uugugcuugaucuaaccaugu	hsa-miR-218-1-3p	augguuccgucaagcaccaugg
MIMAT0000275	hsa-mir-218-2	hsa-miR-218	hsa-miR-218-5p	hsa-miR-218-5p	uugugcuugaucuaaccaugu	hsa-miR-218-2-3p	caugguucugucaagcaccgcg
MIMAT0000276	hsa-mir-219-1	hsa-miR-219-5p	hsa-miR-219-5p	hsa-miR-219-5p	ugauuguccaaacgcaauucu	hsa-miR-219-1-3p	agaguugagucuggacgucccg
MIMAT0000276	hsa-mir-219-2	hsa-miR-219-5p	hsa-miR-219-5p	hsa-miR-219-5p	ugauuguccaaacgcaauucu	hsa-miR-219-2-3p	agaauuguggcuggacaucugu
MIMAT0000077	hsa-mir-22	hsa-miR-22	hsa-miR-22-3p	hsa-miR-22-5p	aguucuucaguggcaagcuuua	hsa-miR-22-3p	aagcugccaguugaagaacugu
MIMAT0004495	hsa-mir-22	hsa-miR-22*	hsa-miR-22-5p	hsa-miR-22-5p	aguucuucaguggcaagcuuua	hsa-miR-22-3p	aagcugccaguugaagaacugu
MIMAT0000278	hsa-mir-221	hsa-miR-221	hsa-miR-221-3p	hsa-miR-221-5p	accuggcauacaauguagauuu	hsa-miR-221-3p	agcuacauugucugcuggguuuc
MIMAT0004568	hsa-mir-221	hsa-miR-221*	hsa-miR-221-5p	hsa-miR-221-5p	accuggcauacaauguagauuu	hsa-miR-221-3p	agcuacauugucugcuggguuuc
MIMAT0000279	hsa-mir-222	hsa-miR-222	hsa-miR-222-3p	hsa-miR-222-5p	cucaguagccaguguagauccu	hsa-miR-222-3p	agcuacaucuggcuacugggu
MIMAT0000281	hsa-mir-224	hsa-miR-224	hsa-miR-224-5p	hsa-miR-224-5p	caagucacuagugguuccguu	hsa-miR-224-3p	aaaauggugcccuagugacuaca
MIMAT0017352	hsa-mir-2277	hsa-miR-2277-5p	hsa-miR-2277-5p	hsa-miR-2277-5p	agcgcgggcugagcgcugccaguc	hsa-miR-2277-3p	ugacagcgcccugccuggcuc
MIMAT0000078	hsa-mir-23a	hsa-miR-23a	hsa-miR-23a-3p	hsa-miR-23a-5p	gggguuccuggggaugggauuu	hsa-miR-23a-3p	aucacauugccagggauuucc
MIMAT0004496	hsa-mir-23a	hsa-miR-23a*	hsa-miR-23a-5p	hsa-miR-23a-5p	gggguuccuggggaugggauuu	hsa-miR-23a-3p	aucacauugccagggauuucc
MIMAT0000418	hsa-mir-23b	hsa-miR-23b	hsa-miR-23b-3p	hsa-miR-23b-5p	uggguuccuggcaugcugauuu	hsa-miR-23b-3p	aucacauugccagggauuacc
MIMAT0004587	hsa-mir-23b	hsa-miR-23b*	hsa-miR-23b-5p	hsa-miR-23b-5p	uggguuccuggcaugcugauuu	hsa-miR-23b-3p	aucacauugccagggauuacc
MIMAT0000080	hsa-mir-24-1	hsa-miR-24	hsa-miR-24-3p	hsa-miR-24-1-5p	ugccuacugagcugauaucagu	hsa-miR-24-3p	uggcucaguucagcaggaacag
MIMAT0000080	hsa-mir-24-2	hsa-miR-24	hsa-miR-24-3p	hsa-miR-24-2-5p	ugccuacugagcugaaacacag	hsa-miR-24-3p	uggcucaguucagcaggaacag
MIMAT0000081	hsa-mir-25	hsa-miR-25	hsa-miR-25-3p	hsa-miR-25-5p	aggcggagacuugggcaauug	hsa-miR-25-3p	cauugcacuugucucggucuga
MIMAT0004498	hsa-mir-25	hsa-miR-25*	hsa-miR-25-5p	hsa-miR-25-5p	aggcggagacuugggcaauug	hsa-miR-25-3p	cauugcacuugucucggucuga
MIMAT0004681	hsa-mir-26a-2	hsa-miR-26a-2*	hsa-miR-26a-2-3p	hsa-miR-26a-5p	uucaaguaauccaggauaggcu	hsa-miR-26a-2-3p	ccuauucuugauuacuuguuuc
MIMAT0000082	hsa-mir-26a-1	hsa-miR-26a	hsa-miR-26a-5p	hsa-miR-26a-5p	uucaaguaauccaggauaggcu	hsa-miR-26a-1-3p	ccuauucuugguuacuugcacg
MIMAT0000082	hsa-mir-26a-2	hsa-miR-26a	hsa-miR-26a-5p	hsa-miR-26a-5p	uucaaguaauccaggauaggcu	hsa-miR-26a-2-3p	ccuauucuugauuacuuguuuc
MIMAT0004500	hsa-mir-26b	hsa-miR-26b*	hsa-miR-26b-3p	hsa-miR-26b-5p	uucaaguaauucaggauaggu	hsa-miR-26b-3p	ccuguucuccauuacuuggcuc
MIMAT0000083	hsa-mir-26b	hsa-miR-26b	hsa-miR-26b-5p	hsa-miR-26b-5p	uucaaguaauucaggauaggu	hsa-miR-26b-3p	ccuguucuccauuacuuggcuc
MIMAT0000084	hsa-mir-27a	hsa-miR-27a	hsa-miR-27a-3p	hsa-miR-27a-5p	agggcuuagcugcuugugagca	hsa-miR-27a-3p	uucacaguggcuaaguuccgc
MIMAT0000419	hsa-mir-27b	hsa-miR-27b	hsa-miR-27b-3p	hsa-miR-27b-5p	agagcuuagcugauuggugaac	hsa-miR-27b-3p	uucacaguggcuaaguucugc
MIMAT0004588	hsa-mir-27b	hsa-miR-27b*	hsa-miR-27b-5p	hsa-miR-27b-5p	agagcuuagcugauuggugaac	hsa-miR-27b-3p	uucacaguggcuaaguucugc
MIMAT0004502	hsa-mir-28	hsa-miR-28-3p	hsa-miR-28-3p	hsa-miR-28-5p	aaggagcucacagucuauugag	hsa-miR-28-3p	cacuagauugugagcuccugga
MIMAT0000085	hsa-mir-28	hsa-miR-28-5p	hsa-miR-28-5p	hsa-miR-28-5p	aaggagcucacagucuauugag	hsa-miR-28-3p	cacuagauugugagcuccugga
MIMAT0004679	hsa-mir-296	hsa-miR-296-3p	hsa-miR-296-3p	hsa-miR-296-5p	agggcccccccucaauccugu	hsa-miR-296-3p	gaggguuggguggaggcucucc
MIMAT0000086	hsa-mir-29a	hsa-miR-29a	hsa-miR-29a-3p	hsa-miR-29a-5p	acugauuucuuuugguguucag	hsa-miR-29a-3p	uagcaccaucugaaaucgguua
MIMAT0004515	hsa-mir-29b-2	hsa-miR-29b-2*	hsa-miR-29b-2-5p	hsa-miR-29b-2-5p	cugguuucacaugguggcuuag	hsa-miR-29b-3p	uagcaccauuugaaaucaguguu
MIMAT0000100	hsa-mir-29b-1	hsa-miR-29b	hsa-miR-29b-3p	hsa-miR-29b-1-5p	gcugguuucauauggugguuuaga	hsa-miR-29b-3p	uagcaccauuugaaaucaguguu
MIMAT0000100	hsa-mir-29b-2	hsa-miR-29b	hsa-miR-29b-3p	hsa-miR-29b-2-5p	cugguuucacaugguggcuuag	hsa-miR-29b-3p	uagcaccauuugaaaucaguguu
MIMAT0000681	hsa-mir-29c	hsa-miR-29c	hsa-miR-29c-3p	hsa-miR-29c-5p	ugaccgauuucuccugguguuc	hsa-miR-29c-3p	uagcaccauuugaaaucgguua
MIMAT0004673	hsa-mir-29c	hsa-miR-29c*	hsa-miR-29c-5p	hsa-miR-29c-5p	ugaccgauuucuccugguguuc	hsa-miR-29c-3p	uagcaccauuugaaaucgguua
MIMAT0000688	hsa-mir-301a	hsa-miR-301a	hsa-miR-301a-3p	hsa-miR-301a-5p	gcucugacuuuauugcacuacu	hsa-miR-301a-3p	cagugcaauaguauugucaaagc
MIMAT0015378	hsa-mir-3065	hsa-miR-3065-3p	hsa-miR-3065-3p	hsa-miR-3065-5p	ucaacaaaaucacugaugcugga	hsa-miR-3065-3p	ucagcaccaggauauuguuggag
MIMAT0015066	hsa-mir-3065	hsa-miR-3065-5p	hsa-miR-3065-5p	hsa-miR-3065-5p	ucaacaaaaucacugaugcugga	hsa-miR-3065-3p	ucagcaccaggauauuguuggag
MIMAT0000088	hsa-mir-30a	hsa-miR-30a*	hsa-miR-30a-3p	hsa-miR-30a-5p	uguaaacauccucgacuggaag	hsa-miR-30a-3p	cuuucagucggauguuugcagc
MIMAT0000087	hsa-mir-30a	hsa-miR-30a	hsa-miR-30a-5p	hsa-miR-30a-5p	uguaaacauccucgacuggaag	hsa-miR-30a-3p	cuuucagucggauguuugcagc
MIMAT0004589	hsa-mir-30b	hsa-miR-30b*	hsa-miR-30b-3p	hsa-miR-30b-5p	uguaaacauccuacacucagcu	hsa-miR-30b-3p	cugggagguggauguuuacuuc
MIMAT0000420	hsa-mir-30b	hsa-miR-30b	hsa-miR-30b-5p	hsa-miR-30b-5p	uguaaacauccuacacucagcu	hsa-miR-30b-3p	cugggagguggauguuuacuuc
MIMAT0004674	hsa-mir-30c-1	hsa-miR-30c-1*	hsa-miR-30c-1-3p	hsa-miR-30c-5p	uguaaacauccuacacucucagc	hsa-miR-30c-1-3p	cugggagaggguuguuuacucc
MIMAT0004550	hsa-mir-30c-2	hsa-miR-30c-2*	hsa-miR-30c-2-3p	hsa-miR-30c-5p	uguaaacauccuacacucucagc	hsa-miR-30c-2-3p	cugggagaaggcuguuuacucu
MIMAT0000244	hsa-mir-30c-1	hsa-miR-30c	hsa-miR-30c-5p	hsa-miR-30c-5p	uguaaacauccuacacucucagc	hsa-miR-30c-1-3p	cugggagaggguuguuuacucc
MIMAT0000244	hsa-mir-30c-2	hsa-miR-30c	hsa-miR-30c-5p	hsa-miR-30c-5p	uguaaacauccuacacucucagc	hsa-miR-30c-2-3p	cugggagaaggcuguuuacucu
MIMAT0004551	hsa-mir-30d	hsa-miR-30d*	hsa-miR-30d-3p	hsa-miR-30d-5p	uguaaacauccccgacuggaag	hsa-miR-30d-3p	cuuucagucagauguuugcugc
MIMAT0000245	hsa-mir-30d	hsa-miR-30d	hsa-miR-30d-5p	hsa-miR-30d-5p	uguaaacauccccgacuggaag	hsa-miR-30d-3p	cuuucagucagauguuugcugc
MIMAT0000693	hsa-mir-30e	hsa-miR-30e*	hsa-miR-30e-3p	hsa-miR-30e-5p	uguaaacauccuugacuggaag	hsa-miR-30e-3p	cuuucagucggauguuuacagc
MIMAT0000692	hsa-mir-30e	hsa-miR-30e	hsa-miR-30e-5p	hsa-miR-30e-5p	uguaaacauccuugacuggaag	hsa-miR-30e-3p	cuuucagucggauguuuacagc
MIMAT0004504	hsa-mir-31	hsa-miR-31*	hsa-miR-31-3p	hsa-miR-31-5p	aggcaagaugcuggcauagcu	hsa-miR-31-3p	ugcuaugccaacauauugccau
MIMAT0000089	hsa-mir-31	hsa-miR-31	hsa-miR-31-5p	hsa-miR-31-5p	aggcaagaugcuggcauagcu	hsa-miR-31-3p	ugcuaugccaacauauugccau
MIMAT0014979	hsa-mir-3117	hsa-miR-3117	hsa-miR-3117-3p	hsa-miR-3117-5p	agacacuauacgagucauau	hsa-miR-3117-3p	auaggacucauauagugccag
MIMAT0014990	hsa-mir-3127	hsa-miR-3127	hsa-miR-3127-5p	hsa-miR-3127-5p	aucagggcuuguggaaugggaag	hsa-miR-3127-3p	uccccuucugcaggccugcugg
MIMAT0015008	hsa-mir-3140	hsa-miR-3140	hsa-miR-3140-3p	hsa-miR-3140-5p	accugaauuaccaaaagcuuu	hsa-miR-3140-3p	agcuuuugggaauucagguagu
MIMAT0015015	hsa-mir-3144	hsa-miR-3144-3p	hsa-miR-3144-3p	hsa-miR-3144-5p	aggggaccaaagagauauauag	hsa-miR-3144-3p	auauaccuguucggucucuuua
MIMAT0015031	hsa-mir-3157	hsa-miR-3157	hsa-miR-3157-5p	hsa-miR-3157-5p	uucagccaggcuagugcagucu	hsa-miR-3157-3p	cugcccuagucuagcugaagcu
MIMAT0015054	hsa-mir-3177	hsa-miR-3177	hsa-miR-3177-3p	hsa-miR-3177-5p	uguguacacacgugccaggcgcu	hsa-miR-3177-3p	ugcacggcacuggggacacgu
MIMAT0015069	hsa-mir-3187	hsa-miR-3187	hsa-miR-3187-3p	hsa-miR-3187-5p	ccugggcagcguguggcugaagg	hsa-miR-3187-3p	uuggccauggggcugcgcgg
MIMAT0000090	hsa-mir-32	hsa-miR-32	hsa-miR-32-5p	hsa-miR-32-5p	uauugcacauuacuaaguugca	hsa-miR-32-3p	caauuuagugugugugauauuu
MIMAT0015085	hsa-mir-3200	hsa-miR-3200-3p	hsa-miR-3200-3p	hsa-miR-3200-5p	aaucugagaaggcgcacaaggu	hsa-miR-3200-3p	caccuugcgcuacucaggucug
MIMAT0000762	hsa-mir-324	hsa-miR-324-3p	hsa-miR-324-3p	hsa-miR-324-5p	cgcauccccuagggcauuggugu	hsa-miR-324-3p	acugccccaggugcugcugg
MIMAT0000761	hsa-mir-324	hsa-miR-324-5p	hsa-miR-324-5p	hsa-miR-324-5p	cgcauccccuagggcauuggugu	hsa-miR-324-3p	acugccccaggugcugcugg
MIMAT0000751	hsa-mir-330	hsa-miR-330-3p	hsa-miR-330-3p	hsa-miR-330-5p	ucucugggccugugucuuaggc	hsa-miR-330-3p	gcaaagcacacggccugcagaga
MIMAT0004693	hsa-mir-330	hsa-miR-330-5p	hsa-miR-330-5p	hsa-miR-330-5p	ucucugggccugugucuuaggc	hsa-miR-330-3p	gcaaagcacacggccugcagaga
MIMAT0000760	hsa-mir-331	hsa-miR-331-3p	hsa-miR-331-3p	hsa-miR-331-5p	cuagguauggucccagggaucc	hsa-miR-331-3p	gccccugggccuauccuagaa
MIMAT0004700	hsa-mir-331	hsa-miR-331-5p	hsa-miR-331-5p	hsa-miR-331-5p	cuagguauggucccagggaucc	hsa-miR-331-3p	gccccugggccuauccuagaa
MIMAT0004702	hsa-mir-339	hsa-miR-339-3p	hsa-miR-339-3p	hsa-miR-339-5p	ucccuguccuccaggagcucacg	hsa-miR-339-3p	ugagcgccucgacgacagagccg
MIMAT0000764	hsa-mir-339	hsa-miR-339-5p	hsa-miR-339-5p	hsa-miR-339-5p	ucccuguccuccaggagcucacg	hsa-miR-339-3p	ugagcgccucgacgacagagccg
MIMAT0004506	hsa-mir-33a	hsa-miR-33a*	hsa-miR-33a-3p	hsa-miR-33a-5p	gugcauuguaguugcauugca	hsa-miR-33a-3p	caauguuuccacagugcaucac
MIMAT0000091	hsa-mir-33a	hsa-miR-33a	hsa-miR-33a-5p	hsa-miR-33a-5p	gugcauuguaguugcauugca	hsa-miR-33a-3p	caauguuuccacagugcaucac
MIMAT0003301	hsa-mir-33b	hsa-miR-33b	hsa-miR-33b-5p	hsa-miR-33b-5p	gugcauugcuguugcauugc	hsa-miR-33b-3p	cagugccucggcagugcagccc
MIMAT0000750	hsa-mir-340	hsa-miR-340*	hsa-miR-340-3p	hsa-miR-340-5p	uuauaaagcaaugagacugauu	hsa-miR-340-3p	uccgucucaguuacuuuauagc
MIMAT0000753	hsa-mir-342	hsa-miR-342-3p	hsa-miR-342-3p	hsa-miR-342-5p	aggggugcuaucugugauuga	hsa-miR-342-3p	ucucacacagaaaucgcacccgu
MIMAT0004694	hsa-mir-342	hsa-miR-342-5p	hsa-miR-342-5p	hsa-miR-342-5p	aggggugcuaucugugauuga	hsa-miR-342-3p	ucucacacagaaaucgcacccgu
MIMAT0000772	hsa-mir-345	hsa-miR-345	hsa-miR-345-5p	hsa-miR-345-5p	gcugacuccuaguccagggcuc	hsa-miR-345-3p	gcccugaacgaggggucuggag
MIMAT0000255	hsa-mir-34a	hsa-miR-34a	hsa-miR-34a-5p	hsa-miR-34a-5p	uggcagugucuuagcugguugu	hsa-miR-34a-3p	caaucagcaaguauacugcccu
MIMAT0004676	hsa-mir-34b	hsa-miR-34b	hsa-miR-34b-3p	hsa-miR-34b-5p	uaggcagugucauuagcugauug	hsa-miR-34b-3p	caaucacuaacuccacugccau
MIMAT0017982	hsa-mir-3605	hsa-miR-3605-3p	hsa-miR-3605-3p	hsa-miR-3605-5p	ugaggauggauagcaaggaagcc	hsa-miR-3605-3p	ccuccguguuaccuguccucuag
MIMAT0004682	hsa-mir-361	hsa-miR-361-3p	hsa-miR-361-3p	hsa-miR-361-5p	uuaucagaaucuccagggguac	hsa-miR-361-3p	ucccccaggugugauucugauuu
MIMAT0000703	hsa-mir-361	hsa-miR-361-5p	hsa-miR-361-5p	hsa-miR-361-5p	uuaucagaaucuccagggguac	hsa-miR-361-3p	ucccccaggugugauucugauuu
MIMAT0017999	hsa-mir-3619	hsa-miR-3619	hsa-miR-3619-5p	hsa-miR-3619-5p	ucagcaggcaggcuggugcagc	hsa-miR-3619-3p	gggaccauccugccugcugugg
MIMAT0000705	hsa-mir-362	hsa-miR-362-5p	hsa-miR-362-5p	hsa-miR-362-5p	aauccuuggaaccuaggugugagu	hsa-miR-362-3p	aacacaccuauucaaggauuca
MIMAT0018004	hsa-mir-3622a	hsa-miR-3622a-3p	hsa-miR-3622a-3p	hsa-miR-3622a-5p	caggcacgggagcucaggugag	hsa-miR-3622a-3p	ucaccugaccucccaugccugu
MIMAT0000707	hsa-mir-363	hsa-miR-363	hsa-miR-363-3p	hsa-miR-363-5p	cggguggaucacgaugcaauuu	hsa-miR-363-3p	aauugcacgguauccaucugua
MIMAT0000710	hsa-mir-365a	hsa-miR-365	hsa-miR-365a-3p	hsa-miR-365a-5p	agggacuuuugggggcagaugug	hsa-miR-365a-3p	uaaugccccuaaaaauccuuau
MIMAT0009199	hsa-mir-365a	hsa-miR-365*	hsa-miR-365a-5p	hsa-miR-365a-5p	agggacuuuugggggcagaugug	hsa-miR-365a-3p	uaaugccccuaaaaauccuuau
MIMAT0018085	hsa-mir-3663	hsa-miR-3663-3p	hsa-miR-3663-3p	hsa-miR-3663-5p	gcuggucugcguggugcucgg	hsa-miR-3663-3p	ugagcaccacacaggccgggcgc
MIMAT0018100	hsa-mir-3676	hsa-miR-3676	hsa-miR-3676-3p	hsa-miR-3676-5p	aggagauccuggguu	hsa-miR-3676-3p	ccguguuucccccacgcuuu
MIMAT0018105	hsa-mir-3679	hsa-miR-3679-3p	hsa-miR-3679-3p	hsa-miR-3679-5p	ugaggauauggcagggaagggga	hsa-miR-3679-3p	cuuccccccaguaaucuucauc
MIMAT0018120	hsa-mir-3691	hsa-miR-3691	hsa-miR-3691-5p	hsa-miR-3691-5p	aguggaugauggagacucgguac	hsa-miR-3691-3p	accaagucugcgucauccucuc
MIMAT0004688	hsa-mir-374a	hsa-miR-374a*	hsa-miR-374a-3p	hsa-miR-374a-5p	uuauaauacaaccugauaagug	hsa-miR-374a-3p	cuuaucagauuguauuguaauu
MIMAT0000727	hsa-mir-374a	hsa-miR-374a	hsa-miR-374a-5p	hsa-miR-374a-5p	uuauaauacaaccugauaagug	hsa-miR-374a-3p	cuuaucagauuguauuguaauu
MIMAT0004955	hsa-mir-374b	hsa-miR-374b	hsa-miR-374b-5p	hsa-miR-374b-5p	auauaauacaaccugcuaagug	hsa-miR-374b-3p	cuuagcagguuguauuaucauu
MIMAT0000732	hsa-mir-378a	hsa-miR-378	hsa-miR-378a-3p	hsa-miR-378a-5p	cuccugacuccagguccugugu	hsa-miR-378a-3p	acuggacuuggagucagaagg
MIMAT0000731	hsa-mir-378a	hsa-miR-378*	hsa-miR-378a-5p	hsa-miR-378a-5p	cuccugacuccagguccugugu	hsa-miR-378a-3p	acuggacuuggagucagaagg
MIMAT0001340	hsa-mir-423	hsa-miR-423-3p	hsa-miR-423-3p	hsa-miR-423-5p	ugaggggcagagagcgagacuuu	hsa-miR-423-3p	agcucggucugaggccccucagu
MIMAT0004748	hsa-mir-423	hsa-miR-423-5p	hsa-miR-423-5p	hsa-miR-423-5p	ugaggggcagagagcgagacuuu	hsa-miR-423-3p	agcucggucugaggccccucagu
MIMAT0004749	hsa-mir-424	hsa-miR-424*	hsa-miR-424-3p	hsa-miR-424-5p	cagcagcaauucauguuuugaa	hsa-miR-424-3p	caaaacgugaggcgcugcuau
MIMAT0001341	hsa-mir-424	hsa-miR-424	hsa-miR-424-5p	hsa-miR-424-5p	cagcagcaauucauguuuugaa	hsa-miR-424-3p	caaaacgugaggcgcugcuau
MIMAT0001343	hsa-mir-425	hsa-miR-425*	hsa-miR-425-3p	hsa-miR-425-5p	aaugacacgaucacucccguuga	hsa-miR-425-3p	aucgggaaugucguguccgccc
MIMAT0003393	hsa-mir-425	hsa-miR-425	hsa-miR-425-5p	hsa-miR-425-5p	aaugacacgaucacucccguuga	hsa-miR-425-3p	aucgggaaugucguguccgccc
MIMAT0013771	hsa-mir-449c	hsa-miR-449c*	hsa-miR-449c-3p	hsa-miR-449c-5p	uaggcaguguauugcuagcggcugu	hsa-miR-449c-3p	uugcuaguugcacuccucucugu
MIMAT0010251	hsa-mir-449c	hsa-miR-449c	hsa-miR-449c-5p	hsa-miR-449c-5p	uaggcaguguauugcuagcggcugu	hsa-miR-449c-3p	uugcuaguugcacuccucucugu
MIMAT0001545	hsa-mir-450a-2	hsa-miR-450a	hsa-miR-450a-5p	hsa-miR-450a-5p	uuuugcgauguguuccuaauau	hsa-miR-450a-3p	auuggggacauuuugcauucau
MIMAT0004909	hsa-mir-450b	hsa-miR-450b-5p	hsa-miR-450b-5p	hsa-miR-450b-5p	uuuugcaauauguuccugaaua	hsa-miR-450b-3p	uugggaucauuuugcauccaua
MIMAT0003885	hsa-mir-454	hsa-miR-454	hsa-miR-454-3p	hsa-miR-454-5p	acccuaucaauauugucucugc	hsa-miR-454-3p	uagugcaauauugcuuauagggu
MIMAT0003884	hsa-mir-454	hsa-miR-454*	hsa-miR-454-5p	hsa-miR-454-5p	acccuaucaauauugucucugc	hsa-miR-454-3p	uagugcaauauugcuuauagggu
MIMAT0004784	hsa-mir-455	hsa-miR-455-3p	hsa-miR-455-3p	hsa-miR-455-5p	uaugugccuuuggacuacaucg	hsa-miR-455-3p	gcaguccaugggcauauacac
MIMAT0003150	hsa-mir-455	hsa-miR-455-5p	hsa-miR-455-5p	hsa-miR-455-5p	uaugugccuuuggacuacaucg	hsa-miR-455-3p	gcaguccaugggcauauacac
MIMAT0002173	hsa-mir-483	hsa-miR-483-3p	hsa-miR-483-3p	hsa-miR-483-5p	aagacgggaggaaagaagggag	hsa-miR-483-3p	ucacuccucuccucccgucuu
MIMAT0002177	hsa-mir-486	hsa-miR-486-5p	hsa-miR-486-5p	hsa-miR-486-5p	uccuguacugagcugccccgag	hsa-miR-486-3p	cggggcagcucaguacaggau
MIMAT0004763	hsa-mir-488	hsa-miR-488	hsa-miR-488-3p	hsa-miR-488-5p	cccagauaauggcacucucaa	hsa-miR-488-3p	uugaaaggcuauuucuugguc
MIMAT0002804	hsa-mir-488	hsa-miR-488*	hsa-miR-488-5p	hsa-miR-488-5p	cccagauaauggcacucucaa	hsa-miR-488-3p	uugaaaggcuauuucuugguc
MIMAT0002820	hsa-mir-497	hsa-miR-497	hsa-miR-497-5p	hsa-miR-497-5p	cagcagcacacugugguuugu	hsa-miR-497-3p	caaaccacacugugguguuaga
MIMAT0002871	hsa-mir-500a	hsa-miR-500a*	hsa-miR-500a-3p	hsa-miR-500a-5p	uaauccuugcuaccugggugaga	hsa-miR-500a-3p	augcaccugggcaaggauucug
MIMAT0004773	hsa-mir-500a	hsa-miR-500a	hsa-miR-500a-5p	hsa-miR-500a-5p	uaauccuugcuaccugggugaga	hsa-miR-500a-3p	augcaccugggcaaggauucug
MIMAT0004774	hsa-mir-501	hsa-miR-501-3p	hsa-miR-501-3p	hsa-miR-501-5p	aauccuuugucccugggugaga	hsa-miR-501-3p	aaugcacccgggcaaggauucu
MIMAT0002872	hsa-mir-501	hsa-miR-501-5p	hsa-miR-501-5p	hsa-miR-501-5p	aauccuuugucccugggugaga	hsa-miR-501-3p	aaugcacccgggcaaggauucu
MIMAT0004775	hsa-mir-502	hsa-miR-502-3p	hsa-miR-502-3p	hsa-miR-502-5p	auccuugcuaucugggugcua	hsa-miR-502-3p	aaugcaccugggcaaggauuca
MIMAT0002876	hsa-mir-505	hsa-miR-505	hsa-miR-505-3p	hsa-miR-505-5p	gggagccaggaaguauugaugu	hsa-miR-505-3p	cgucaacacuugcugguuuccu
MIMAT0004776	hsa-mir-505	hsa-miR-505*	hsa-miR-505-5p	hsa-miR-505-5p	gggagccaggaaguauugaugu	hsa-miR-505-3p	cgucaacacuugcugguuuccu
MIMAT0002834	hsa-mir-520a	hsa-miR-520a-3p	hsa-miR-520a-3p	hsa-miR-520a-5p	cuccagagggaaguacuuucu	hsa-miR-520a-3p	aaagugcuucccuuuggacugu
MIMAT0004780	hsa-mir-532	hsa-miR-532-3p	hsa-miR-532-3p	hsa-miR-532-5p	caugccuugaguguaggaccgu	hsa-miR-532-3p	ccucccacacccaaggcuugca
MIMAT0002888	hsa-mir-532	hsa-miR-532-5p	hsa-miR-532-5p	hsa-miR-532-5p	caugccuugaguguaggaccgu	hsa-miR-532-3p	ccucccacacccaaggcuugca
MIMAT0003340	hsa-mir-542	hsa-miR-542-5p	hsa-miR-542-5p	hsa-miR-542-5p	ucggggaucaucaugucacgaga	hsa-miR-542-3p	ugugacagauugauaacugaaa
MIMAT0003165	hsa-mir-545	hsa-miR-545	hsa-miR-545-3p	hsa-miR-545-5p	ucaguaaauguuuauuagauga	hsa-miR-545-3p	ucagcaaacauuuauugugugc
MIMAT0003251	hsa-mir-548a-3	hsa-miR-548a-3p	hsa-miR-548a-3p	hsa-miR-548a-5p	aaaaguaauugcgaguuuuacc	hsa-miR-548a-3p	caaaacuggcaauuacuuuugc
MIMAT0003254	hsa-mir-548b	hsa-miR-548b-3p	hsa-miR-548b-3p	hsa-miR-548b-5p	aaaaguaauugugguuuuggcc	hsa-miR-548b-3p	caagaaccucaguugcuuuugu
MIMAT0004812	hsa-mir-548d-2	hsa-miR-548d-5p	hsa-miR-548d-5p	hsa-miR-548d-5p	aaaaguaauugugguuuuugcc	hsa-miR-548d-3p	caaaaaccacaguuucuuuugc
MIMAT0005928	hsa-mir-548h-4	hsa-miR-548h	hsa-miR-548h-5p	hsa-miR-548h-5p	aaaaguaaucgcgguuuuuguc	hsa-miR-548h-3p	caaaaaccgcaauuacuuuugca
MIMAT0005919	hsa-mir-548o-2	hsa-miR-548o	hsa-miR-548o-3p	hsa-miR-548o-5p	aaaaguaauugcgguuuuugcc	hsa-miR-548o-3p	ccaaaacugcaguuacuuuugc
MIMAT0003257	hsa-mir-550a-2	hsa-miR-550a*	hsa-miR-550a-3p	hsa-miR-550a-5p	agugccugagggaguaagagccc	hsa-miR-550a-3p	ugucuuacucccucaggcacau
MIMAT0003257	hsa-mir-550a-3	hsa-miR-550a*	hsa-miR-550a-3p	hsa-miR-550a-3-5p	agugccugagggaguaagag	hsa-miR-550a-3p	ugucuuacucccucaggcacau
MIMAT0004800	hsa-mir-550a-2	hsa-miR-550a	hsa-miR-550a-5p	hsa-miR-550a-5p	agugccugagggaguaagagccc	hsa-miR-550a-3p	ugucuuacucccucaggcacau
MIMAT0003233	hsa-mir-551b	hsa-miR-551b	hsa-miR-551b-3p	hsa-miR-551b-5p	gaaaucaagcgugggugagacc	hsa-miR-551b-3p	gcgacccauacuugguuucag
MIMAT0003239	hsa-mir-574	hsa-miR-574-3p	hsa-miR-574-3p	hsa-miR-574-5p	ugagugugugugugugagugugu	hsa-miR-574-3p	cacgcucaugcacacacccaca
MIMAT0003241	hsa-mir-576	hsa-miR-576-5p	hsa-miR-576-5p	hsa-miR-576-5p	auucuaauuucuccacgucuuu	hsa-miR-576-3p	aagauguggaaaaauuggaauc
MIMAT0003256	hsa-mir-589	hsa-miR-589*	hsa-miR-589-3p	hsa-miR-589-5p	ugagaaccacgucugcucugag	hsa-miR-589-3p	ucagaacaaaugccgguucccaga
MIMAT0004799	hsa-mir-589	hsa-miR-589	hsa-miR-589-5p	hsa-miR-589-5p	ugagaaccacgucugcucugag	hsa-miR-589-3p	ucagaacaaaugccgguucccaga
MIMAT0003258	hsa-mir-590	hsa-miR-590-5p	hsa-miR-590-5p	hsa-miR-590-5p	gagcuuauucauaaaagugcag	hsa-miR-590-3p	uaauuuuauguauaagcuagu
MIMAT0003283	hsa-mir-615	hsa-miR-615-3p	hsa-miR-615-3p	hsa-miR-615-5p	ggggguccccggugcucggauc	hsa-miR-615-3p	uccgagccugggucucccucuu
MIMAT0003284	hsa-mir-616	hsa-miR-616*	hsa-miR-616-5p	hsa-miR-616-5p	acucaaaacccuucagugacuu	hsa-miR-616-3p	agucauuggaggguuugagcag
MIMAT0003293	hsa-mir-624	hsa-miR-624*	hsa-miR-624-5p	hsa-miR-624-5p	uaguaccaguaccuuguguuca	hsa-miR-624-3p	cacaagguauugguauuaccu
MIMAT0004808	hsa-mir-625	hsa-miR-625*	hsa-miR-625-3p	hsa-miR-625-5p	agggggaaaguucuauagucc	hsa-miR-625-3p	gacuauagaacuuucccccuca
MIMAT0003294	hsa-mir-625	hsa-miR-625	hsa-miR-625-5p	hsa-miR-625-5p	agggggaaaguucuauagucc	hsa-miR-625-3p	gacuauagaacuuucccccuca
MIMAT0003297	hsa-mir-628	hsa-miR-628-3p	hsa-miR-628-3p	hsa-miR-628-5p	augcugacauauuuacuagagg	hsa-miR-628-3p	ucuaguaagaguggcagucga
MIMAT0004809	hsa-mir-628	hsa-miR-628-5p	hsa-miR-628-5p	hsa-miR-628-5p	augcugacauauuuacuagagg	hsa-miR-628-3p	ucuaguaagaguggcagucga
MIMAT0003298	hsa-mir-629	hsa-miR-629*	hsa-miR-629-3p	hsa-miR-629-5p	uggguuuacguugggagaacu	hsa-miR-629-3p	guucucccaacguaagcccagc
MIMAT0004810	hsa-mir-629	hsa-miR-629	hsa-miR-629-5p	hsa-miR-629-5p	uggguuuacguugggagaacu	hsa-miR-629-3p	guucucccaacguaagcccagc
MIMAT0003312	hsa-mir-642a	hsa-miR-642a	hsa-miR-642a-5p	hsa-miR-642a-5p	gucccucuccaaaugugucuug	hsa-miR-642a-3p	agacacauuuggagagggaacc
MIMAT0003322	hsa-mir-652	hsa-miR-652	hsa-miR-652-3p	hsa-miR-652-5p	caacccuaggagagggugccauuca	hsa-miR-652-3p	aauggcgccacuaggguugug
MIMAT0003338	hsa-mir-660	hsa-miR-660	hsa-miR-660-5p	hsa-miR-660-5p	uacccauugcauaucggaguug	hsa-miR-660-3p	accuccugugugcauggauua
MIMAT0005949	hsa-mir-664	hsa-miR-664	hsa-miR-664-3p	hsa-miR-664-5p	acuggcuagggaaaaugauuggau	hsa-miR-664-3p	uauucauuuauccccagccuaca
MIMAT0004819	hsa-mir-671	hsa-miR-671-3p	hsa-miR-671-3p	hsa-miR-671-5p	aggaagcccuggaggggcuggag	hsa-miR-671-3p	uccgguucucagggcuccacc
MIMAT0003880	hsa-mir-671	hsa-miR-671-5p	hsa-miR-671-5p	hsa-miR-671-5p	aggaagcccuggaggggcuggag	hsa-miR-671-3p	uccgguucucagggcuccacc
MIMAT0004553	hsa-mir-7-1	hsa-miR-7-1*	hsa-miR-7-1-3p	hsa-miR-7-5p	uggaagacuagugauuuuguugu	hsa-miR-7-1-3p	caacaaaucacagucugccaua
MIMAT0000252	hsa-mir-7-1	hsa-miR-7	hsa-miR-7-5p	hsa-miR-7-5p	uggaagacuagugauuuuguugu	hsa-miR-7-1-3p	caacaaaucacagucugccaua
MIMAT0000252	hsa-mir-7-2	hsa-miR-7	hsa-miR-7-5p	hsa-miR-7-5p	uggaagacuagugauuuuguugu	hsa-miR-7-2-3p	caacaaaucccagucuaccuaa
MIMAT0004926	hsa-mir-708	hsa-miR-708	hsa-miR-708-5p	hsa-miR-708-5p	aaggagcuuacaaucuagcuggg	hsa-miR-708-3p	caacuagacugugagcuucuag
MIMAT0004946	hsa-mir-744	hsa-miR-744*	hsa-miR-744-3p	hsa-miR-744-5p	ugcggggcuagggcuaacagca	hsa-miR-744-3p	cuguugccacuaaccucaaccu
MIMAT0004945	hsa-mir-744	hsa-miR-744	hsa-miR-744-5p	hsa-miR-744-5p	ugcggggcuagggcuaacagca	hsa-miR-744-3p	cuguugccacuaaccucaaccu
MIMAT0003888	hsa-mir-766	hsa-miR-766	hsa-miR-766-3p	hsa-miR-766-5p	aggaggaauuggugcuggucuu	hsa-miR-766-3p	acuccagccccacagccucagc
MIMAT0003887	hsa-mir-769	hsa-miR-769-3p	hsa-miR-769-3p	hsa-miR-769-5p	ugagaccucuggguucugagcu	hsa-miR-769-3p	cugggaucuccggggucuugguu
MIMAT0003886	hsa-mir-769	hsa-miR-769-5p	hsa-miR-769-5p	hsa-miR-769-5p	ugagaccucuggguucugagcu	hsa-miR-769-3p	cugggaucuccggggucuugguu
MIMAT0004950	hsa-mir-877	hsa-miR-877*	hsa-miR-877-3p	hsa-miR-877-5p	guagaggagauggcgcaggg	hsa-miR-877-3p	uccucuucucccuccucccag
MIMAT0004949	hsa-mir-877	hsa-miR-877	hsa-miR-877-5p	hsa-miR-877-5p	guagaggagauggcgcaggg	hsa-miR-877-3p	uccucuucucccuccucccag
MIMAT0000441	hsa-mir-9-3	hsa-miR-9	hsa-miR-9-5p	hsa-miR-9-5p	ucuuugguuaucuagcuguauga	hsa-miR-9-3p	auaaagcuagauaaccgaaagu
MIMAT0004507	hsa-mir-92a-1	hsa-miR-92a-1*	hsa-miR-92a-1-5p	hsa-miR-92a-1-5p	agguugggaucgguugcaaugcu	hsa-miR-92a-3p	uauugcacuugucccggccugu
MIMAT0000092	hsa-mir-92a-1	hsa-miR-92a	hsa-miR-92a-3p	hsa-miR-92a-1-5p	agguugggaucgguugcaaugcu	hsa-miR-92a-3p	uauugcacuugucccggccugu
MIMAT0000092	hsa-mir-92a-2	hsa-miR-92a	hsa-miR-92a-3p	hsa-miR-92a-2-5p	ggguggggauuuguugcauuac	hsa-miR-92a-3p	uauugcacuugucccggccugu
MIMAT0003218	hsa-mir-92b	hsa-miR-92b	hsa-miR-92b-3p	hsa-miR-92b-5p	agggacgggacgcggugcagug	hsa-miR-92b-3p	uauugcacucgucccggccucc
MIMAT0004792	hsa-mir-92b	hsa-miR-92b*	hsa-miR-92b-5p	hsa-miR-92b-5p	agggacgggacgcggugcagug	hsa-miR-92b-3p	uauugcacucgucccggccucc
MIMAT0004509	hsa-mir-93	hsa-miR-93*	hsa-miR-93-3p	hsa-miR-93-5p	caaagugcuguucgugcagguag	hsa-miR-93-3p	acugcugagcuagcacuucccg
MIMAT0000093	hsa-mir-93	hsa-miR-93	hsa-miR-93-5p	hsa-miR-93-5p	caaagugcuguucgugcagguag	hsa-miR-93-3p	acugcugagcuagcacuucccg
MIMAT0000095	hsa-mir-96	hsa-miR-96	hsa-miR-96-5p	hsa-miR-96-5p	uuuggcacuagcacauuuuugcu	hsa-miR-96-3p	aaucaugugcagugccaauaug
MIMAT0004511	hsa-mir-99a	hsa-miR-99a*	hsa-miR-99a-3p	hsa-miR-99a-5p	aacccguagauccgaucuugug	hsa-miR-99a-3p	caagcucgcuucuaugggucug
MIMAT0000097	hsa-mir-99a	hsa-miR-99a	hsa-miR-99a-5p	hsa-miR-99a-5p	aacccguagauccgaucuugug	hsa-miR-99a-3p	caagcucgcuucuaugggucug
MIMAT0004678	hsa-mir-99b	hsa-miR-99b*	hsa-miR-99b-3p	hsa-miR-99b-5p	cacccguagaaccgaccuugcg	hsa-miR-99b-3p	caagcucgugucuguggguccg
MIMAT0000689	hsa-mir-99b	hsa-miR-99b	hsa-miR-99b-5p	hsa-miR-99b-5p	cacccguagaaccgaccuugcg	hsa-miR-99b-3p	caagcucgugucuguggguccg
