# Supplementary material for: MicroRNA-Target Binding Structures Mimic MicroRNA Duplex Structures in Humans
Source: PLoS One. 2014 Feb 13;9(2):e88806. doi: 10.1371/journal.pone.0088806 (PMC3923817; doi:10.1371/journal.pone.0088806)
Supplement: Table S4 — (XLSX) [file pone.0088806.s004.xlsx]

## Sheet: Sheet1
guide strand in miRbase	stem loop name	dot-bracket notation for miRNA duplex	number notation for miRNA duplex	guide strand from Helwak et al. paper	BIN #	dot-bracket notation for miRNA-target binding	number notation for miRNA-target binding	RNAforester score	length-scaled Hamming distance
hsa-let-7a-3p	hsa-let-7a-1	(((((((((((((((((((...)))))))))))))))))))..	111111111111111111100	hsa-let-7a-3p	BIN00001	..........((((((((((....))))))))))..	000000000011111111110	0.37931	0.52381
hsa-let-7a-3p	hsa-let-7a-1	(((((((((((((((((((...)))))))))))))))))))..	111111111111111111100	hsa-let-7a-3p	BIN00002	..............(((((((...)))))))................	000000000000001111111	0.0769231	0.761905
hsa-let-7a-3p	hsa-let-7a-1	(((((((((((((((((((...)))))))))))))))))))..	111111111111111111100	hsa-let-7a-3p	BIN00003	.......((((((((((((...)))))))))))).........	000000011111111111100	0.548387	0.333333
hsa-let-7a-3p	hsa-let-7a-1	(((((((((((((((((((...)))))))))))))))))))..	111111111111111111100	hsa-let-7a-3p	BIN00004	.......(((..(((((..........)))))..))).........	000000011100111110000	0.185185	0.52381
hsa-let-7a-3p	hsa-let-7a-1	(((((((((((((((((((...)))))))))))))))))))..	111111111111111111100	hsa-let-7a-3p	BIN00005	........((..(((((((((...)))))))))..))..........	000000001100111111111	0.466667	0.571429
hsa-let-7a-3p	hsa-let-7a-1	(((((((((((((((((((...)))))))))))))))))))..	111111111111111111100	hsa-let-7a-3p	BIN00006	.....((((((.((((((((....)))))))).)).)))).......	000001111110111111110	0.69697	0.333333
hsa-let-7a-3p	hsa-let-7a-1	(((((((((((((((((((...)))))))))))))))))))..	111111111111111111100	hsa-let-7a-3p	BIN00007	((((.....(((((.((((((...))))))....)))))...)))).	111100000111110111111	0.764706	0.380952
hsa-let-7a-5p	hsa-let-7a-1	.(((((((((((((((((((...)))))))))))))))))))..	0111111111111111111100	hsa-let-7a-5p	BIN00008	.(((.(((.(((.(((..(((....)))))).))).))).)))...	0111011101110111001110	0.764706	0.272727
hsa-let-7a-5p	hsa-let-7a-1	.(((((((((((((((((((...)))))))))))))))))))..	0111111111111111111100	hsa-let-7a-5p	BIN00009	.((((.((.(((((..................))))).)).))))...	0111101101111100000000	0.466667	0.363636
hsa-let-7a-5p	hsa-let-7a-1	.(((((((((((((((((((...)))))))))))))))))))..	0111111111111111111100	hsa-let-7a-5p	BIN00010	.((((((((..(((..........)))..))))))))...	0111111110011100000000	0.466667	0.363636
hsa-let-7a-5p	hsa-let-7a-1	.(((((((((((((((((((...)))))))))))))))))))..	0111111111111111111100	hsa-let-7a-5p	BIN00011	.(((((((.((((.(((.....))).)))))))))))...	0111111101111011100000	0.69697	0.227273
hsa-let-7a-5p	hsa-let-7a-1	.(((((((((((((((((((...)))))))))))))))))))..	0111111111111111111100	hsa-let-7a-5p	BIN00012	.(((((.(((((..((...........))...)))))....)))))...	0111110111110011000000	0.548387	0.318182
hsa-let-7a-5p	hsa-let-7a-1	.(((((((((((((((((((...)))))))))))))))))))..	0111111111111111111100	hsa-let-7a-5p	BIN00013	..(((.((..((((((...........))))))..)).)))....	0011101100111111000000	0.466667	0.363636
hsa-let-7a-5p	hsa-let-7a-1	.(((((((((((((((((((...)))))))))))))))))))..	0111111111111111111100	hsa-let-7a-5p	BIN00014	(((..((((((.((((.(((...))).)))).))))))...)))..	1110011111101111011100	0.828571	0.227273
hsa-let-7a-5p	hsa-let-7a-1	.(((((((((((((((((((...)))))))))))))))))))..	0111111111111111111100	hsa-let-7a-5p	BIN00015	...((((.........................)))).....	0001111000000000000000	-0.304348	0.681818
hsa-let-7a-5p	hsa-let-7a-1	.(((((((((((((((((((...)))))))))))))))))))..	0111111111111111111100	hsa-let-7a-5p	BIN00016	..((((((((((((..................)))))))...)))))	0011111111111100000000	0.548387	0.318182
hsa-let-7a-5p	hsa-let-7a-1	.(((((((((((((((((((...)))))))))))))))))))..	0111111111111111111100	hsa-let-7a-5p	BIN00017	((((((((.(((((..................))))).))))))))..	1111111101111100000000	0.625	0.363636
hsa-let-7a-5p	hsa-let-7a-1	.(((((((((((((((((((...)))))))))))))))))))..	0111111111111111111100	hsa-let-7a-5p	BIN00018	..(((..((.(((((((.(((....))).)))...)))).))......)))....	0011100110111111101110	0.764706	0.272727
hsa-let-7a-5p	hsa-let-7a-1	.(((((((((((((((((((...)))))))))))))))))))..	0111111111111111111100	hsa-let-7a-5p	BIN00019	..(((((.(((((((((.(((....)))))))))))))))))....	0011111011111111101110	0.888889	0.181818
hsa-let-7a-5p	hsa-let-7a-1	.(((((((((((((((((((...)))))))))))))))))))..	0111111111111111111100	hsa-let-7a-5p	BIN00020	.((((((((((((((.(((........))))))))))).))))))...	0111111111111110111000	0.888889	0.0909091
hsa-let-7a-5p	hsa-let-7a-1	.(((((((((((((((((((...)))))))))))))))))))..	0111111111111111111100	hsa-let-7a-5p	BIN00021	((((.......(((..................)))......))))..	1111000000011100000000	0.0769231	0.636364
hsa-let-7a-5p	hsa-let-7a-1	.(((((((((((((((((((...)))))))))))))))))))..	0111111111111111111100	hsa-let-7a-5p	BIN00022	..(((.((((((((.(((..........))).)))))))))))...	0011101111111101110000	0.69697	0.227273
hsa-let-7a-5p	hsa-let-7a-1	.(((((((((((((((((((...)))))))))))))))))))..	0111111111111111111100	hsa-let-7a-5p	BIN00023	...(((((((((......................))))))))).....	0001111111110000000000	0.285714	0.454545
hsa-let-7a-5p	hsa-let-7a-1	.(((((((((((((((((((...)))))))))))))))))))..	0111111111111111111100	hsa-let-7a-5p	BIN00024	((((((((((((...(((..........)))...))))))))))))..	1111111111110001110000	0.764706	0.272727
hsa-let-7a-5p	hsa-let-7a-1	.(((((((((((((((((((...)))))))))))))))))))..	0111111111111111111100	hsa-let-7a-5p	BIN00025	.(((((...((((((((.........))))))))..)))))...	0111110001111111100000	0.625	0.272727
hsa-let-7a-5p	hsa-let-7a-1	.(((((((((((((((((((...)))))))))))))))))))..	0111111111111111111100	hsa-let-7a-5p	BIN00026	.(((((((((((((..................)))))))))))))...	0111111111111100000000	0.625	0.272727
hsa-let-7a-5p	hsa-let-7a-1	.(((((((((((((((((((...)))))))))))))))))))..	0111111111111111111100	hsa-let-7a-5p	BIN00027	((((((((((((((((((((......)))))))..)))))))))))))..	1111111111111111111100	0.948718	0.0454545
hsa-let-7a-5p	hsa-let-7a-1	.(((((((((((((((((((...)))))))))))))))))))..	0111111111111111111100	hsa-let-7a-5p	BIN00028	.(((((((((((((...(((((...))))).)))))))))))))...	0111111111111100011111	0.945946	0.227273
hsa-let-7a-5p	hsa-let-7a-1	.(((((((((((((((((((...)))))))))))))))))))..	0111111111111111111100	hsa-let-7a-5p	BIN00029	.(((((((((((((........)))))))))).)))...	0111111111111100000000	0.625	0.272727
hsa-let-7a-5p	hsa-let-7a-1	.(((((((((((((((((((...)))))))))))))))))))..	0111111111111111111100	hsa-let-7a-5p	BIN00030	.((((((((((((..((..(((...)))..))..))))))))))))...	0111111111111001100111	0.888889	0.272727
hsa-let-7a-5p	hsa-let-7a-1	.(((((((((((((((((((...)))))))))))))))))))..	0111111111111111111100	hsa-let-7a-5p	BIN00031	..((((((((((((....(((....)))...))))))))...........................))))	0011111111111100001110	0.764706	0.272727
hsa-let-7a-5p	hsa-let-7a-1	.(((((((((((((((((((...)))))))))))))))))))..	0111111111111111111100	hsa-let-7a-5p	BIN00032	((((((...(((((..................)))))))))))..	1111110001111100000000	0.466667	0.454545
hsa-let-7a-5p	hsa-let-7a-1	.(((((((((((((((((((...)))))))))))))))))))..	0111111111111111111100	hsa-let-7a-5p	BIN00033	.(((((...((((..((((((...))))))))))..)))))...	0111110001111001111110	0.764706	0.272727
hsa-let-7a-5p	hsa-let-7a-1	.(((((((((((((((((((...)))))))))))))))))))..	0111111111111111111100	hsa-let-7a-5p	BIN00034	.(((((((((((((((..((......))..))))..)))))))))))...	0111111111111111001100	0.888889	0.0909091
hsa-let-7a-5p	hsa-let-7a-1	.(((((((((((((((((((...)))))))))))))))))))..	0111111111111111111100	hsa-let-7a-5p	BIN00035	((((((((((((...((((...)))).....))))))))))))..	1111111111110001111000	0.828571	0.227273
hsa-let-7a-5p	hsa-let-7a-1	.(((((((((((((((((((...)))))))))))))))))))..	0111111111111111111100	hsa-let-7a-5p	BIN00036	..((((((((((.(((..............))).))))))))))....	0011111111110111000000	0.625	0.272727
hsa-let-7a-5p	hsa-let-7a-1	.(((((((((((((((((((...)))))))))))))))))))..	0111111111111111111100	hsa-let-7a-5p	BIN00037	(((((((.((..(((((............))))).))...)))))))..	1111111011001111100000	0.69697	0.318182
hsa-let-7a-5p	hsa-let-7a-1	.(((((((((((((((((((...)))))))))))))))))))..	0111111111111111111100	hsa-let-7a-5p	BIN00038	(((((.(((.((((.............)))).))).)))))..	1111101110111100000000	0.548387	0.409091
hsa-let-7a-5p	hsa-let-7a-1	.(((((((((((((((((((...)))))))))))))))))))..	0111111111111111111100	hsa-let-7a-5p	BIN00039	..(((((((((((.............)))))))))))....	0011111111111000000000	0.466667	0.363636
hsa-let-7a-5p	hsa-let-7a-1	.(((((((((((((((((((...)))))))))))))))))))..	0111111111111111111100	hsa-let-7a-5p	BIN00040	...(((((((((((((((((((...)))).)))))))))))..)))).....	0001111111111111111111	1	0.181818
hsa-let-7a-5p	hsa-let-7a-1	.(((((((((((((((((((...)))))))))))))))))))..	0111111111111111111100	hsa-let-7a-5p	BIN00041	((((((((((((((...........)))))))....)))))))..	1111111111111100000000	0.69697	0.318182
hsa-let-7a-5p	hsa-let-7a-1	.(((((((((((((((((((...)))))))))))))))))))..	0111111111111111111100	hsa-let-7a-5p	BIN00042	((((((((.((((((.((((......)))).))))))))))))))..	1111111101111110111100	0.945946	0.136364
hsa-let-7a-5p	hsa-let-7a-1	.(((((((((((((((((((...)))))))))))))))))))..	0111111111111111111100	hsa-let-7a-5p	BIN00043	.(((((.(((((.(((.........)))))))))))))...	0111110111110111000000	0.625	0.272727
hsa-let-7a-5p	hsa-let-7a-1	.(((((((((((((((((((...)))))))))))))))))))..	0111111111111111111100	hsa-let-7a-5p	BIN00044	...(((((((((..((......)).)))).))))).....	0001111111110011000000	0.466667	0.363636
hsa-let-7a-5p	hsa-let-7a-1	.(((((((((((((((((((...)))))))))))))))))))..	0111111111111111111100	hsa-let-7a-5p	BIN00045	.((((((.(((((((((.....)))))))))))))))...	0111111011111111100000	0.764706	0.181818
hsa-let-7a-5p	hsa-let-7a-1	.(((((((((((((((((((...)))))))))))))))))))..	0111111111111111111100	hsa-let-7a-5p	BIN00046	(((((((((.(((((...(((....)))....))))))))))))))..	1111111110111110001110	0.888889	0.272727
hsa-let-7a-5p	hsa-let-7a-1	.(((((((((((((((((((...)))))))))))))))))))..	0111111111111111111100	hsa-let-7a-5p	BIN00047	((((((((..............))))))))..	1111111100000000000000	0.185185	0.590909
hsa-let-7a-5p	hsa-let-7a-1	.(((((((((((((((((((...)))))))))))))))))))..	0111111111111111111100	hsa-let-7a-5p	BIN00048	.((((((((((((...........))))))))))))...	0111111111111000000000	0.548387	0.318182
hsa-let-7a-5p	hsa-let-7a-1	.(((((((((((((((((((...)))))))))))))))))))..	0111111111111111111100	hsa-let-7a-5p	BIN00049	..(((((((.((((((......)))))))))))))....	0011111110111111000000	0.625	0.272727
hsa-let-7a-5p	hsa-let-7a-1	.(((((((((((((((((((...)))))))))))))))))))..	0111111111111111111100	hsa-let-7a-5p	BIN00050	.(((((((.(((.............))).)))))))...	0111111101110000000000	0.37931	0.409091
hsa-let-7a-5p	hsa-let-7a-1	.(((((((((((((((((((...)))))))))))))))))))..	0111111111111111111100	hsa-let-7a-5p	BIN00051	....((((((((.(((.(((.....))).)))))))))))......	0000111111110111011100	0.69697	0.227273
hsa-let-7a-5p	hsa-let-7a-1	.(((((((((((((((((((...)))))))))))))))))))..	0111111111111111111100	hsa-let-7a-5p	BIN00052	.(((((((.((((.((((....)))).)))).)))))))...	0111111101111011110000	0.764706	0.181818
hsa-let-7a-5p	hsa-let-7a-1	.(((((((((((((((((((...)))))))))))))))))))..	0111111111111111111100	hsa-let-7a-5p	BIN00053	.(((((((..(((((((.(((....)))...))))))).)))))))...	0111111100111111101110	0.888889	0.181818
hsa-let-7a-5p	hsa-let-7a-1	.(((((((((((((((((((...)))))))))))))))))))..	0111111111111111111100	hsa-let-7a-5p	BIN00054	((((((((((((............))))))))))))..	1111111111110000000000	0.548387	0.409091
hsa-let-7a-5p	hsa-let-7a-1	.(((((((((((((((((((...)))))))))))))))))))..	0111111111111111111100	hsa-let-7a-5p	BIN00055	.(((((...((((((((.........))))))))..)))))...	0111110001111111100000	0.625	0.272727
hsa-let-7a-5p	hsa-let-7a-1	.(((((((((((((((((((...)))))))))))))))))))..	0111111111111111111100	hsa-let-7a-5p	BIN00056	((((((((.(((((((...........)))))))))))))))..	1111111101111111000000	0.764706	0.272727
hsa-let-7a-5p	hsa-let-7a-1	.(((((((((((((((((((...)))))))))))))))))))..	0111111111111111111100	hsa-let-7a-5p	BIN00057	((((((.((.((((..................))))))))))))..	1111110110111100000000	0.548387	0.409091
hsa-let-7a-5p	hsa-let-7a-1	.(((((((((((((((((((...)))))))))))))))))))..	0111111111111111111100	hsa-let-7a-5p	BIN00058	...(((((((((.(((((((((...))))))))).....))))))))).....	0001111111110111111111	0.945946	0.227273
hsa-let-7a-5p	hsa-let-7a-1	.(((((((((((((((((((...)))))))))))))))))))..	0111111111111111111100	hsa-let-7a-5p	BIN00059	(((((((((.((((((((..........)))))))))))))))))..	1111111110111111110000	0.888889	0.181818
hsa-let-7a-5p	hsa-let-7a-1	.(((((((((((((((((((...)))))))))))))))))))..	0111111111111111111100	hsa-let-7a-5p	BIN00060	.((((((((((((............))))))))))))...	0111111111111000000000	0.548387	0.318182
hsa-let-7a-5p	hsa-let-7a-1	.(((((((((((((((((((...)))))))))))))))))))..	0111111111111111111100	hsa-let-7a-5p	BIN00061	((((((((.((((((..((((....))))..)))))).))))))))..	1111111101111110011110	0.945946	0.227273
hsa-let-7a-5p	hsa-let-7a-1	.(((((((((((((((((((...)))))))))))))))))))..	0111111111111111111100	hsa-let-7a-5p	BIN00062	((((((((..((.((................)).)).))))))))..	1111111100110110000000	0.548387	0.409091
hsa-let-7a-5p	hsa-let-7a-1	.(((((((((((((((((((...)))))))))))))))))))..	0111111111111111111100	hsa-let-7a-5p	BIN00063	..((((((((((((((.......))).)))))))))))....	0011111111111111000000	0.69697	0.227273
hsa-let-7a-5p	hsa-let-7a-1	.(((((((((((((((((((...)))))))))))))))))))..	0111111111111111111100	hsa-let-7a-5p	BIN00064	...((((((((((((................)))))))).)))).....	0001111111111110000000	0.548387	0.318182
hsa-let-7a-5p	hsa-let-7a-1	.(((((((((((((((((((...)))))))))))))))))))..	0111111111111111111100	hsa-let-7a-5p	BIN00065	((((((((((((((...........)))))))....)))))))..	1111111111111100000000	0.69697	0.318182
hsa-let-7a-5p	hsa-let-7a-1	.(((((((((((((((((((...)))))))))))))))))))..	0111111111111111111100	hsa-let-7a-5p	BIN00066	..((((((((((.................))))))))))....	0011111111110000000000	0.37931	0.409091
hsa-let-7a-5p	hsa-let-7a-1	.(((((((((((((((((((...)))))))))))))))))))..	0111111111111111111100	hsa-let-7a-5p	BIN00067	((.((((((((((.((..............)).))))))))))))..	1101111111111011000000	0.69697	0.318182
hsa-let-7a-5p	hsa-let-7a-1	.(((((((((((((((((((...)))))))))))))))))))..	0111111111111111111100	hsa-let-7a-5p	BIN00068	(((((....(((((((........))))))).)))))..	1111100001111111000000	0.548387	0.409091
hsa-let-7a-5p	hsa-let-7a-1	.(((((((((((((((((((...)))))))))))))))))))..	0111111111111111111100	hsa-let-7a-5p	BIN00069	...(((((((((((............))))))))))).....	0001111111111100000000	0.466667	0.363636
hsa-let-7a-5p	hsa-let-7a-1	.(((((((((((((((((((...)))))))))))))))))))..	0111111111111111111100	hsa-let-7a-5p	BIN00070	(((((...((((((.(((((......))))).))))))..)))))..	1111100011111101111100	0.828571	0.227273
hsa-let-7a-5p	hsa-let-7a-1	.(((((((((((((((((((...)))))))))))))))))))..	0111111111111111111100	hsa-let-7a-5p	BIN00071	((((((((((((..((.(((......))).)).)))))).))))))..	1111111111110011011100	0.888889	0.181818
hsa-let-7a-5p	hsa-let-7a-1	.(((((((((((((((((((...)))))))))))))))))))..	0111111111111111111100	hsa-let-7a-5p	BIN00072	.((((((.(((((((................))))))).))))))...	0111111011111110000000	0.625	0.272727
hsa-let-7a-5p	hsa-let-7a-1	.(((((((((((((((((((...)))))))))))))))))))..	0111111111111111111100	hsa-let-7a-5p	BIN00073	..((((((.((((((.((((......)))).))))))))))))....	0011111101111110111100	0.828571	0.136364
hsa-let-7a-5p	hsa-let-7a-1	.(((((((((((((((((((...)))))))))))))))))))..	0111111111111111111100	hsa-let-7a-5p	BIN00074	...((((((((((...(((((....))))).)))))))))).....	0001111111111000111110	0.764706	0.272727
hsa-let-7a-5p	hsa-let-7a-1	.(((((((((((((((((((...)))))))))))))))))))..	0111111111111111111100	hsa-let-7a-5p	BIN00075	.(((((((((((((((((((...))))))))).........))))))))))...	0111111111111111111100	1	0
hsa-let-7a-5p	hsa-let-7a-1	.(((((((((((((((((((...)))))))))))))))))))..	0111111111111111111100	hsa-let-7a-5p	BIN00076	.(((((((.((((((((.((......)).)))))))))))))))...	0111111101111111101100	0.888889	0.0909091
hsa-let-7a-5p	hsa-let-7a-1	.(((((((((((((((((((...)))))))))))))))))))..	0111111111111111111100	hsa-let-7a-5p	BIN00077	.(((((((((((.(((..((......))..))))))))))))))...	0111111111110111001100	0.828571	0.136364
hsa-let-7a-5p	hsa-let-7a-1	.(((((((((((((((((((...)))))))))))))))))))..	0111111111111111111100	hsa-let-7a-5p	BIN00078	....(((((((((((.(((((....)))))))))))))).))......	0000111111111110111110	0.828571	0.227273
hsa-let-7a-5p	hsa-let-7a-1	.(((((((((((((((((((...)))))))))))))))))))..	0111111111111111111100	hsa-let-7a-5p	BIN00079	.(((((((((((.(((......))).))))).))))))...	0111111111110111000000	0.69697	0.227273
hsa-let-7a-5p	hsa-let-7a-1	.(((((((((((((((((((...)))))))))))))))))))..	0111111111111111111100	hsa-let-7a-5p	BIN00080	(((((((((((((....................)))))))))))))..	1111111111111000000000	0.625	0.363636
hsa-let-7a-5p	hsa-let-7a-1	.(((((((((((((((((((...)))))))))))))))))))..	0111111111111111111100	hsa-let-7a-5p	BIN00081	((((((((((((...............))))))))))))..	1111111111110000000000	0.548387	0.409091
hsa-let-7a-5p	hsa-let-7a-1	.(((((((((((((((((((...)))))))))))))))))))..	0111111111111111111100	hsa-let-7a-5p	BIN00082	.(((((((..(((((.......))))))))))))...	0111111100111110000000	0.548387	0.318182
hsa-let-7a-5p	hsa-let-7a-1	.(((((((((((((((((((...)))))))))))))))))))..	0111111111111111111100	hsa-let-7a-5p	BIN00083	((((((((((((..(((............)))..))))))))))))..	1111111111110011100000	0.764706	0.272727
hsa-let-7a-5p	hsa-let-7a-1	.(((((((((((((((((((...)))))))))))))))))))..	0111111111111111111100	hsa-let-7a-5p	BIN00084	..........((((((..............))))))....	0000000000111111000000	-0.04	0.590909
hsa-let-7a-5p	hsa-let-7a-1	.(((((((((((((((((((...)))))))))))))))))))..	0111111111111111111100	hsa-let-7a-5p	BIN00085	..((((((((((((.........))))))))..))))....	0011111111111100000000	0.548387	0.318182
hsa-let-7a-5p	hsa-let-7a-1	.(((((((((((((((((((...)))))))))))))))))))..	0111111111111111111100	hsa-let-7a-5p	BIN00086	((((((.((((((((((((((....))))))......))))))))......))))))..	1111110111111111111110	0.948718	0.136364
hsa-let-7a-5p	hsa-let-7a-1	.(((((((((((((((((((...)))))))))))))))))))..	0111111111111111111100	hsa-let-7a-5p	BIN00087	(((((((((((((.((.......))...))))).))))))))..	1111111111111011000000	0.764706	0.272727
hsa-let-7a-5p	hsa-let-7a-1	.(((((((((((((((((((...)))))))))))))))))))..	0111111111111111111100	hsa-let-7a-5p	BIN00088	(((((....((((((((((((...))))).))))))).)))))..	1111100001111111111110	0.888889	0.272727
hsa-let-7a-5p	hsa-let-7a-1	.(((((((((((((((((((...)))))))))))))))))))..	0111111111111111111100	hsa-let-7a-5p	BIN00089	((((((((((.((((.((((......)))))))))))))))..)))..	1111111111011110111100	0.945946	0.136364
hsa-let-7a-5p	hsa-let-7a-1	.(((((((((((((((((((...)))))))))))))))))))..	0111111111111111111100	hsa-let-7a-5p	BIN00090	((((((((((((....................))))).)))))))..	1111111111110000000000	0.548387	0.409091
hsa-let-7a-5p	hsa-let-7a-1	.(((((((((((((((((((...)))))))))))))))))))..	0111111111111111111100	hsa-let-7a-5p	BIN00091	((((((((((((..((..............))....))))))))))))..	1111111111110011000000	0.69697	0.318182
hsa-let-7a-5p	hsa-let-7a-1	.(((((((((((((((((((...)))))))))))))))))))..	0111111111111111111100	hsa-let-7a-5p	BIN00092	.((((((((((((................))))))))))))...	0111111111111000000000	0.548387	0.318182
hsa-let-7a-5p	hsa-let-7a-1	.(((((((((((((((((((...)))))))))))))))))))..	0111111111111111111100	hsa-let-7a-5p	BIN00093	.(((((.((.((((((..............)))))))))))))...	0111110110111111000000	0.625	0.272727
hsa-let-7a-5p	hsa-let-7a-1	.(((((((((((((((((((...)))))))))))))))))))..	0111111111111111111100	hsa-let-7a-5p	BIN00094	(((((..(((((((.............))))))))))))..	1111100111111100000000	0.548387	0.409091
hsa-let-7a-5p	hsa-let-7a-1	.(((((((((((((((((((...)))))))))))))))))))..	0111111111111111111100	hsa-let-7a-5p	BIN00095	((((((((((((..((((.....))))..))))))))))))..	1111111111110011110000	0.828571	0.227273
hsa-let-7a-5p	hsa-let-7a-1	.(((((((((((((((((((...)))))))))))))))))))..	0111111111111111111100	hsa-let-7a-5p	BIN00096	...(((.((((((((..............)))))))).))).....	0001110111111110000000	0.466667	0.363636
hsa-let-7a-5p	hsa-let-7a-1	.(((((((((((((((((((...)))))))))))))))))))..	0111111111111111111100	hsa-let-7a-5p	BIN00097	(((((.((((((((.(((.........)))....)))))))))))))..	1111101111111101110000	0.828571	0.227273
hsa-let-7a-5p	hsa-let-7a-1	.(((((((((((((((((((...)))))))))))))))))))..	0111111111111111111100	hsa-let-7a-5p	BIN00098	((((((((..(((..............)))...))))))))..	1111111100111000000000	0.466667	0.454545
hsa-let-7a-5p	hsa-let-7a-1	.(((((((((((((((((((...)))))))))))))))))))..	0111111111111111111100	hsa-let-7a-5p	BIN00099	...(((((((((..(((((((....))))))).....))))))))).....	0001111111110011111110	0.828571	0.227273
hsa-let-7a-5p	hsa-let-7a-1	.(((((((((((((((((((...)))))))))))))))))))..	0111111111111111111100	hsa-let-7a-5p	BIN00100	(((((.((((((((...........))))))))..)))))..	1111101111111100000000	0.625	0.363636
hsa-let-7a-5p	hsa-let-7a-1	.(((((((((((((((((((...)))))))))))))))))))..	0111111111111111111100	hsa-let-7a-5p	BIN00101	.(((((((((((((..........)))))))))))))...	0111111111111100000000	0.625	0.272727
hsa-let-7a-5p	hsa-let-7a-1	.(((((((((((((((((((...)))))))))))))))))))..	0111111111111111111100	hsa-let-7a-5p	BIN00102	.((((((...((((...(((((...))))).....)))).))))))...	0111111000111100011111	0.764706	0.363636
hsa-let-7a-5p	hsa-let-7a-1	.(((((((((((((((((((...)))))))))))))))))))..	0111111111111111111100	hsa-let-7a-5p	BIN00103	(((((((((((((....................)))))))))))))..	1111111111111000000000	0.625	0.363636
hsa-let-7a-5p	hsa-let-7a-1	.(((((((((((((((((((...)))))))))))))))))))..	0111111111111111111100	hsa-let-7a-5p	BIN00104	(((((((((.((((((((..........)))))))).)))))))))..	1111111110111111110000	0.888889	0.181818
hsa-let-7a-5p	hsa-let-7a-1	.(((((((((((((((((((...)))))))))))))))))))..	0111111111111111111100	hsa-let-7a-5p	BIN00105	.(((((((((((..............)))).)))))))...	0111111111110000000000	0.466667	0.363636
hsa-let-7a-5p	hsa-let-7a-1	.(((((((((((((((((((...)))))))))))))))))))..	0111111111111111111100	hsa-let-7a-5p	BIN00106	.((((.((.(((.....................))).)).))))...	0111101101110000000000	0.285714	0.454545
hsa-let-7a-5p	hsa-let-7a-1	.(((((((((((((((((((...)))))))))))))))))))..	0111111111111111111100	hsa-let-7a-5p	BIN00107	...((((((..(((.(((((((...))))))))))..)))))).....	0001111110011101111111	0.828571	0.318182
hsa-let-7a-5p	hsa-let-7a-1	.(((((((((((((((((((...)))))))))))))))))))..	0111111111111111111100	hsa-let-7a-5p	BIN00108	.(((((...((((((..........))))))...)))))...	0111110001111110000000	0.466667	0.363636
hsa-let-7a-5p	hsa-let-7a-1	.(((((((((((((((((((...)))))))))))))))))))..	0111111111111111111100	hsa-let-7a-5p	BIN00109	(((((((((((((((............))))).)))))))...)))..	1111111111111110000000	0.764706	0.272727
hsa-let-7a-5p	hsa-let-7a-1	.(((((((((((((((((((...)))))))))))))))))))..	0111111111111111111100	hsa-let-7a-5p	BIN00110	.(((((((((((((..................)))))))))))))...	0111111111111100000000	0.625	0.272727
hsa-let-7a-5p	hsa-let-7a-1	.(((((((((((((((((((...)))))))))))))))))))..	0111111111111111111100	hsa-let-7a-5p	BIN00111	((((((((((((..............))))))))))))..	1111111111110000000000	0.548387	0.409091
hsa-let-7a-5p	hsa-let-7a-1	.(((((((((((((((((((...)))))))))))))))))))..	0111111111111111111100	hsa-let-7a-5p	BIN00112	(((((((((.(((.((......)).))).)))))))))..	1111111110111011000000	0.69697	0.318182
hsa-let-7a-5p	hsa-let-7a-1	.(((((((((((((((((((...)))))))))))))))))))..	0111111111111111111100	hsa-let-7a-5p	BIN00113	(((((((((((((.((((.....))))..)))))).)))))))..	1111111111111011110000	0.888889	0.181818
hsa-let-7a-5p	hsa-let-7a-1	.(((((((((((((((((((...)))))))))))))))))))..	0111111111111111111100	hsa-let-7a-5p	BIN00114	(((((((..(((((((.........)))))))....))))...)))..	1111111001111111000000	0.69697	0.318182
hsa-let-7a-5p	hsa-let-7a-1	.(((((((((((((((((((...)))))))))))))))))))..	0111111111111111111100	hsa-let-7a-5p	BIN00115	((((((...((((((........))))))..))))))..	1111110001111110000000	0.548387	0.409091
hsa-let-7a-5p	hsa-let-7a-1	.(((((((((((((((((((...)))))))))))))))))))..	0111111111111111111100	hsa-let-7a-5p	BIN00116	((.(((((((((((.(((..........))).)))))))))))))..	1101111111111101110000	0.828571	0.227273
hsa-let-7a-5p	hsa-let-7a-1	.(((((((((((((((((((...)))))))))))))))))))..	0111111111111111111100	hsa-let-7a-5p	BIN00117	(((((.((((((..((..............))..)))))))))))..	1111101111110011000000	0.625	0.363636
hsa-let-7a-5p	hsa-let-7a-1	.(((((((((((((((((((...)))))))))))))))))))..	0111111111111111111100	hsa-let-7a-5p	BIN00118	(((((((...............................)))))))..	1111111000000000000000	0.0769231	0.636364
hsa-let-7a-5p	hsa-let-7a-1	.(((((((((((((((((((...)))))))))))))))))))..	0111111111111111111100	hsa-let-7a-5p	BIN00119	(((((((.(((((((...(((....)))...))))))))))))))..	1111111011111110001110	0.888889	0.272727
hsa-let-7a-5p	hsa-let-7a-1	.(((((((((((((((((((...)))))))))))))))))))..	0111111111111111111100	hsa-let-7a-5p	BIN00120	.((((((((((((.(((........)))...))))))))))))...	0111111111111011100000	0.764706	0.181818
hsa-let-7a-5p	hsa-let-7a-1	.(((((((((((((((((((...)))))))))))))))))))..	0111111111111111111100	hsa-let-7a-5p	BIN00121	((((((.(((((((((.......)))))).)))))))))..	1111110111111111000000	0.764706	0.272727
hsa-let-7a-5p	hsa-let-7a-1	.(((((((((((((((((((...)))))))))))))))))))..	0111111111111111111100	hsa-let-7a-5p	BIN00122	((((((((((((.(((((.....)))))...))))).)))))))..	1111111111110111110000	0.888889	0.181818
hsa-let-7a-5p	hsa-let-7a-1	.(((((((((((((((((((...)))))))))))))))))))..	0111111111111111111100	hsa-let-7a-5p	BIN00123	.((((((((.((((....(((....)))...))))..))))))))...	0111111110111100001110	0.764706	0.272727
hsa-let-7a-5p	hsa-let-7a-1	.(((((((((((((((((((...)))))))))))))))))))..	0111111111111111111100	hsa-let-7a-5p	BIN00124	.(((((((.(((((((..............)))).))).)))))))...	0111111101111111000000	0.69697	0.227273
hsa-let-7a-5p	hsa-let-7a-1	.(((((((((((((((((((...)))))))))))))))))))..	0111111111111111111100	hsa-let-7a-5p	BIN00125	..(((((((((((.(((............)))..)))))))))))....	0011111111111011100000	0.69697	0.227273
hsa-let-7a-5p	hsa-let-7a-1	.(((((((((((((((((((...)))))))))))))))))))..	0111111111111111111100	hsa-let-7a-5p	BIN00126	.((((((((.((.((.............))...))...))))))))...	0111111110110110000000	0.548387	0.318182
hsa-let-7a-5p	hsa-let-7a-1	.(((((((((((((((((((...)))))))))))))))))))..	0111111111111111111100	hsa-let-7a-5p	BIN00127	((((((((((((((...((((....))))...))))))))))))))..	1111111111111100011110	0.945946	0.227273
hsa-let-7a-5p	hsa-let-7a-1	.(((((((((((((((((((...)))))))))))))))))))..	0111111111111111111100	hsa-let-7a-5p	BIN00128	.(((((.(((((.(((.......)))))))))))))...	0111110111110111000000	0.625	0.272727
hsa-let-7a-5p	hsa-let-7a-1	.(((((((((((((((((((...)))))))))))))))))))..	0111111111111111111100	hsa-let-7a-5p	BIN00129	.(((((.(((.(((((.........)))))))))))))...	0111110111011111000000	0.625	0.272727
hsa-let-7a-5p	hsa-let-7a-1	.(((((((((((((((((((...)))))))))))))))))))..	0111111111111111111100	hsa-let-7a-5p	BIN00130	..(((((((.(((((...(((...))).....))))))))))))....	0011111110111110001110	0.764706	0.272727
hsa-let-7a-5p	hsa-let-7a-1	.(((((((((((((((((((...)))))))))))))))))))..	0111111111111111111100	hsa-let-7a-5p	BIN00131	...(((.(((((((((.(((.....))).))..)))))))))).....	0001110111111111011100	0.764706	0.181818
hsa-let-7a-5p	hsa-let-7a-1	.(((((((((((((((((((...)))))))))))))))))))..	0111111111111111111100	hsa-let-7a-5p	BIN00132	(((((((((.(((((...............))))).)))))))))..	1111111110111110000000	0.69697	0.318182
hsa-let-7a-5p	hsa-let-7a-1	.(((((((((((((((((((...)))))))))))))))))))..	0111111111111111111100	hsa-let-7a-5p	BIN00133	.(((((((..((((..........))))..)))))))...	0111111100111100000000	0.466667	0.363636
hsa-let-7a-5p	hsa-let-7a-1	.(((((((((((((((((((...)))))))))))))))))))..	0111111111111111111100	hsa-let-7a-5p	BIN00134	(((((((((.((((((.......))))))..)))))))))..	1111111110111111000000	0.764706	0.272727
hsa-let-7a-5p	hsa-let-7a-1	.(((((((((((((((((((...)))))))))))))))))))..	0111111111111111111100	hsa-let-7a-5p	BIN00135	.((((..(((((................)))))....))))...	0111100111110000000000	0.285714	0.454545
hsa-let-7a-5p	hsa-let-7a-1	.(((((((((((((((((((...)))))))))))))))))))..	0111111111111111111100	hsa-let-7a-5p	BIN00136	..(((((((((((((((((((...)))))).............)))))))))))))....	0011111111111111111110	1	0.0909091
hsa-let-7a-5p	hsa-let-7a-1	.(((((((((((((((((((...)))))))))))))))))))..	0111111111111111111100	hsa-let-7a-5p	BIN00137	..((((.(((((..((((....))))...)))))......))))....	0011110111110011110000	0.625	0.272727
hsa-let-7a-5p	hsa-let-7a-1	.(((((((((((((((((((...)))))))))))))))))))..	0111111111111111111100	hsa-let-7a-5p	BIN00138	...((((((..((((((.((...)).))))))..)))))).....	0001111110011111101100	0.69697	0.227273
hsa-let-7a-5p	hsa-let-7a-1	.(((((((((((((((((((...)))))))))))))))))))..	0111111111111111111100	hsa-let-7a-5p	BIN00139	((((((.(((((((...(((.....)))..)))))))))))))..	1111110111111100011100	0.828571	0.227273
hsa-let-7a-5p	hsa-let-7a-1	.(((((((((((((((((((...)))))))))))))))))))..	0111111111111111111100	hsa-let-7a-5p	BIN00140	.(((((((((((((...............)))))))).)))))...	0111111111111100000000	0.625	0.272727
hsa-let-7a-5p	hsa-let-7a-1	.(((((((((((((((((((...)))))))))))))))))))..	0111111111111111111100	hsa-let-7a-5p	BIN00141	...((((((((((.(((......)))...)))))))))).....	0001111111111011100000	0.625	0.272727
hsa-let-7a-5p	hsa-let-7a-1	.(((((((((((((((((((...)))))))))))))))))))..	0111111111111111111100	hsa-let-7a-5p	BIN00142	.(((((((.(((((..........))))))))))))...	0111111101111100000000	0.548387	0.318182
hsa-let-7a-5p	hsa-let-7a-1	.(((((((((((((((((((...)))))))))))))))))))..	0111111111111111111100	hsa-let-7a-5p	BIN00143	((.((.(((((((((((.(((....)))...))))))))..))).))))..	1101101111111111101110	0.945946	0.227273
hsa-let-7a-5p	hsa-let-7a-1	.(((((((((((((((((((...)))))))))))))))))))..	0111111111111111111100	hsa-let-7a-5p	BIN00144	((((((((((((((((..(((...))))))))))))........)))))))..	1111111111111111001110	1	0.181818
hsa-let-7a-5p	hsa-let-7a-1	.(((((((((((((((((((...)))))))))))))))))))..	0111111111111111111100	hsa-let-7a-5p	BIN00145	.(((((((((((((..................)))))))))))))...	0111111111111100000000	0.625	0.272727
hsa-let-7a-5p	hsa-let-7a-1	.(((((((((((((((((((...)))))))))))))))))))..	0111111111111111111100	hsa-let-7a-5p	BIN00146	(((((.(((((((((..........))))))))))))))..	1111101111111110000000	0.69697	0.318182
hsa-let-7a-5p	hsa-let-7a-1	.(((((((((((((((((((...)))))))))))))))))))..	0111111111111111111100	hsa-let-7a-5p	BIN00147	((((((((((((..((..........)).)))))))).))))..	1111111111110011000000	0.69697	0.318182
hsa-let-7a-5p	hsa-let-7a-1	.(((((((((((((((((((...)))))))))))))))))))..	0111111111111111111100	hsa-let-7a-5p	BIN00148	((.(((..(((((.((..........)).)))))))).))..	1101110011111011000000	0.548387	0.409091
hsa-let-7a-5p	hsa-let-7a-1	.(((((((((((((((((((...)))))))))))))))))))..	0111111111111111111100	hsa-let-7a-5p	BIN00149	(((((..(((((..((.........)).)))))...)))))..	1111100111110011000000	0.548387	0.409091
hsa-let-7a-5p	hsa-let-7a-1	.(((((((((((((((((((...)))))))))))))))))))..	0111111111111111111100	hsa-let-7a-5p	BIN00150	.(((((((.((((((((.(((...)))...)))))))))))))))...	0111111101111111101110	0.945946	0.136364
hsa-let-7a-5p	hsa-let-7a-1	.(((((((((((((((((((...)))))))))))))))))))..	0111111111111111111100	hsa-let-7a-5p	BIN00151	.((((((((.((((..............)))).))))))))...	0111111110111100000000	0.548387	0.318182
hsa-let-7a-5p	hsa-let-7a-1	.(((((((((((((((((((...)))))))))))))))))))..	0111111111111111111100	hsa-let-7a-5p	BIN00152	((((((((..((((((..((((...)))))))))).))))))))..	1111111100111111001111	0.945946	0.318182
hsa-let-7a-5p	hsa-let-7a-1	.(((((((((((((((((((...)))))))))))))))))))..	0111111111111111111100	hsa-let-7a-5p	BIN00153	(((((((((.((.(((..........))).))...)))))))))..	1111111110110111000000	0.69697	0.318182
hsa-let-7a-5p	hsa-let-7a-1	.(((((((((((((((((((...)))))))))))))))))))..	0111111111111111111100	hsa-let-7a-5p	BIN00154	.(((((((((((((((..........))).))))))))))))...	0111111111111111000000	0.764706	0.181818
hsa-let-7a-5p	hsa-let-7a-1	.(((((((((((((((((((...)))))))))))))))))))..	0111111111111111111100	hsa-let-7a-5p	BIN00155	((.((((((.(((((.((((...)))).))))).))))))))..	1101111110111110111100	0.888889	0.181818
hsa-let-7a-5p	hsa-let-7a-1	.(((((((((((((((((((...)))))))))))))))))))..	0111111111111111111100	hsa-let-7a-5p	BIN00156	((((((((((((.(((.......))).))))))))))))..	1111111111110111000000	0.764706	0.272727
hsa-let-7a-5p	hsa-let-7a-1	.(((((((((((((((((((...)))))))))))))))))))..	0111111111111111111100	hsa-let-7a-5p	BIN00157	((((((((((((((((((((((...))).)))))))...))))))))))))..	1111111111111111111111	0.853659	0.136364
hsa-let-7a-5p	hsa-let-7a-1	.(((((((((((((((((((...)))))))))))))))))))..	0111111111111111111100	hsa-let-7a-5p	BIN00158	....(((((.(((..((((((....))))))....))).)))))......	0000111110111001111110	0.69697	0.318182
hsa-let-7a-5p	hsa-let-7a-1	.(((((((((((((((((((...)))))))))))))))))))..	0111111111111111111100	hsa-let-7a-5p	BIN00159	..((((.((.(((((..(((((...))))).......))))).))....)))).	0011110110111110011111	0.828571	0.318182
hsa-let-7a-5p	hsa-let-7a-1	.(((((((((((((((((((...)))))))))))))))))))..	0111111111111111111100	hsa-let-7a-5p	BIN00160	.((((.((((((((...((((...))))))))))))))))...	0111101111111100011110	0.828571	0.227273
hsa-let-7a-5p	hsa-let-7a-1	.(((((((((((((((((((...)))))))))))))))))))..	0111111111111111111100	hsa-let-7a-5p	BIN00161	((((((....((((.(((..........))).)))).......))))))..	1111110000111101110000	0.625	0.363636
hsa-let-7a-5p	hsa-let-7a-1	.(((((((((((((((((((...)))))))))))))))))))..	0111111111111111111100	hsa-let-7a-5p	BIN00162	(((((((((((((.....((((...)))).....)))).)))))))))..	1111111111111000001111	0.888889	0.363636
hsa-let-7a-5p	hsa-let-7a-1	.(((((((((((((((((((...)))))))))))))))))))..	0111111111111111111100	hsa-let-7a-5p	BIN00163	..(((((((.(((((.((((...))))))))).)))))))....	0011111110111110111100	0.828571	0.136364
hsa-let-7a-5p	hsa-let-7a-1	.(((((((((((((((((((...)))))))))))))))))))..	0111111111111111111100	hsa-let-7a-5p	BIN00164	...(((((.((((((((........))))))))))))).....	0001111101111111100000	0.625	0.272727
hsa-let-7a-5p	hsa-let-7a-1	.(((((((((((((((((((...)))))))))))))))))))..	0111111111111111111100	hsa-let-7a-5p	BIN00165	.....((((..(((((.((((....)))).)))))....))))....	0000011110011111011110	0.625	0.363636
hsa-let-7a-5p	hsa-let-7a-1	.(((((((((((((((((((...)))))))))))))))))))..	0111111111111111111100	hsa-let-7a-5p	BIN00166	.((((((((((((((...(((....)))....)))))).))))))))...	0111111111111110001110	0.888889	0.181818
hsa-let-7a-5p	hsa-let-7a-1	.(((((((((((((((((((...)))))))))))))))))))..	0111111111111111111100	hsa-let-7a-5p	BIN00167	((.((((((((((((.............)))))))))))).))..	1101111111111110000000	0.69697	0.318182
hsa-let-7a-5p	hsa-let-7a-1	.(((((((((((((((((((...)))))))))))))))))))..	0111111111111111111100	hsa-let-7a-5p	BIN00168	..(((((((.((((........)))))))))))....	0011111110111100000000	0.466667	0.363636
hsa-let-7a-5p	hsa-let-7a-1	.(((((((((((((((((((...)))))))))))))))))))..	0111111111111111111100	hsa-let-7a-5p	BIN00169	.(((((.(((((((.(((.(((...))).))).))))))).)))))...	0111110111111101110111	0.945946	0.227273
hsa-let-7a-5p	hsa-let-7a-1	.(((((((((((((((((((...)))))))))))))))))))..	0111111111111111111100	hsa-let-7a-5p	BIN00170	.(((((((((((((((..........)))))).)))))))))...	0111111111111111000000	0.764706	0.181818
hsa-let-7a-5p	hsa-let-7a-1	.(((((((((((((((((((...)))))))))))))))))))..	0111111111111111111100	hsa-let-7a-5p	BIN00171	(((((((..(((((((...........)))))))....)))))))..	1111111001111111000000	0.69697	0.318182
hsa-let-7a-5p	hsa-let-7a-1	.(((((((((((((((((((...)))))))))))))))))))..	0111111111111111111100	hsa-let-7a-5p	BIN00172	(((((.((.(((.(((...........)))))))).)))))..	1111101101110111000000	0.625	0.363636
hsa-let-7a-5p	hsa-let-7a-1	.(((((((((((((((((((...)))))))))))))))))))..	0111111111111111111100	hsa-let-7a-5p	BIN00173	...((((((((((((((.........)))))))))))))).....	0001111111111111100000	0.69697	0.227273
hsa-let-7a-5p	hsa-let-7a-1	.(((((((((((((((((((...)))))))))))))))))))..	0111111111111111111100	hsa-let-7a-5p	BIN00174	(((((..(((((((..................)))))))...)))))..	1111100111111100000000	0.548387	0.409091
hsa-let-7a-5p	hsa-let-7a-1	.(((((((((((((((((((...)))))))))))))))))))..	0111111111111111111100	hsa-let-7a-5p	BIN00175	((((((((..((.(((..............))).))..)))))..)))..	1111111100110111000000	0.625	0.363636
hsa-let-7a-5p	hsa-let-7a-1	.(((((((((((((((((((...)))))))))))))))))))..	0111111111111111111100	hsa-let-7a-5p	BIN00176	.(((((((((((((.((.........)).))))))).))))))...	0111111111111101100000	0.764706	0.181818
hsa-let-7a-5p	hsa-let-7a-1	.(((((((((((((((((((...)))))))))))))))))))..	0111111111111111111100	hsa-let-7a-5p	BIN00177	((((((((((((((...(((......))).)))))))))..)))))..	1111111111111100011100	0.888889	0.181818
hsa-let-7a-5p	hsa-let-7a-1	.(((((((((((((((((((...)))))))))))))))))))..	0111111111111111111100	hsa-let-7a-5p	BIN00178	..(((((((.(((((((............))))))))))))))....	0011111110111111100000	0.69697	0.227273
hsa-let-7a-5p	hsa-let-7a-1	.(((((((((((((((((((...)))))))))))))))))))..	0111111111111111111100	hsa-let-7a-5p	BIN00179	(((((((((((((.............)))))))))))))..	1111111111111000000000	0.625	0.363636
hsa-let-7a-5p	hsa-let-7a-1	.(((((((((((((((((((...)))))))))))))))))))..	0111111111111111111100	hsa-let-7a-5p	BIN00180	((((((....(((((.((((......))))...)))))))))))..	1111110000111110111100	0.764706	0.272727
hsa-let-7a-5p	hsa-let-7a-1	.(((((((((((((((((((...)))))))))))))))))))..	0111111111111111111100	hsa-let-7a-5p	BIN00181	.((((((((((((.(((........))).))))))).)))))...	0111111111111011100000	0.764706	0.181818
hsa-let-7a-5p	hsa-let-7a-1	.(((((((((((((((((((...)))))))))))))))))))..	0111111111111111111100	hsa-let-7a-5p	BIN00182	((.(((((((((((((.((.....)).))))))))))))).))..	1101111111111111011000	0.888889	0.181818
hsa-let-7a-5p	hsa-let-7a-1	.(((((((((((((((((((...)))))))))))))))))))..	0111111111111111111100	hsa-let-7a-5p	BIN00183	.((((((((.(((.((......)).)))))))))))...	0111111110111011000000	0.625	0.272727
hsa-let-7a-5p	hsa-let-7a-1	.(((((((((((((((((((...)))))))))))))))))))..	0111111111111111111100	hsa-let-7a-5p	BIN00184	.((((((((((((((...((...))..)))))).))))))))...	0111111111111110001100	0.828571	0.136364
hsa-let-7a-5p	hsa-let-7a-1	.(((((((((((((((((((...)))))))))))))))))))..	0111111111111111111100	hsa-let-7a-5p	BIN00185	((((((((((((((((............))))))))))))).)))..	1111111111111111000000	0.828571	0.227273
hsa-let-7a-5p	hsa-let-7a-1	.(((((((((((((((((((...)))))))))))))))))))..	0111111111111111111100	hsa-let-7a-5p	BIN00186	..((((((((((((..........))))))))))))....	0011111111111100000000	0.548387	0.318182
hsa-let-7a-5p	hsa-let-7a-1	.(((((((((((((((((((...)))))))))))))))))))..	0111111111111111111100	hsa-let-7a-5p	BIN00187	.(((((..(((((((.(((...))).)))))))...)))))...	0111110011111110111000	0.764706	0.181818
hsa-let-7a-5p	hsa-let-7a-1	.(((((((((((((((((((...)))))))))))))))))))..	0111111111111111111100	hsa-let-7a-5p	BIN00188	.(((((.(((((((.........)))))))...)))))...	0111110111111100000000	0.548387	0.318182
hsa-let-7a-5p	hsa-let-7a-1	.(((((((((((((((((((...)))))))))))))))))))..	0111111111111111111100	hsa-let-7a-5p	BIN00189	(((((((((.(((.............))).)))))))))..	1111111110111000000000	0.548387	0.409091
hsa-let-7a-5p	hsa-let-7a-1	.(((((((((((((((((((...)))))))))))))))))))..	0111111111111111111100	hsa-let-7a-5p	BIN00190	(((((((((.((.((.((.(((...))).)).)).)))))))))))..	1111111110110110110111	0.945946	0.318182
hsa-let-7a-5p	hsa-let-7a-1	.(((((((((((((((((((...)))))))))))))))))))..	0111111111111111111100	hsa-let-7a-5p	BIN00191	((((((((((((((..........)))))......)))))))))..	1111111111111100000000	0.69697	0.318182
hsa-let-7a-5p	hsa-let-7a-1	.(((((((((((((((((((...)))))))))))))))))))..	0111111111111111111100	hsa-let-7a-5p	BIN00192	(((.((((((((.(((..............))))))))))))))..	1110111111110111000000	0.69697	0.318182
hsa-let-7a-5p	hsa-let-7a-1	.(((((((((((((((((((...)))))))))))))))))))..	0111111111111111111100	hsa-let-7a-5p	BIN00193	..((((((.((((((.((((....))))))))))))))))....	0011111101111110111100	0.828571	0.136364
hsa-let-7a-5p	hsa-let-7a-1	.(((((((((((((((((((...)))))))))))))))))))..	0111111111111111111100	hsa-let-7a-5p	BIN00194	...(((((((((((.(((......))).))))))))))).....	0001111111111101110000	0.69697	0.227273
hsa-let-7a-5p	hsa-let-7a-1	.(((((((((((((((((((...)))))))))))))))))))..	0111111111111111111100	hsa-let-7a-5p	BIN00195	.(((((((((((((........))).))))))))))...	0111111111111100000000	0.625	0.272727
hsa-let-7a-5p	hsa-let-7a-1	.(((((((((((((((((((...)))))))))))))))))))..	0111111111111111111100	hsa-let-7a-5p	BIN00196	((((((((((((.((((......))))))))))))))))..	1111111111110111100000	0.828571	0.227273
hsa-let-7a-5p	hsa-let-7a-1	.(((((((((((((((((((...)))))))))))))))))))..	0111111111111111111100	hsa-let-7a-5p	BIN00197	(((((.(((.((((..................)))).)))...)))))..	1111101110111100000000	0.548387	0.409091
hsa-let-7a-5p	hsa-let-7a-1	.(((((((((((((((((((...)))))))))))))))))))..	0111111111111111111100	hsa-let-7a-5p	BIN00198	(((((((((.(((((................))))).)))))))))..	1111111110111110000000	0.69697	0.318182
hsa-let-7a-5p	hsa-let-7a-1	.(((((((((((((((((((...)))))))))))))))))))..	0111111111111111111100	hsa-let-7a-5p	BIN00199	((.(((((((((..................)))))))))))..	1101111111110000000000	0.466667	0.454545
hsa-let-7a-5p	hsa-let-7a-1	.(((((((((((((((((((...)))))))))))))))))))..	0111111111111111111100	hsa-let-7a-5p	BIN00200	...((((((((((.(((........))).)))))))))).....	0001111111111011100000	0.625	0.272727
hsa-let-7a-5p	hsa-let-7a-1	.(((((((((((((((((((...)))))))))))))))))))..	0111111111111111111100	hsa-let-7a-5p	BIN00201	.(((((((((((((((.......)))..))))))))))))...	0111111111111111000000	0.764706	0.181818
hsa-let-7a-5p	hsa-let-7a-1	.(((((((((((((((((((...)))))))))))))))))))..	0111111111111111111100	hsa-let-7a-5p	BIN00202	...(((((((((((.(((((......))))).))))))))))).....	0001111111111101111100	0.828571	0.136364
hsa-let-7a-5p	hsa-let-7a-1	.(((((((((((((((((((...)))))))))))))))))))..	0111111111111111111100	hsa-let-7a-5p	BIN00203	(((((..((((((.((..((((...)))))).))))))...)))))..	1111100111111011001111	0.888889	0.363636
hsa-let-7a-5p	hsa-let-7a-1	.(((((((((((((((((((...)))))))))))))))))))..	0111111111111111111100	hsa-let-7a-5p	BIN00204	.((((((((((((((.......))).)))))))))))...	0111111111111110000000	0.69697	0.227273
hsa-let-7a-5p	hsa-let-7a-1	.(((((((((((((((((((...)))))))))))))))))))..	0111111111111111111100	hsa-let-7a-5p	BIN00205	.((((((((((((((....(((...)))..)))))))))).))))...	0111111111111110000111	0.888889	0.272727
hsa-let-7a-5p	hsa-let-7a-1	.(((((((((((((((((((...)))))))))))))))))))..	0111111111111111111100	hsa-let-7a-5p	BIN00206	.((((((((((((.((..............)).))))))))))))...	0111111111111011000000	0.69697	0.227273
hsa-let-7a-5p	hsa-let-7a-1	.(((((((((((((((((((...)))))))))))))))))))..	0111111111111111111100	hsa-let-7a-5p	BIN00207	.((.((((((((.(((((....))))))))))))).))...	0110111111110111110000	0.764706	0.181818
hsa-let-7a-5p	hsa-let-7a-1	.(((((((((((((((((((...)))))))))))))))))))..	0111111111111111111100	hsa-let-7a-5p	BIN00208	((((((((((((((((((((((...))).)))))))...))))))))))))..	1111111111111111111111	0.853659	0.136364
hsa-let-7a-5p	hsa-let-7a-1	.(((((((((((((((((((...)))))))))))))))))))..	0111111111111111111100	hsa-let-7a-5p	BIN00209	.(((((((.((((((((.(((...)))...)))))))))))))))...	0111111101111111101110	0.945946	0.136364
hsa-let-7a-5p	hsa-let-7a-1	.(((((((((((((((((((...)))))))))))))))))))..	0111111111111111111100	hsa-let-7a-5p	BIN00210	(((((((((.(((((...((......)).))))))))))))))..	1111111110111110001100	0.828571	0.227273
hsa-let-7a-5p	hsa-let-7a-1	.(((((((((((((((((((...)))))))))))))))))))..	0111111111111111111100	hsa-let-7a-5p	BIN00211	.((((((.(((((((((((((....))))))))))))).))))))...	0111111011111111111110	1	0.0909091
hsa-let-7a-5p	hsa-let-7a-1	.(((((((((((((((((((...)))))))))))))))))))..	0111111111111111111100	hsa-let-7a-5p	BIN00212	(((((((.(((((((((...........))))))))))))))))..	1111111011111111100000	0.828571	0.227273
hsa-let-7a-5p	hsa-let-7a-1	.(((((((((((((((((((...)))))))))))))))))))..	0111111111111111111100	hsa-let-7a-5p	BIN00213	((((((((.((((..((((...))))..))))....))))))))..	1111111101111001111000	0.828571	0.227273
hsa-let-7a-5p	hsa-let-7a-1	.(((((((((((((((((((...)))))))))))))))))))..	0111111111111111111100	hsa-let-7a-5p	BIN00214	(((((((((.((((((((......)))))))))))).)))))..	1111111110111111110000	0.888889	0.181818
hsa-let-7a-5p	hsa-let-7a-1	.(((((((((((((((((((...)))))))))))))))))))..	0111111111111111111100	hsa-let-7a-5p	BIN00215	(((((((((((((...................)))))))))))))..	1111111111111000000000	0.625	0.363636
hsa-let-7a-5p	hsa-let-7a-1	.(((((((((((((((((((...)))))))))))))))))))..	0111111111111111111100	hsa-let-7a-5p	BIN00216	...((((((((((....................)))))))))).....	0001111111111000000000	0.37931	0.409091
hsa-let-7a-5p	hsa-let-7a-1	.(((((((((((((((((((...)))))))))))))))))))..	0111111111111111111100	hsa-let-7a-5p	BIN00217	((((((((.((((((((..........))))))))))))))))..	1111111101111111100000	0.828571	0.227273
hsa-let-7a-5p	hsa-let-7a-1	.(((((((((((((((((((...)))))))))))))))))))..	0111111111111111111100	hsa-let-7a-5p	BIN00218	..((.((((.((((((..((((...)))))))))).))))...))....	0011011110111111001111	0.828571	0.318182
hsa-let-7a-5p	hsa-let-7a-1	.(((((((((((((((((((...)))))))))))))))))))..	0111111111111111111100	hsa-let-7a-5p	BIN00219	..((((((((((((((..............)))..)))).)))))))....	0011111111111111000000	0.69697	0.227273
hsa-let-7a-5p	hsa-let-7a-1	.(((((((((((((((((((...)))))))))))))))))))..	0111111111111111111100	hsa-let-7a-5p	BIN00220	..(((((((((((...((((......)))))))))))))))....	0011111111111000111100	0.764706	0.181818
hsa-let-7a-5p	hsa-let-7a-1	.(((((((((((((((((((...)))))))))))))))))))..	0111111111111111111100	hsa-let-7a-5p	BIN00221	.((((((...((((((((((((...)))))))))))).))))))...	0111111000111111111111	0.945946	0.227273
hsa-let-7a-5p	hsa-let-7a-1	.(((((((((((((((((((...)))))))))))))))))))..	0111111111111111111100	hsa-let-7a-5p	BIN00222	((((((.(((((.............))))).))))))..	1111110111110000000000	0.466667	0.454545
hsa-let-7a-5p	hsa-let-7a-1	.(((((((((((((((((((...)))))))))))))))))))..	0111111111111111111100	hsa-let-7a-5p	BIN00223	.((((....(((((((((....))))))))).))))...	0111100001111111110000	0.625	0.272727
hsa-let-7a-5p	hsa-let-7a-1	.(((((((((((((((((((...)))))))))))))))))))..	0111111111111111111100	hsa-let-7a-5p	BIN00224	..((((((.((((((((.(((...)))...))))))))))))))....	0011111101111111101110	0.888889	0.181818
hsa-let-7a-5p	hsa-let-7a-1	.(((((((((((((((((((...)))))))))))))))))))..	0111111111111111111100	hsa-let-7a-5p	BIN00225	.((.((((((((((((..............)))))))))))).))...	0110111111111111000000	0.69697	0.227273
hsa-let-7a-5p	hsa-let-7a-1	.(((((((((((((((((((...)))))))))))))))))))..	0111111111111111111100	hsa-let-7a-5p	BIN00226	...(((((..((((((.((((...)))).))))))....))))).....	0001111100111111011110	0.764706	0.272727
hsa-let-7a-5p	hsa-let-7a-1	.(((((((((((((((((((...)))))))))))))))))))..	0111111111111111111100	hsa-let-7a-5p	BIN00227	(((((((((((((.........))))..)))))))))..	1111111111111000000000	0.625	0.363636
hsa-let-7a-5p	hsa-let-7a-1	.(((((((((((((((((((...)))))))))))))))))))..	0111111111111111111100	hsa-let-7a-5p	BIN00228	.(((((((.(((((.(((((...))))).)))))...)))))))...	0111111101111101111100	0.888889	0.0909091
hsa-let-7a-5p	hsa-let-7a-1	.(((((((((((((((((((...)))))))))))))))))))..	0111111111111111111100	hsa-let-7a-5p	BIN00229	.((((((((((((.((.((((....))))..)).)))).....))))))))...	0111111111111011011110	0.945946	0.136364
hsa-let-7a-5p	hsa-let-7a-1	.(((((((((((((((((((...)))))))))))))))))))..	0111111111111111111100	hsa-let-7a-5p	BIN00230	.(((.(((.(((((.(((((......)))))..))))).))).)))...	0111011101111101111100	0.828571	0.136364
hsa-let-7a-5p	hsa-let-7a-1	.(((((((((((((((((((...)))))))))))))))))))..	0111111111111111111100	hsa-let-7a-5p	BIN00231	...(((((((....((((((......))))))......))))))).....	0001111111000011111100	0.625	0.272727
hsa-let-7a-5p	hsa-let-7a-1	.(((((((((((((((((((...)))))))))))))))))))..	0111111111111111111100	hsa-let-7a-5p	BIN00232	.(((((((..((((((.......))))))........)))))))...	0111111100111111000000	0.625	0.272727
hsa-let-7a-5p	hsa-let-7a-1	.(((((((((((((((((((...)))))))))))))))))))..	0111111111111111111100	hsa-let-7a-5p	BIN00233	(((((((((.((((..........)))).)))))))))..	1111111110111100000000	0.625	0.363636
hsa-let-7a-5p	hsa-let-7a-1	.(((((((((((((((((((...)))))))))))))))))))..	0111111111111111111100	hsa-let-7a-5p	BIN00234	(((((.((.(((((((.((((....)))).)))...)))).)))))))..	1111101101111111011110	0.945946	0.227273
hsa-let-7a-5p	hsa-let-7a-1	.(((((((((((((((((((...)))))))))))))))))))..	0111111111111111111100	hsa-let-7a-5p	BIN00235	((((((((((((((...........)))))))).))))))..	1111111111111100000000	0.69697	0.318182
hsa-let-7a-5p	hsa-let-7a-1	.(((((((((((((((((((...)))))))))))))))))))..	0111111111111111111100	hsa-let-7a-5p	BIN00236	((((((((..((((((.(((...))).))))))))))))))..	1111111100111111011100	0.888889	0.181818
hsa-let-7a-5p	hsa-let-7a-1	.(((((((((((((((((((...)))))))))))))))))))..	0111111111111111111100	hsa-let-7a-5p	BIN00237	...((((((((((((..(((...)))..)))))..))))))).....	0001111111111110011100	0.764706	0.181818
hsa-let-7a-5p	hsa-let-7a-1	.(((((((((((((((((((...)))))))))))))))))))..	0111111111111111111100	hsa-let-7a-5p	BIN00238	...((((.((((((((............)))))))))))).....	0001111011111111000000	0.548387	0.318182
hsa-let-7a-5p	hsa-let-7a-1	.(((((((((((((((((((...)))))))))))))))))))..	0111111111111111111100	hsa-let-7a-5p	BIN00239	.((((((((((((.(((........)))...))))))))))))...	0111111111111011100000	0.764706	0.181818
hsa-let-7a-5p	hsa-let-7a-1	.(((((((((((((((((((...)))))))))))))))))))..	0111111111111111111100	hsa-let-7a-5p	BIN00240	(((((....((((((((.((((...)))).)))))))).)))))..	1111100001111111101111	0.888889	0.363636
hsa-let-7a-5p	hsa-let-7a-1	.(((((((((((((((((((...)))))))))))))))))))..	0111111111111111111100	hsa-let-7a-5p	BIN00241	((((((.(((((((..................))))))).))))))..	1111110111111100000000	0.625	0.363636
hsa-let-7a-5p	hsa-let-7a-1	.(((((((((((((((((((...)))))))))))))))))))..	0111111111111111111100	hsa-let-7a-5p	BIN00242	((((((...(((((((((....)))))))))...))))))..	1111110001111111110000	0.764706	0.272727
hsa-let-7a-5p	hsa-let-7a-1	.(((((((((((((((((((...)))))))))))))))))))..	0111111111111111111100	hsa-let-7a-5p	BIN00243	.(((((((.(((((..................)))))))))))).	0111111101111100000000	0.548387	0.318182
hsa-let-7a-5p	hsa-let-7a-1	.(((((((((((((((((((...)))))))))))))))))))..	0111111111111111111100	hsa-let-7a-5p	BIN00244	...(((((((((((.(((((......))))).))))))))))).....	0001111111111101111100	0.828571	0.136364
hsa-let-7a-5p	hsa-let-7a-1	.(((((((((((((((((((...)))))))))))))))))))..	0111111111111111111100	hsa-let-7a-5p	BIN00245	((((((...(((((...........))))).))))))..	1111110001111100000000	0.466667	0.454545
hsa-let-7a-5p	hsa-let-7a-1	.(((((((((((((((((((...)))))))))))))))))))..	0111111111111111111100	hsa-let-7a-5p	BIN00246	.(((((((((((.............)))))))))))...	0111111111110000000000	0.466667	0.363636
hsa-let-7a-5p	hsa-let-7a-1	.(((((((((((((((((((...)))))))))))))))))))..	0111111111111111111100	hsa-let-7a-5p	BIN00247	.((((....((((((.............)))))).))))...	0111100001111110000000	0.37931	0.409091
hsa-let-7a-5p	hsa-let-7a-1	.(((((((((((((((((((...)))))))))))))))))))..	0111111111111111111100	hsa-let-7a-5p	BIN00248	.((((((((.((.(((..((((...)))).))).)).))))))))...	0111111110110111001111	0.888889	0.272727
hsa-let-7a-5p	hsa-let-7a-1	.(((((((((((((((((((...)))))))))))))))))))..	0111111111111111111100	hsa-let-7a-5p	BIN00249	(((((.(((((((.((((..........)))).))))))))))))..	1111101111111011110000	0.828571	0.227273
hsa-let-7a-5p	hsa-let-7a-1	.(((((((((((((((((((...)))))))))))))))))))..	0111111111111111111100	hsa-let-7a-5p	BIN00250	...((((((((((.(((..(((...)))...)))...)))))))))).....	0001111111111011100111	0.828571	0.318182
hsa-let-7a-5p	hsa-let-7a-1	.(((((((((((((((((((...)))))))))))))))))))..	0111111111111111111100	hsa-let-7a-5p	BIN00251	..((((((((((((........)))))..)))))))....	0011111111111100000000	0.548387	0.318182
hsa-let-7a-5p	hsa-let-7a-1	.(((((((((((((((((((...)))))))))))))))))))..	0111111111111111111100	hsa-let-7a-5p	BIN00252	((((((((((((...............))))))))))))..	1111111111110000000000	0.548387	0.409091
hsa-let-7a-5p	hsa-let-7a-1	.(((((((((((((((((((...)))))))))))))))))))..	0111111111111111111100	hsa-let-7a-5p	BIN00253	.(((((((((((............)))))))))))...	0111111111110000000000	0.466667	0.363636
hsa-let-7a-5p	hsa-let-7a-1	.(((((((((((((((((((...)))))))))))))))))))..	0111111111111111111100	hsa-let-7a-5p	BIN00254	((.(((.((((((((...............)))))))).)))))..	1101110111111110000000	0.625	0.363636
hsa-let-7a-5p	hsa-let-7a-1	.(((((((((((((((((((...)))))))))))))))))))..	0111111111111111111100	hsa-let-7a-5p	BIN00255	...(((((.((((((((..........))))))))))))).....	0001111101111111100000	0.625	0.272727
hsa-let-7a-5p	hsa-let-7a-1	.(((((((((((((((((((...)))))))))))))))))))..	0111111111111111111100	hsa-let-7a-5p	BIN00256	...(((((.((((((((..........))))))))))))).....	0001111101111111100000	0.625	0.272727
hsa-let-7a-5p	hsa-let-7a-1	.(((((((((((((((((((...)))))))))))))))))))..	0111111111111111111100	hsa-let-7a-5p	BIN00257	(((((((.(((((.((.((((...)))).))......))))))))))))..	1111111011111011011110	0.945946	0.227273
hsa-let-7a-5p	hsa-let-7a-1	.(((((((((((((((((((...)))))))))))))))))))..	0111111111111111111100	hsa-let-7a-5p	BIN00258	((.((((((.(((....((((....))))..))))))))).))..	1101111110111000011110	0.764706	0.363636
hsa-let-7a-5p	hsa-let-7a-1	.(((((((((((((((((((...)))))))))))))))))))..	0111111111111111111100	hsa-let-7a-5p	BIN00259	.(((((......(((((((((....)))))..))))....)))))...	0111110000001111111110	0.69697	0.318182
hsa-let-7a-5p	hsa-let-7a-1	.(((((((((((((((((((...)))))))))))))))))))..	0111111111111111111100	hsa-let-7a-5p	BIN00260	.((((((((((((((........)))).))))))))))...	0111111111111110000000	0.69697	0.227273
hsa-let-7a-5p	hsa-let-7a-1	.(((((((((((((((((((...)))))))))))))))))))..	0111111111111111111100	hsa-let-7a-5p	BIN00261	.(((((((((((((...............)))))))))))))...	0111111111111100000000	0.625	0.272727
hsa-let-7a-5p	hsa-let-7a-1	.(((((((((((((((((((...)))))))))))))))))))..	0111111111111111111100	hsa-let-7a-5p	BIN00262	((((((((.(((((...........)))))))))))))..	1111111101111100000000	0.625	0.363636
hsa-let-7a-5p	hsa-let-7a-1	.(((((((((((((((((((...)))))))))))))))))))..	0111111111111111111100	hsa-let-7a-5p	BIN00263	((((((...(((((((..............)))))))..))))))..	1111110001111111000000	0.625	0.363636
hsa-let-7a-5p	hsa-let-7a-1	.(((((((((((((((((((...)))))))))))))))))))..	0111111111111111111100	hsa-let-7a-5p	BIN00264	....((((((.(((((.((((....))))..)))))))))))......	0000111111011111011110	0.764706	0.272727
hsa-let-7a-5p	hsa-let-7a-1	.(((((((((((((((((((...)))))))))))))))))))..	0111111111111111111100	hsa-let-7a-5p	BIN00265	.(((((((.(((((((........))))))))))))))...	0111111101111111000000	0.69697	0.227273
hsa-let-7a-5p	hsa-let-7a-1	.(((((((((((((((((((...)))))))))))))))))))..	0111111111111111111100	hsa-let-7a-5p	BIN00266	(((((((((.(((((...(((....))).))))))))))))))..	1111111110111110001110	0.888889	0.272727
hsa-let-7a-5p	hsa-let-7a-1	.(((((((((((((((((((...)))))))))))))))))))..	0111111111111111111100	hsa-let-7a-5p	BIN00267	(((((.(((.(((.((......))...))).))).)))))..	1111101110111011000000	0.625	0.363636
hsa-let-7a-5p	hsa-let-7a-1	.(((((((((((((((((((...)))))))))))))))))))..	0111111111111111111100	hsa-let-7a-5p	BIN00268	.(((((((((((.(((..............))).)))))))))))...	0111111111110111000000	0.69697	0.227273
hsa-let-7a-5p	hsa-let-7a-1	.(((((((((((((((((((...)))))))))))))))))))..	0111111111111111111100	hsa-let-7a-5p	BIN00269	.((((.(((((((((.......)))))))))))))...	0111101111111110000000	0.625	0.272727
hsa-let-7a-5p	hsa-let-7a-1	.(((((((((((((((((((...)))))))))))))))))))..	0111111111111111111100	hsa-let-7a-5p	BIN00270	.(((((.(((.(((((......)))))))).)))))...	0111110111011111000000	0.625	0.272727
hsa-let-7a-5p	hsa-let-7a-1	.(((((((((((((((((((...)))))))))))))))))))..	0111111111111111111100	hsa-let-7a-5p	BIN00271	..(((((((.(((((...(((....))).))))))))))))....	0011111110111110001110	0.764706	0.272727
hsa-let-7a-5p	hsa-let-7a-1	.(((((((((((((((((((...)))))))))))))))))))..	0111111111111111111100	hsa-let-7a-5p	BIN00272	...((((((.(((((...(((...)))...))))))))))).....	0001111110111110001110	0.69697	0.318182
hsa-let-7a-5p	hsa-let-7a-1	.(((((((((((((((((((...)))))))))))))))))))..	0111111111111111111100	hsa-let-7a-5p	BIN00273	...((.((..((.(((((..........)))))..))..)).)).....	0001101100110111110000	0.466667	0.363636
hsa-let-7a-5p	hsa-let-7a-1	.(((((((((((((((((((...)))))))))))))))))))..	0111111111111111111100	hsa-let-7a-5p	BIN00274	.(((((((.((((((...............)))))))))))))...	0111111101111110000000	0.625	0.272727
hsa-let-7a-5p	hsa-let-7a-1	.(((((((((((((((((((...)))))))))))))))))))..	0111111111111111111100	hsa-let-7a-5p	BIN00275	...(((((((((((..................))))))))))).....	0001111111111100000000	0.466667	0.363636
hsa-let-7a-5p	hsa-let-7a-1	.(((((((((((((((((((...)))))))))))))))))))..	0111111111111111111100	hsa-let-7a-5p	BIN00276	(((.((((((....((((((((...)))))))).....)))))).)))..	1110111111000011111111	0.888889	0.363636
hsa-let-7a-5p	hsa-let-7a-1	.(((((((((((((((((((...)))))))))))))))))))..	0111111111111111111100	hsa-let-7a-5p	BIN00277	...((((((.(((............))))))))).....	0001111110111000000000	0.285714	0.454545
hsa-let-7a-5p	hsa-let-7a-1	.(((((((((((((((((((...)))))))))))))))))))..	0111111111111111111100	hsa-let-7a-5p	BIN00278	..((((((((((((((......))))))))))..))))....	0011111111111111000000	0.69697	0.227273
hsa-let-7a-5p	hsa-let-7a-1	.(((((((((((((((((((...)))))))))))))))))))..	0111111111111111111100	hsa-let-7a-5p	BIN00279	.((((((((...(((((.((((...))))..)))))..))))))))...	0111111110001111101111	0.888889	0.272727
hsa-let-7a-5p	hsa-let-7a-1	.(((((((((((((((((((...)))))))))))))))))))..	0111111111111111111100	hsa-let-7a-5p	BIN00280	(((((..(((((((...........))))))))))))..	1111100111111100000000	0.548387	0.409091
hsa-let-7a-5p	hsa-let-7a-1	.(((((((((((((((((((...)))))))))))))))))))..	0111111111111111111100	hsa-let-7a-5p	BIN00281	.((((((((.((((..........))))....))))))))...	0111111110111100000000	0.548387	0.318182
hsa-let-7a-5p	hsa-let-7a-1	.(((((((((((((((((((...)))))))))))))))))))..	0111111111111111111100	hsa-let-7a-5p	BIN00282	...((((((.((((.................)))))))))).....	0001111110111100000000	0.37931	0.409091
hsa-let-7a-5p	hsa-let-7a-1	.(((((((((((((((((((...)))))))))))))))))))..	0111111111111111111100	hsa-let-7a-5p	BIN00283	...(((((((((((((..............))))))))...))))).....	0001111111111111000000	0.625	0.272727
hsa-let-7a-5p	hsa-let-7a-1	.(((((((((((((((((((...)))))))))))))))))))..	0111111111111111111100	hsa-let-7a-5p	BIN00284	(((.(((..((((((((.......))))))))..))))))..	1110111001111111100000	0.69697	0.318182
hsa-let-7a-5p	hsa-let-7a-1	.(((((((((((((((((((...)))))))))))))))))))..	0111111111111111111100	hsa-let-7a-5p	BIN00285	.(((((((((((.((((............)))).)))..))))))))...	0111111111110111100000	0.764706	0.181818
hsa-let-7a-5p	hsa-let-7a-1	.(((((((((((((((((((...)))))))))))))))))))..	0111111111111111111100	hsa-let-7a-5p	BIN00286	.((((((((.((((............))))))))))))...	0111111110111100000000	0.548387	0.318182
hsa-let-7a-5p	hsa-let-7a-1	.(((((((((((((((((((...)))))))))))))))))))..	0111111111111111111100	hsa-let-7a-5p	BIN00287	....((((((((((.........))))))))))......	0000111111111100000000	0.37931	0.409091
hsa-let-7a-5p	hsa-let-7a-1	.(((((((((((((((((((...)))))))))))))))))))..	0111111111111111111100	hsa-let-7a-5p	BIN00288	.((((((((((..............))))))))))...	0111111111100000000000	0.37931	0.409091
hsa-let-7a-5p	hsa-let-7a-1	.(((((((((((((((((((...)))))))))))))))))))..	0111111111111111111100	hsa-let-7a-5p	BIN00289	.(((((..(((((.(((((((....)))))))..)))))...)))))...	0111110011111011111110	0.888889	0.181818
hsa-let-7a-5p	hsa-let-7a-1	.(((((((((((((((((((...)))))))))))))))))))..	0111111111111111111100	hsa-let-7a-5p	BIN00290	...(((.(((((.(((......))))))))))).....	0001110111110111000000	0.466667	0.363636
hsa-let-7a-5p	hsa-let-7a-1	.(((((((((((((((((((...)))))))))))))))))))..	0111111111111111111100	hsa-let-7a-5p	BIN00291	.(((((((.(((((((.((........)).)))..)))).)))).)))...	0111111101111111011000	0.828571	0.136364
hsa-let-7a-5p	hsa-let-7a-1	.(((((((((((((((((((...)))))))))))))))))))..	0111111111111111111100	hsa-let-7a-5p	BIN00292	(((.((((((((((((..............))))..)))))))))))..	1110111111111111000000	0.764706	0.272727
hsa-let-7a-5p	hsa-let-7a-1	.(((((((((((((((((((...)))))))))))))))))))..	0111111111111111111100	hsa-let-7a-5p	BIN00293	.(((((.(((((..((..............)).))))).)))))...	0111110111110011000000	0.548387	0.318182
hsa-let-7a-5p	hsa-let-7a-1	.(((((((((((((((((((...)))))))))))))))))))..	0111111111111111111100	hsa-let-7a-5p	BIN00294	.(((((((((((((((.........)))).)))))))))))...	0111111111111111000000	0.764706	0.181818
hsa-let-7a-5p	hsa-let-7a-1	.(((((((((((((((((((...)))))))))))))))))))..	0111111111111111111100	hsa-let-7a-5p	BIN00295	((.(((((((((((........)))))...)))))).))..	1101111111111100000000	0.625	0.363636
hsa-let-7a-5p	hsa-let-7a-1	.(((((((((((((((((((...)))))))))))))))))))..	0111111111111111111100	hsa-let-7a-5p	BIN00296	((((((((((((..(((.((((...)))).)))))))))))).)))..	1111111111110011101111	1	0.272727
hsa-let-7a-5p	hsa-let-7a-1	.(((((((((((((((((((...)))))))))))))))))))..	0111111111111111111100	hsa-let-7a-5p	BIN00297	...(((((((((..(((............)))..)))))).))).....	0001111111110011100000	0.548387	0.318182
hsa-let-7a-5p	hsa-let-7a-1	.(((((((((((((((((((...)))))))))))))))))))..	0111111111111111111100	hsa-let-7a-5p	BIN00298	((((((((((((((..........))))))))))))))..	1111111111111100000000	0.69697	0.318182
hsa-let-7a-5p	hsa-let-7a-1	.(((((((((((((((((((...)))))))))))))))))))..	0111111111111111111100	hsa-let-7a-5p	BIN00299	((((((((..(((((((..(((...)))..)))))))......))))))))..	1111111100111111100111	0.945946	0.318182
hsa-let-7a-5p	hsa-let-7a-1	.(((((((((((((((((((...)))))))))))))))))))..	0111111111111111111100	hsa-let-7a-5p	BIN00300	....(((((((((..(((((((...))))))).......)))))))))......	0000111111111001111111	0.828571	0.318182
hsa-let-7a-5p	hsa-let-7a-1	.(((((((((((((((((((...)))))))))))))))))))..	0111111111111111111100	hsa-let-7a-5p	BIN00301	..((((((.(((((.........)))))))))))....	0011111101111100000000	0.466667	0.363636
hsa-let-7a-5p	hsa-let-7a-1	.(((((((((((((((((((...)))))))))))))))))))..	0111111111111111111100	hsa-let-7a-5p	BIN00302	.(((((((..(((((((.((......)).)))))))..)))).)))...	0111111100111111101100	0.828571	0.136364
hsa-let-7a-5p	hsa-let-7a-1	.(((((((((((((((((((...)))))))))))))))))))..	0111111111111111111100	hsa-let-7a-5p	BIN00303	(((((((((.((((((((.........)))))))))))).)))))..	1111111110111111110000	0.888889	0.181818
hsa-let-7a-5p	hsa-let-7a-1	.(((((((((((((((((((...)))))))))))))))))))..	0111111111111111111100	hsa-let-7a-5p	BIN00304	...((.(((.(((((..(((((...)))))..))))).))).)).....	0001101110111110011111	0.764706	0.363636
hsa-let-7a-5p	hsa-let-7a-1	.(((((((((((((((((((...)))))))))))))))))))..	0111111111111111111100	hsa-let-7a-5p	BIN00305	((((((.((..(((((((..........))))))).))...))))))..	1111110110011111110000	0.764706	0.272727
hsa-let-7a-5p	hsa-let-7a-1	.(((((((((((((((((((...)))))))))))))))))))..	0111111111111111111100	hsa-let-7a-5p	BIN00306	((((((((((((....((((......))))..))))))))))))..	1111111111110000111100	0.828571	0.227273
hsa-let-7a-5p	hsa-let-7a-1	.(((((((((((((((((((...)))))))))))))))))))..	0111111111111111111100	hsa-let-7a-5p	BIN00307	.((((.((((((((((.......)))...)))))))))))...	0111101111111111000000	0.69697	0.227273
hsa-let-7a-5p	hsa-let-7a-1	.(((((((((((((((((((...)))))))))))))))))))..	0111111111111111111100	hsa-let-7a-5p	BIN00308	.((((..(((((.(((......))))))))...))))...	0111100111110111000000	0.548387	0.318182
hsa-let-7a-5p	hsa-let-7a-1	.(((((((((((((((((((...)))))))))))))))))))..	0111111111111111111100	hsa-let-7a-5p	BIN00309	((((((.((((((((((........)))).......))))))..))))))..	1111110111111111100000	0.828571	0.227273
hsa-let-7a-5p	hsa-let-7a-1	.(((((((((((((((((((...)))))))))))))))))))..	0111111111111111111100	hsa-let-7a-5p	BIN00310	.((((.((((((.((...(((...)))..))..)))))).))))...	0111101111110110001110	0.764706	0.272727
hsa-let-7a-5p	hsa-let-7a-1	.(((((((((((((((((((...)))))))))))))))))))..	0111111111111111111100	hsa-let-7a-5p	BIN00311	..(((((((((((((.(((........)))))))))))..)))))....	0011111111111110111000	0.828571	0.136364
hsa-let-7a-5p	hsa-let-7a-1	.(((((((((((((((((((...)))))))))))))))))))..	0111111111111111111100	hsa-let-7a-5p	BIN00312	...((((((((........................)))))))).....	0001111111100000000000	0.185185	0.5
hsa-let-7a-5p	hsa-let-7a-1	.(((((((((((((((((((...)))))))))))))))))))..	0111111111111111111100	hsa-let-7a-5p	BIN00313	((((((....(((((((.((((...))))))))))).....)))))).	1111110000111111101111	0.888889	0.363636
hsa-let-7a-5p	hsa-let-7a-1	.(((((((((((((((((((...)))))))))))))))))))..	0111111111111111111100	hsa-let-7a-5p	BIN00314	.((((((((.((((((.......))))))))))))))...	0111111110111111000000	0.69697	0.227273
hsa-let-7a-5p	hsa-let-7a-1	.(((((((((((((((((((...)))))))))))))))))))..	0111111111111111111100	hsa-let-7a-5p	BIN00315	.((((((((((...............))))))))))...	0111111111100000000000	0.37931	0.409091
hsa-let-7a-5p	hsa-let-7a-1	.(((((((((((((((((((...)))))))))))))))))))..	0111111111111111111100	hsa-let-7a-5p	BIN00316	.......(((((((((.(((......))).)))))))))..	0000000111111111011100	0.548387	0.318182
hsa-let-7a-5p	hsa-let-7a-1	.(((((((((((((((((((...)))))))))))))))))))..	0111111111111111111100	hsa-let-7a-5p	BIN00317	((((((((.(((((..............)))))))))))))..	1111111101111100000000	0.625	0.363636
hsa-let-7a-5p	hsa-let-7a-2	.(((.(((.(((((((((((...))))))))))).))).)))...	0111011101111111111100	hsa-let-7a-5p	BIN00008	.(((.(((.(((.(((..(((....)))))).))).))).)))...	0111011101110111001110	0.875	0.181818
hsa-let-7a-5p	hsa-let-7a-2	.(((.(((.(((((((((((...))))))))))).))).)))...	0111011101111111111100	hsa-let-7a-5p	BIN00009	.((((.((.(((((..................))))).)).))))...	0111101101111100000000	0.571429	0.363636
hsa-let-7a-5p	hsa-let-7a-2	.(((.(((.(((((((((((...))))))))))).))).)))...	0111011101111111111100	hsa-let-7a-5p	BIN00010	.((((((((..(((..........)))..))))))))...	0111111110011100000000	0.571429	0.454545
hsa-let-7a-5p	hsa-let-7a-2	.(((.(((.(((((((((((...))))))))))).))).)))...	0111011101111111111100	hsa-let-7a-5p	BIN00011	.(((((((.((((.(((.....))).)))))))))))...	0111111101111011100000	0.806452	0.227273
hsa-let-7a-5p	hsa-let-7a-2	.(((.(((.(((((((((((...))))))))))).))).)))...	0111011101111111111100	hsa-let-7a-5p	BIN00012	.(((((.(((((..((...........))...)))))....)))))...	0111110111110011000000	0.655172	0.409091
hsa-let-7a-5p	hsa-let-7a-2	.(((.(((.(((((((((((...))))))))))).))).)))...	0111011101111111111100	hsa-let-7a-5p	BIN00013	..(((.((..((((((...........))))))..)).)))....	0011101100111111000000	0.571429	0.363636
hsa-let-7a-5p	hsa-let-7a-2	.(((.(((.(((((((((((...))))))))))).))).)))...	0111011101111111111100	hsa-let-7a-5p	BIN00014	(((..((((((.((((.(((...))).)))).))))))...)))..	1110011111101111011100	0.939394	0.227273
hsa-let-7a-5p	hsa-let-7a-2	.(((.(((.(((((((((((...))))))))))).))).)))...	0111011101111111111100	hsa-let-7a-5p	BIN00015	...((((.........................)))).....	0001111000000000000000	-0.238095	0.681818
hsa-let-7a-5p	hsa-let-7a-2	.(((.(((.(((((((((((...))))))))))).))).)))...	0111011101111111111100	hsa-let-7a-5p	BIN00016	..((((((((((((..................)))))))...)))))	0011111111111100000000	0.655172	0.409091
hsa-let-7a-5p	hsa-let-7a-2	.(((.(((.(((((((((((...))))))))))).))).)))...	0111011101111111111100	hsa-let-7a-5p	BIN00017	((((((((.(((((..................))))).))))))))..	1111111101111100000000	0.733333	0.363636
hsa-let-7a-5p	hsa-let-7a-2	.(((.(((.(((((((((((...))))))))))).))).)))...	0111011101111111111100	hsa-let-7a-5p	BIN00018	..(((..((.(((((((.(((....))).)))...)))).))......)))....	0011100110111111101110	0.875	0.363636
hsa-let-7a-5p	hsa-let-7a-2	.(((.(((.(((((((((((...))))))))))).))).)))...	0111011101111111111100	hsa-let-7a-5p	BIN00019	..(((((.(((((((((.(((....)))))))))))))))))....	0011111011111111101110	1	0.272727
hsa-let-7a-5p	hsa-let-7a-2	.(((.(((.(((((((((((...))))))))))).))).)))...	0111011101111111111100	hsa-let-7a-5p	BIN00020	.((((((((((((((.(((........))))))))))).))))))...	0111111111111110111000	1	0.181818
hsa-let-7a-5p	hsa-let-7a-2	.(((.(((.(((((((((((...))))))))))).))).)))...	0111011101111111111100	hsa-let-7a-5p	BIN00021	((((.......(((..................)))......))))..	1111000000011100000000	0.166667	0.545455
hsa-let-7a-5p	hsa-let-7a-2	.(((.(((.(((((((((((...))))))))))).))).)))...	0111011101111111111100	hsa-let-7a-5p	BIN00022	..(((.((((((((.(((..........))).)))))))))))...	0011101111111101110000	0.806452	0.318182
hsa-let-7a-5p	hsa-let-7a-2	.(((.(((.(((((((((((...))))))))))).))).)))...	0111011101111111111100	hsa-let-7a-5p	BIN00023	...(((((((((......................))))))))).....	0001111111110000000000	0.384615	0.545455
hsa-let-7a-5p	hsa-let-7a-2	.(((.(((.(((((((((((...))))))))))).))).)))...	0111011101111111111100	hsa-let-7a-5p	BIN00024	((((((((((((...(((..........)))...))))))))))))..	1111111111110001110000	0.875	0.363636
hsa-let-7a-5p	hsa-let-7a-2	.(((.(((.(((((((((((...))))))))))).))).)))...	0111011101111111111100	hsa-let-7a-5p	BIN00025	.(((((...((((((((.........))))))))..)))))...	0111110001111111100000	0.733333	0.272727
hsa-let-7a-5p	hsa-let-7a-2	.(((.(((.(((((((((((...))))))))))).))).)))...	0111011101111111111100	hsa-let-7a-5p	BIN00026	.(((((((((((((..................)))))))))))))...	0111111111111100000000	0.733333	0.363636
hsa-let-7a-5p	hsa-let-7a-2	.(((.(((.(((((((((((...))))))))))).))).)))...	0111011101111111111100	hsa-let-7a-5p	BIN00027	((((((((((((((((((((......)))))))..)))))))))))))..	1111111111111111111100	0.837838	0.136364
hsa-let-7a-5p	hsa-let-7a-2	.(((.(((.(((((((((((...))))))))))).))).)))...	0111011101111111111100	hsa-let-7a-5p	BIN00028	.(((((((((((((...(((((...))))).)))))))))))))...	0111111111111100011111	0.942857	0.318182
hsa-let-7a-5p	hsa-let-7a-2	.(((.(((.(((((((((((...))))))))))).))).)))...	0111011101111111111100	hsa-let-7a-5p	BIN00029	.(((((((((((((........)))))))))).)))...	0111111111111100000000	0.733333	0.363636
hsa-let-7a-5p	hsa-let-7a-2	.(((.(((.(((((((((((...))))))))))).))).)))...	0111011101111111111100	hsa-let-7a-5p	BIN00030	.((((((((((((..((..(((...)))..))..))))))))))))...	0111111111111001100111	1	0.363636
hsa-let-7a-5p	hsa-let-7a-2	.(((.(((.(((((((((((...))))))))))).))).)))...	0111011101111111111100	hsa-let-7a-5p	BIN00031	..((((((((((((....(((....)))...))))))))...........................))))	0011111111111100001110	0.875	0.363636
hsa-let-7a-5p	hsa-let-7a-2	.(((.(((.(((((((((((...))))))))))).))).)))...	0111011101111111111100	hsa-let-7a-5p	BIN00032	((((((...(((((..................)))))))))))..	1111110001111100000000	0.571429	0.454545
hsa-let-7a-5p	hsa-let-7a-2	.(((.(((.(((((((((((...))))))))))).))).)))...	0111011101111111111100	hsa-let-7a-5p	BIN00033	.(((((...((((..((((((...))))))))))..)))))...	0111110001111001111110	0.875	0.272727
hsa-let-7a-5p	hsa-let-7a-2	.(((.(((.(((((((((((...))))))))))).))).)))...	0111011101111111111100	hsa-let-7a-5p	BIN00034	.(((((((((((((((..((......))..))))..)))))))))))...	0111111111111111001100	1	0.181818
hsa-let-7a-5p	hsa-let-7a-2	.(((.(((.(((((((((((...))))))))))).))).)))...	0111011101111111111100	hsa-let-7a-5p	BIN00035	((((((((((((...((((...)))).....))))))))))))..	1111111111110001111000	0.939394	0.318182
hsa-let-7a-5p	hsa-let-7a-2	.(((.(((.(((((((((((...))))))))))).))).)))...	0111011101111111111100	hsa-let-7a-5p	BIN00036	..((((((((((.(((..............))).))))))))))....	0011111111110111000000	0.733333	0.363636
hsa-let-7a-5p	hsa-let-7a-2	.(((.(((.(((((((((((...))))))))))).))).)))...	0111011101111111111100	hsa-let-7a-5p	BIN00037	(((((((.((..(((((............))))).))...)))))))..	1111111011001111100000	0.806452	0.409091
hsa-let-7a-5p	hsa-let-7a-2	.(((.(((.(((((((((((...))))))))))).))).)))...	0111011101111111111100	hsa-let-7a-5p	BIN00038	(((((.(((.((((.............)))).))).)))))..	1111101110111100000000	0.655172	0.5
hsa-let-7a-5p	hsa-let-7a-2	.(((.(((.(((((((((((...))))))))))).))).)))...	0111011101111111111100	hsa-let-7a-5p	BIN00039	..(((((((((((.............)))))))))))....	0011111111111000000000	0.571429	0.454545
hsa-let-7a-5p	hsa-let-7a-2	.(((.(((.(((((((((((...))))))))))).))).)))...	0111011101111111111100	hsa-let-7a-5p	BIN00040	...(((((((((((((((((((...)))).)))))))))))..)))).....	0001111111111111111111	0.888889	0.272727
hsa-let-7a-5p	hsa-let-7a-2	.(((.(((.(((((((((((...))))))))))).))).)))...	0111011101111111111100	hsa-let-7a-5p	BIN00041	((((((((((((((...........)))))))....)))))))..	1111111111111100000000	0.806452	0.409091
hsa-let-7a-5p	hsa-let-7a-2	.(((.(((.(((((((((((...))))))))))).))).)))...	0111011101111111111100	hsa-let-7a-5p	BIN00042	((((((((.((((((.((((......)))).))))))))))))))..	1111111101111110111100	0.942857	0.136364
hsa-let-7a-5p	hsa-let-7a-2	.(((.(((.(((((((((((...))))))))))).))).)))...	0111011101111111111100	hsa-let-7a-5p	BIN00043	.(((((.(((((.(((.........)))))))))))))...	0111110111110111000000	0.733333	0.363636
hsa-let-7a-5p	hsa-let-7a-2	.(((.(((.(((((((((((...))))))))))).))).)))...	0111011101111111111100	hsa-let-7a-5p	BIN00044	...(((((((((..((......)).)))).))))).....	0001111111110011000000	0.571429	0.454545
hsa-let-7a-5p	hsa-let-7a-2	.(((.(((.(((((((((((...))))))))))).))).)))...	0111011101111111111100	hsa-let-7a-5p	BIN00045	.((((((.(((((((((.....)))))))))))))))...	0111111011111111100000	0.875	0.272727
hsa-let-7a-5p	hsa-let-7a-2	.(((.(((.(((((((((((...))))))))))).))).)))...	0111011101111111111100	hsa-let-7a-5p	BIN00046	(((((((((.(((((...(((....)))....))))))))))))))..	1111111110111110001110	1	0.363636
hsa-let-7a-5p	hsa-let-7a-2	.(((.(((.(((((((((((...))))))))))).))).)))...	0111011101111111111100	hsa-let-7a-5p	BIN00047	((((((((..............))))))))..	1111111100000000000000	0.28	0.590909
hsa-let-7a-5p	hsa-let-7a-2	.(((.(((.(((((((((((...))))))))))).))).)))...	0111011101111111111100	hsa-let-7a-5p	BIN00048	.((((((((((((...........))))))))))))...	0111111111111000000000	0.655172	0.409091
hsa-let-7a-5p	hsa-let-7a-2	.(((.(((.(((((((((((...))))))))))).))).)))...	0111011101111111111100	hsa-let-7a-5p	BIN00049	..(((((((.((((((......)))))))))))))....	0011111110111111000000	0.733333	0.363636
hsa-let-7a-5p	hsa-let-7a-2	.(((.(((.(((((((((((...))))))))))).))).)))...	0111011101111111111100	hsa-let-7a-5p	BIN00050	.(((((((.(((.............))).)))))))...	0111111101110000000000	0.481481	0.409091
hsa-let-7a-5p	hsa-let-7a-2	.(((.(((.(((((((((((...))))))))))).))).)))...	0111011101111111111100	hsa-let-7a-5p	BIN00051	....((((((((.(((.(((.....))).)))))))))))......	0000111111110111011100	0.806452	0.318182
hsa-let-7a-5p	hsa-let-7a-2	.(((.(((.(((((((((((...))))))))))).))).)))...	0111011101111111111100	hsa-let-7a-5p	BIN00052	.(((((((.((((.((((....)))).)))).)))))))...	0111111101111011110000	0.875	0.181818
hsa-let-7a-5p	hsa-let-7a-2	.(((.(((.(((((((((((...))))))))))).))).)))...	0111011101111111111100	hsa-let-7a-5p	BIN00053	.(((((((..(((((((.(((....)))...))))))).)))))))...	0111111100111111101110	1	0.181818
hsa-let-7a-5p	hsa-let-7a-2	.(((.(((.(((((((((((...))))))))))).))).)))...	0111011101111111111100	hsa-let-7a-5p	BIN00054	((((((((((((............))))))))))))..	1111111111110000000000	0.655172	0.5
hsa-let-7a-5p	hsa-let-7a-2	.(((.(((.(((((((((((...))))))))))).))).)))...	0111011101111111111100	hsa-let-7a-5p	BIN00055	.(((((...((((((((.........))))))))..)))))...	0111110001111111100000	0.733333	0.272727
hsa-let-7a-5p	hsa-let-7a-2	.(((.(((.(((((((((((...))))))))))).))).)))...	0111011101111111111100	hsa-let-7a-5p	BIN00056	((((((((.(((((((...........)))))))))))))))..	1111111101111111000000	0.875	0.272727
hsa-let-7a-5p	hsa-let-7a-2	.(((.(((.(((((((((((...))))))))))).))).)))...	0111011101111111111100	hsa-let-7a-5p	BIN00057	((((((.((.((((..................))))))))))))..	1111110110111100000000	0.655172	0.5
hsa-let-7a-5p	hsa-let-7a-2	.(((.(((.(((((((((((...))))))))))).))).)))...	0111011101111111111100	hsa-let-7a-5p	BIN00058	...(((((((((.(((((((((...))))))))).....))))))))).....	0001111111110111111111	0.942857	0.318182
hsa-let-7a-5p	hsa-let-7a-2	.(((.(((.(((((((((((...))))))))))).))).)))...	0111011101111111111100	hsa-let-7a-5p	BIN00059	(((((((((.((((((((..........)))))))))))))))))..	1111111110111111110000	1	0.272727
hsa-let-7a-5p	hsa-let-7a-2	.(((.(((.(((((((((((...))))))))))).))).)))...	0111011101111111111100	hsa-let-7a-5p	BIN00060	.((((((((((((............))))))))))))...	0111111111111000000000	0.655172	0.409091
hsa-let-7a-5p	hsa-let-7a-2	.(((.(((.(((((((((((...))))))))))).))).)))...	0111011101111111111100	hsa-let-7a-5p	BIN00061	((((((((.((((((..((((....))))..)))))).))))))))..	1111111101111110011110	0.942857	0.227273
hsa-let-7a-5p	hsa-let-7a-2	.(((.(((.(((((((((((...))))))))))).))).)))...	0111011101111111111100	hsa-let-7a-5p	BIN00062	((((((((..((.((................)).)).))))))))..	1111111100110110000000	0.655172	0.409091
hsa-let-7a-5p	hsa-let-7a-2	.(((.(((.(((((((((((...))))))))))).))).)))...	0111011101111111111100	hsa-let-7a-5p	BIN00063	..((((((((((((((.......))).)))))))))))....	0011111111111111000000	0.806452	0.318182
hsa-let-7a-5p	hsa-let-7a-2	.(((.(((.(((((((((((...))))))))))).))).)))...	0111011101111111111100	hsa-let-7a-5p	BIN00064	...((((((((((((................)))))))).)))).....	0001111111111110000000	0.655172	0.409091
hsa-let-7a-5p	hsa-let-7a-2	.(((.(((.(((((((((((...))))))))))).))).)))...	0111011101111111111100	hsa-let-7a-5p	BIN00065	((((((((((((((...........)))))))....)))))))..	1111111111111100000000	0.806452	0.409091
hsa-let-7a-5p	hsa-let-7a-2	.(((.(((.(((((((((((...))))))))))).))).)))...	0111011101111111111100	hsa-let-7a-5p	BIN00066	..((((((((((.................))))))))))....	0011111111110000000000	0.481481	0.5
hsa-let-7a-5p	hsa-let-7a-2	.(((.(((.(((((((((((...))))))))))).))).)))...	0111011101111111111100	hsa-let-7a-5p	BIN00067	((.((((((((((.((..............)).))))))))))))..	1101111111111011000000	0.806452	0.409091
hsa-let-7a-5p	hsa-let-7a-2	.(((.(((.(((((((((((...))))))))))).))).)))...	0111011101111111111100	hsa-let-7a-5p	BIN00068	(((((....(((((((........))))))).)))))..	1111100001111111000000	0.655172	0.409091
hsa-let-7a-5p	hsa-let-7a-2	.(((.(((.(((((((((((...))))))))))).))).)))...	0111011101111111111100	hsa-let-7a-5p	BIN00069	...(((((((((((............))))))))))).....	0001111111111100000000	0.571429	0.454545
hsa-let-7a-5p	hsa-let-7a-2	.(((.(((.(((((((((((...))))))))))).))).)))...	0111011101111111111100	hsa-let-7a-5p	BIN00070	(((((...((((((.(((((......))))).))))))..)))))..	1111100011111101111100	0.939394	0.318182
hsa-let-7a-5p	hsa-let-7a-2	.(((.(((.(((((((((((...))))))))))).))).)))...	0111011101111111111100	hsa-let-7a-5p	BIN00071	((((((((((((..((.(((......))).)).)))))).))))))..	1111111111110011011100	1	0.272727
hsa-let-7a-5p	hsa-let-7a-2	.(((.(((.(((((((((((...))))))))))).))).)))...	0111011101111111111100	hsa-let-7a-5p	BIN00072	.((((((.(((((((................))))))).))))))...	0111111011111110000000	0.733333	0.363636
hsa-let-7a-5p	hsa-let-7a-2	.(((.(((.(((((((((((...))))))))))).))).)))...	0111011101111111111100	hsa-let-7a-5p	BIN00073	..((((((.((((((.((((......)))).))))))))))))....	0011111101111110111100	0.939394	0.136364
hsa-let-7a-5p	hsa-let-7a-2	.(((.(((.(((((((((((...))))))))))).))).)))...	0111011101111111111100	hsa-let-7a-5p	BIN00074	...((((((((((...(((((....))))).)))))))))).....	0001111111111000111110	0.875	0.363636
hsa-let-7a-5p	hsa-let-7a-2	.(((.(((.(((((((((((...))))))))))).))).)))...	0111011101111111111100	hsa-let-7a-5p	BIN00075	.(((((((((((((((((((...))))))))).........))))))))))...	0111111111111111111100	0.888889	0.0909091
hsa-let-7a-5p	hsa-let-7a-2	.(((.(((.(((((((((((...))))))))))).))).)))...	0111011101111111111100	hsa-let-7a-5p	BIN00076	.(((((((.((((((((.((......)).)))))))))))))))...	0111111101111111101100	1	0.0909091
hsa-let-7a-5p	hsa-let-7a-2	.(((.(((.(((((((((((...))))))))))).))).)))...	0111011101111111111100	hsa-let-7a-5p	BIN00077	.(((((((((((.(((..((......))..))))))))))))))...	0111111111110111001100	0.939394	0.227273
hsa-let-7a-5p	hsa-let-7a-2	.(((.(((.(((((((((((...))))))))))).))).)))...	0111011101111111111100	hsa-let-7a-5p	BIN00078	....(((((((((((.(((((....)))))))))))))).))......	0000111111111110111110	0.939394	0.318182
hsa-let-7a-5p	hsa-let-7a-2	.(((.(((.(((((((((((...))))))))))).))).)))...	0111011101111111111100	hsa-let-7a-5p	BIN00079	.(((((((((((.(((......))).))))).))))))...	0111111111110111000000	0.806452	0.318182
hsa-let-7a-5p	hsa-let-7a-2	.(((.(((.(((((((((((...))))))))))).))).)))...	0111011101111111111100	hsa-let-7a-5p	BIN00080	(((((((((((((....................)))))))))))))..	1111111111111000000000	0.733333	0.454545
hsa-let-7a-5p	hsa-let-7a-2	.(((.(((.(((((((((((...))))))))))).))).)))...	0111011101111111111100	hsa-let-7a-5p	BIN00081	((((((((((((...............))))))))))))..	1111111111110000000000	0.655172	0.5
hsa-let-7a-5p	hsa-let-7a-2	.(((.(((.(((((((((((...))))))))))).))).)))...	0111011101111111111100	hsa-let-7a-5p	BIN00082	.(((((((..(((((.......))))))))))))...	0111111100111110000000	0.655172	0.318182
hsa-let-7a-5p	hsa-let-7a-2	.(((.(((.(((((((((((...))))))))))).))).)))...	0111011101111111111100	hsa-let-7a-5p	BIN00083	((((((((((((..(((............)))..))))))))))))..	1111111111110011100000	0.875	0.363636
hsa-let-7a-5p	hsa-let-7a-2	.(((.(((.(((((((((((...))))))))))).))).)))...	0111011101111111111100	hsa-let-7a-5p	BIN00084	..........((((((..............))))))....	0000000000111111000000	0.0434783	0.5
hsa-let-7a-5p	hsa-let-7a-2	.(((.(((.(((((((((((...))))))))))).))).)))...	0111011101111111111100	hsa-let-7a-5p	BIN00085	..((((((((((((.........))))))))..))))....	0011111111111100000000	0.655172	0.409091
hsa-let-7a-5p	hsa-let-7a-2	.(((.(((.(((((((((((...))))))))))).))).)))...	0111011101111111111100	hsa-let-7a-5p	BIN00086	((((((.((((((((((((((....))))))......))))))))......))))))..	1111110111111111111110	0.837838	0.227273
hsa-let-7a-5p	hsa-let-7a-2	.(((.(((.(((((((((((...))))))))))).))).)))...	0111011101111111111100	hsa-let-7a-5p	BIN00087	(((((((((((((.((.......))...))))).))))))))..	1111111111111011000000	0.875	0.363636
hsa-let-7a-5p	hsa-let-7a-2	.(((.(((.(((((((((((...))))))))))).))).)))...	0111011101111111111100	hsa-let-7a-5p	BIN00088	(((((....((((((((((((...))))).))))))).)))))..	1111100001111111111110	1	0.272727
hsa-let-7a-5p	hsa-let-7a-2	.(((.(((.(((((((((((...))))))))))).))).)))...	0111011101111111111100	hsa-let-7a-5p	BIN00089	((((((((((.((((.((((......)))))))))))))))..)))..	1111111111011110111100	0.942857	0.227273
hsa-let-7a-5p	hsa-let-7a-2	.(((.(((.(((((((((((...))))))))))).))).)))...	0111011101111111111100	hsa-let-7a-5p	BIN00090	((((((((((((....................))))).)))))))..	1111111111110000000000	0.655172	0.5
hsa-let-7a-5p	hsa-let-7a-2	.(((.(((.(((((((((((...))))))))))).))).)))...	0111011101111111111100	hsa-let-7a-5p	BIN00091	((((((((((((..((..............))....))))))))))))..	1111111111110011000000	0.806452	0.409091
hsa-let-7a-5p	hsa-let-7a-2	.(((.(((.(((((((((((...))))))))))).))).)))...	0111011101111111111100	hsa-let-7a-5p	BIN00092	.((((((((((((................))))))))))))...	0111111111111000000000	0.655172	0.409091
hsa-let-7a-5p	hsa-let-7a-2	.(((.(((.(((((((((((...))))))))))).))).)))...	0111011101111111111100	hsa-let-7a-5p	BIN00093	.(((((.((.((((((..............)))))))))))))...	0111110110111111000000	0.733333	0.363636
hsa-let-7a-5p	hsa-let-7a-2	.(((.(((.(((((((((((...))))))))))).))).)))...	0111011101111111111100	hsa-let-7a-5p	BIN00094	(((((..(((((((.............))))))))))))..	1111100111111100000000	0.655172	0.5
hsa-let-7a-5p	hsa-let-7a-2	.(((.(((.(((((((((((...))))))))))).))).)))...	0111011101111111111100	hsa-let-7a-5p	BIN00095	((((((((((((..((((.....))))..))))))))))))..	1111111111110011110000	0.939394	0.318182
hsa-let-7a-5p	hsa-let-7a-2	.(((.(((.(((((((((((...))))))))))).))).)))...	0111011101111111111100	hsa-let-7a-5p	BIN00096	...(((.((((((((..............)))))))).))).....	0001110111111110000000	0.571429	0.454545
hsa-let-7a-5p	hsa-let-7a-2	.(((.(((.(((((((((((...))))))))))).))).)))...	0111011101111111111100	hsa-let-7a-5p	BIN00097	(((((.((((((((.(((.........)))....)))))))))))))..	1111101111111101110000	0.939394	0.318182
hsa-let-7a-5p	hsa-let-7a-2	.(((.(((.(((((((((((...))))))))))).))).)))...	0111011101111111111100	hsa-let-7a-5p	BIN00098	((((((((..(((..............)))...))))))))..	1111111100111000000000	0.571429	0.454545
hsa-let-7a-5p	hsa-let-7a-2	.(((.(((.(((((((((((...))))))))))).))).)))...	0111011101111111111100	hsa-let-7a-5p	BIN00099	...(((((((((..(((((((....))))))).....))))))))).....	0001111111110011111110	0.939394	0.318182
hsa-let-7a-5p	hsa-let-7a-2	.(((.(((.(((((((((((...))))))))))).))).)))...	0111011101111111111100	hsa-let-7a-5p	BIN00100	(((((.((((((((...........))))))))..)))))..	1111101111111100000000	0.733333	0.454545
hsa-let-7a-5p	hsa-let-7a-2	.(((.(((.(((((((((((...))))))))))).))).)))...	0111011101111111111100	hsa-let-7a-5p	BIN00101	.(((((((((((((..........)))))))))))))...	0111111111111100000000	0.733333	0.363636
hsa-let-7a-5p	hsa-let-7a-2	.(((.(((.(((((((((((...))))))))))).))).)))...	0111011101111111111100	hsa-let-7a-5p	BIN00102	.((((((...((((...(((((...))))).....)))).))))))...	0111111000111100011111	0.875	0.363636
hsa-let-7a-5p	hsa-let-7a-2	.(((.(((.(((((((((((...))))))))))).))).)))...	0111011101111111111100	hsa-let-7a-5p	BIN00103	(((((((((((((....................)))))))))))))..	1111111111111000000000	0.733333	0.454545
hsa-let-7a-5p	hsa-let-7a-2	.(((.(((.(((((((((((...))))))))))).))).)))...	0111011101111111111100	hsa-let-7a-5p	BIN00104	(((((((((.((((((((..........)))))))).)))))))))..	1111111110111111110000	1	0.272727
hsa-let-7a-5p	hsa-let-7a-2	.(((.(((.(((((((((((...))))))))))).))).)))...	0111011101111111111100	hsa-let-7a-5p	BIN00105	.(((((((((((..............)))).)))))))...	0111111111110000000000	0.571429	0.454545
hsa-let-7a-5p	hsa-let-7a-2	.(((.(((.(((((((((((...))))))))))).))).)))...	0111011101111111111100	hsa-let-7a-5p	BIN00106	.((((.((.(((.....................))).)).))))...	0111101101110000000000	0.384615	0.454545
hsa-let-7a-5p	hsa-let-7a-2	.(((.(((.(((((((((((...))))))))))).))).)))...	0111011101111111111100	hsa-let-7a-5p	BIN00107	...((((((..(((.(((((((...))))))))))..)))))).....	0001111110011101111111	0.939394	0.409091
hsa-let-7a-5p	hsa-let-7a-2	.(((.(((.(((((((((((...))))))))))).))).)))...	0111011101111111111100	hsa-let-7a-5p	BIN00108	.(((((...((((((..........))))))...)))))...	0111110001111110000000	0.571429	0.363636
hsa-let-7a-5p	hsa-let-7a-2	.(((.(((.(((((((((((...))))))))))).))).)))...	0111011101111111111100	hsa-let-7a-5p	BIN00109	(((((((((((((((............))))).)))))))...)))..	1111111111111110000000	0.875	0.363636
hsa-let-7a-5p	hsa-let-7a-2	.(((.(((.(((((((((((...))))))))))).))).)))...	0111011101111111111100	hsa-let-7a-5p	BIN00110	.(((((((((((((..................)))))))))))))...	0111111111111100000000	0.733333	0.363636
hsa-let-7a-5p	hsa-let-7a-2	.(((.(((.(((((((((((...))))))))))).))).)))...	0111011101111111111100	hsa-let-7a-5p	BIN00111	((((((((((((..............))))))))))))..	1111111111110000000000	0.655172	0.5
hsa-let-7a-5p	hsa-let-7a-2	.(((.(((.(((((((((((...))))))))))).))).)))...	0111011101111111111100	hsa-let-7a-5p	BIN00112	(((((((((.(((.((......)).))).)))))))))..	1111111110111011000000	0.806452	0.409091
hsa-let-7a-5p	hsa-let-7a-2	.(((.(((.(((((((((((...))))))))))).))).)))...	0111011101111111111100	hsa-let-7a-5p	BIN00113	(((((((((((((.((((.....))))..)))))).)))))))..	1111111111111011110000	1	0.272727
hsa-let-7a-5p	hsa-let-7a-2	.(((.(((.(((((((((((...))))))))))).))).)))...	0111011101111111111100	hsa-let-7a-5p	BIN00114	(((((((..(((((((.........)))))))....))))...)))..	1111111001111111000000	0.806452	0.318182
hsa-let-7a-5p	hsa-let-7a-2	.(((.(((.(((((((((((...))))))))))).))).)))...	0111011101111111111100	hsa-let-7a-5p	BIN00115	((((((...((((((........))))))..))))))..	1111110001111110000000	0.655172	0.409091
hsa-let-7a-5p	hsa-let-7a-2	.(((.(((.(((((((((((...))))))))))).))).)))...	0111011101111111111100	hsa-let-7a-5p	BIN00116	((.(((((((((((.(((..........))).)))))))))))))..	1101111111111101110000	0.939394	0.318182
hsa-let-7a-5p	hsa-let-7a-2	.(((.(((.(((((((((((...))))))))))).))).)))...	0111011101111111111100	hsa-let-7a-5p	BIN00117	(((((.((((((..((..............))..)))))))))))..	1111101111110011000000	0.733333	0.454545
hsa-let-7a-5p	hsa-let-7a-2	.(((.(((.(((((((((((...))))))))))).))).)))...	0111011101111111111100	hsa-let-7a-5p	BIN00118	(((((((...............................)))))))..	1111111000000000000000	0.166667	0.636364
hsa-let-7a-5p	hsa-let-7a-2	.(((.(((.(((((((((((...))))))))))).))).)))...	0111011101111111111100	hsa-let-7a-5p	BIN00119	(((((((.(((((((...(((....)))...))))))))))))))..	1111111011111110001110	1	0.363636
hsa-let-7a-5p	hsa-let-7a-2	.(((.(((.(((((((((((...))))))))))).))).)))...	0111011101111111111100	hsa-let-7a-5p	BIN00120	.((((((((((((.(((........)))...))))))))))))...	0111111111111011100000	0.875	0.272727
hsa-let-7a-5p	hsa-let-7a-2	.(((.(((.(((((((((((...))))))))))).))).)))...	0111011101111111111100	hsa-let-7a-5p	BIN00121	((((((.(((((((((.......)))))).)))))))))..	1111110111111111000000	0.875	0.363636
hsa-let-7a-5p	hsa-let-7a-2	.(((.(((.(((((((((((...))))))))))).))).)))...	0111011101111111111100	hsa-let-7a-5p	BIN00122	((((((((((((.(((((.....)))))...))))).)))))))..	1111111111110111110000	1	0.272727
hsa-let-7a-5p	hsa-let-7a-2	.(((.(((.(((((((((((...))))))))))).))).)))...	0111011101111111111100	hsa-let-7a-5p	BIN00123	.((((((((.((((....(((....)))...))))..))))))))...	0111111110111100001110	0.875	0.363636
hsa-let-7a-5p	hsa-let-7a-2	.(((.(((.(((((((((((...))))))))))).))).)))...	0111011101111111111100	hsa-let-7a-5p	BIN00124	.(((((((.(((((((..............)))).))).)))))))...	0111111101111111000000	0.806452	0.227273
hsa-let-7a-5p	hsa-let-7a-2	.(((.(((.(((((((((((...))))))))))).))).)))...	0111011101111111111100	hsa-let-7a-5p	BIN00125	..(((((((((((.(((............)))..)))))))))))....	0011111111111011100000	0.806452	0.318182
hsa-let-7a-5p	hsa-let-7a-2	.(((.(((.(((((((((((...))))))))))).))).)))...	0111011101111111111100	hsa-let-7a-5p	BIN00126	.((((((((.((.((.............))...))...))))))))...	0111111110110110000000	0.655172	0.409091
hsa-let-7a-5p	hsa-let-7a-2	.(((.(((.(((((((((((...))))))))))).))).)))...	0111011101111111111100	hsa-let-7a-5p	BIN00127	((((((((((((((...((((....))))...))))))))))))))..	1111111111111100011110	0.942857	0.318182
hsa-let-7a-5p	hsa-let-7a-2	.(((.(((.(((((((((((...))))))))))).))).)))...	0111011101111111111100	hsa-let-7a-5p	BIN00128	.(((((.(((((.(((.......)))))))))))))...	0111110111110111000000	0.733333	0.363636
hsa-let-7a-5p	hsa-let-7a-2	.(((.(((.(((((((((((...))))))))))).))).)))...	0111011101111111111100	hsa-let-7a-5p	BIN00129	.(((((.(((.(((((.........)))))))))))))...	0111110111011111000000	0.733333	0.363636
hsa-let-7a-5p	hsa-let-7a-2	.(((.(((.(((((((((((...))))))))))).))).)))...	0111011101111111111100	hsa-let-7a-5p	BIN00130	..(((((((.(((((...(((...))).....))))))))))))....	0011111110111110001110	0.875	0.363636
hsa-let-7a-5p	hsa-let-7a-2	.(((.(((.(((((((((((...))))))))))).))).)))...	0111011101111111111100	hsa-let-7a-5p	BIN00131	...(((.(((((((((.(((.....))).))..)))))))))).....	0001110111111111011100	0.875	0.272727
hsa-let-7a-5p	hsa-let-7a-2	.(((.(((.(((((((((((...))))))))))).))).)))...	0111011101111111111100	hsa-let-7a-5p	BIN00132	(((((((((.(((((...............))))).)))))))))..	1111111110111110000000	0.806452	0.409091
hsa-let-7a-5p	hsa-let-7a-2	.(((.(((.(((((((((((...))))))))))).))).)))...	0111011101111111111100	hsa-let-7a-5p	BIN00133	.(((((((..((((..........))))..)))))))...	0111111100111100000000	0.571429	0.363636
hsa-let-7a-5p	hsa-let-7a-2	.(((.(((.(((((((((((...))))))))))).))).)))...	0111011101111111111100	hsa-let-7a-5p	BIN00134	(((((((((.((((((.......))))))..)))))))))..	1111111110111111000000	0.875	0.363636
hsa-let-7a-5p	hsa-let-7a-2	.(((.(((.(((((((((((...))))))))))).))).)))...	0111011101111111111100	hsa-let-7a-5p	BIN00135	.((((..(((((................)))))....))))...	0111100111110000000000	0.384615	0.545455
hsa-let-7a-5p	hsa-let-7a-2	.(((.(((.(((((((((((...))))))))))).))).)))...	0111011101111111111100	hsa-let-7a-5p	BIN00136	..(((((((((((((((((((...)))))).............)))))))))))))....	0011111111111111111110	0.888889	0.181818
hsa-let-7a-5p	hsa-let-7a-2	.(((.(((.(((((((((((...))))))))))).))).)))...	0111011101111111111100	hsa-let-7a-5p	BIN00137	..((((.(((((..((((....))))...)))))......))))....	0011110111110011110000	0.733333	0.363636
hsa-let-7a-5p	hsa-let-7a-2	.(((.(((.(((((((((((...))))))))))).))).)))...	0111011101111111111100	hsa-let-7a-5p	BIN00138	...((((((..((((((.((...)).))))))..)))))).....	0001111110011111101100	0.806452	0.318182
hsa-let-7a-5p	hsa-let-7a-2	.(((.(((.(((((((((((...))))))))))).))).)))...	0111011101111111111100	hsa-let-7a-5p	BIN00139	((((((.(((((((...(((.....)))..)))))))))))))..	1111110111111100011100	0.939394	0.318182
hsa-let-7a-5p	hsa-let-7a-2	.(((.(((.(((((((((((...))))))))))).))).)))...	0111011101111111111100	hsa-let-7a-5p	BIN00140	.(((((((((((((...............)))))))).)))))...	0111111111111100000000	0.733333	0.363636
hsa-let-7a-5p	hsa-let-7a-2	.(((.(((.(((((((((((...))))))))))).))).)))...	0111011101111111111100	hsa-let-7a-5p	BIN00141	...((((((((((.(((......)))...)))))))))).....	0001111111111011100000	0.733333	0.363636
hsa-let-7a-5p	hsa-let-7a-2	.(((.(((.(((((((((((...))))))))))).))).)))...	0111011101111111111100	hsa-let-7a-5p	BIN00142	.(((((((.(((((..........))))))))))))...	0111111101111100000000	0.655172	0.318182
hsa-let-7a-5p	hsa-let-7a-2	.(((.(((.(((((((((((...))))))))))).))).)))...	0111011101111111111100	hsa-let-7a-5p	BIN00143	((.((.(((((((((((.(((....)))...))))))))..))).))))..	1101101111111111101110	0.942857	0.318182
hsa-let-7a-5p	hsa-let-7a-2	.(((.(((.(((((((((((...))))))))))).))).)))...	0111011101111111111100	hsa-let-7a-5p	BIN00144	((((((((((((((((..(((...))))))))))))........)))))))..	1111111111111111001110	0.888889	0.272727
hsa-let-7a-5p	hsa-let-7a-2	.(((.(((.(((((((((((...))))))))))).))).)))...	0111011101111111111100	hsa-let-7a-5p	BIN00145	.(((((((((((((..................)))))))))))))...	0111111111111100000000	0.733333	0.363636
hsa-let-7a-5p	hsa-let-7a-2	.(((.(((.(((((((((((...))))))))))).))).)))...	0111011101111111111100	hsa-let-7a-5p	BIN00146	(((((.(((((((((..........))))))))))))))..	1111101111111110000000	0.806452	0.409091
hsa-let-7a-5p	hsa-let-7a-2	.(((.(((.(((((((((((...))))))))))).))).)))...	0111011101111111111100	hsa-let-7a-5p	BIN00147	((((((((((((..((..........)).)))))))).))))..	1111111111110011000000	0.806452	0.409091
hsa-let-7a-5p	hsa-let-7a-2	.(((.(((.(((((((((((...))))))))))).))).)))...	0111011101111111111100	hsa-let-7a-5p	BIN00148	((.(((..(((((.((..........)).)))))))).))..	1101110011111011000000	0.655172	0.5
hsa-let-7a-5p	hsa-let-7a-2	.(((.(((.(((((((((((...))))))))))).))).)))...	0111011101111111111100	hsa-let-7a-5p	BIN00149	(((((..(((((..((.........)).)))))...)))))..	1111100111110011000000	0.655172	0.5
hsa-let-7a-5p	hsa-let-7a-2	.(((.(((.(((((((((((...))))))))))).))).)))...	0111011101111111111100	hsa-let-7a-5p	BIN00150	.(((((((.((((((((.(((...)))...)))))))))))))))...	0111111101111111101110	0.942857	0.136364
hsa-let-7a-5p	hsa-let-7a-2	.(((.(((.(((((((((((...))))))))))).))).)))...	0111011101111111111100	hsa-let-7a-5p	BIN00151	.((((((((.((((..............)))).))))))))...	0111111110111100000000	0.655172	0.409091
hsa-let-7a-5p	hsa-let-7a-2	.(((.(((.(((((((((((...))))))))))).))).)))...	0111011101111111111100	hsa-let-7a-5p	BIN00152	((((((((..((((((..((((...)))))))))).))))))))..	1111111100111111001111	0.942857	0.318182
hsa-let-7a-5p	hsa-let-7a-2	.(((.(((.(((((((((((...))))))))))).))).)))...	0111011101111111111100	hsa-let-7a-5p	BIN00153	(((((((((.((.(((..........))).))...)))))))))..	1111111110110111000000	0.806452	0.409091
hsa-let-7a-5p	hsa-let-7a-2	.(((.(((.(((((((((((...))))))))))).))).)))...	0111011101111111111100	hsa-let-7a-5p	BIN00154	.(((((((((((((((..........))).))))))))))))...	0111111111111111000000	0.875	0.272727
hsa-let-7a-5p	hsa-let-7a-2	.(((.(((.(((((((((((...))))))))))).))).)))...	0111011101111111111100	hsa-let-7a-5p	BIN00155	((.((((((.(((((.((((...)))).))))).))))))))..	1101111110111110111100	1	0.272727
hsa-let-7a-5p	hsa-let-7a-2	.(((.(((.(((((((((((...))))))))))).))).)))...	0111011101111111111100	hsa-let-7a-5p	BIN00156	((((((((((((.(((.......))).))))))))))))..	1111111111110111000000	0.875	0.363636
hsa-let-7a-5p	hsa-let-7a-2	.(((.(((.(((((((((((...))))))))))).))).)))...	0111011101111111111100	hsa-let-7a-5p	BIN00157	((((((((((((((((((((((...))).)))))))...))))))))))))..	1111111111111111111111	0.74359	0.227273
hsa-let-7a-5p	hsa-let-7a-2	.(((.(((.(((((((((((...))))))))))).))).)))...	0111011101111111111100	hsa-let-7a-5p	BIN00158	....(((((.(((..((((((....))))))....))).)))))......	0000111110111001111110	0.806452	0.409091
hsa-let-7a-5p	hsa-let-7a-2	.(((.(((.(((((((((((...))))))))))).))).)))...	0111011101111111111100	hsa-let-7a-5p	BIN00159	..((((.((.(((((..(((((...))))).......))))).))....)))).	0011110110111110011111	0.939394	0.409091
hsa-let-7a-5p	hsa-let-7a-2	.(((.(((.(((((((((((...))))))))))).))).)))...	0111011101111111111100	hsa-let-7a-5p	BIN00160	.((((.((((((((...((((...))))))))))))))))...	0111101111111100011110	0.939394	0.318182
hsa-let-7a-5p	hsa-let-7a-2	.(((.(((.(((((((((((...))))))))))).))).)))...	0111011101111111111100	hsa-let-7a-5p	BIN00161	((((((....((((.(((..........))).)))).......))))))..	1111110000111101110000	0.733333	0.363636
hsa-let-7a-5p	hsa-let-7a-2	.(((.(((.(((((((((((...))))))))))).))).)))...	0111011101111111111100	hsa-let-7a-5p	BIN00162	(((((((((((((.....((((...)))).....)))).)))))))))..	1111111111111000001111	1	0.454545
hsa-let-7a-5p	hsa-let-7a-2	.(((.(((.(((((((((((...))))))))))).))).)))...	0111011101111111111100	hsa-let-7a-5p	BIN00163	..(((((((.(((((.((((...))))))))).)))))))....	0011111110111110111100	0.939394	0.227273
hsa-let-7a-5p	hsa-let-7a-2	.(((.(((.(((((((((((...))))))))))).))).)))...	0111011101111111111100	hsa-let-7a-5p	BIN00164	...(((((.((((((((........))))))))))))).....	0001111101111111100000	0.733333	0.272727
hsa-let-7a-5p	hsa-let-7a-2	.(((.(((.(((((((((((...))))))))))).))).)))...	0111011101111111111100	hsa-let-7a-5p	BIN00165	.....((((..(((((.((((....)))).)))))....))))....	0000011110011111011110	0.733333	0.363636
hsa-let-7a-5p	hsa-let-7a-2	.(((.(((.(((((((((((...))))))))))).))).)))...	0111011101111111111100	hsa-let-7a-5p	BIN00166	.((((((((((((((...(((....)))....)))))).))))))))...	0111111111111110001110	1	0.272727
hsa-let-7a-5p	hsa-let-7a-2	.(((.(((.(((((((((((...))))))))))).))).)))...	0111011101111111111100	hsa-let-7a-5p	BIN00167	((.((((((((((((.............)))))))))))).))..	1101111111111110000000	0.806452	0.409091
hsa-let-7a-5p	hsa-let-7a-2	.(((.(((.(((((((((((...))))))))))).))).)))...	0111011101111111111100	hsa-let-7a-5p	BIN00168	..(((((((.((((........)))))))))))....	0011111110111100000000	0.571429	0.454545
hsa-let-7a-5p	hsa-let-7a-2	.(((.(((.(((((((((((...))))))))))).))).)))...	0111011101111111111100	hsa-let-7a-5p	BIN00169	.(((((.(((((((.(((.(((...))).))).))))))).)))))...	0111110111111101110111	0.942857	0.318182
hsa-let-7a-5p	hsa-let-7a-2	.(((.(((.(((((((((((...))))))))))).))).)))...	0111011101111111111100	hsa-let-7a-5p	BIN00170	.(((((((((((((((..........)))))).)))))))))...	0111111111111111000000	0.875	0.272727
hsa-let-7a-5p	hsa-let-7a-2	.(((.(((.(((((((((((...))))))))))).))).)))...	0111011101111111111100	hsa-let-7a-5p	BIN00171	(((((((..(((((((...........)))))))....)))))))..	1111111001111111000000	0.806452	0.318182
hsa-let-7a-5p	hsa-let-7a-2	.(((.(((.(((((((((((...))))))))))).))).)))...	0111011101111111111100	hsa-let-7a-5p	BIN00172	(((((.((.(((.(((...........)))))))).)))))..	1111101101110111000000	0.733333	0.363636
hsa-let-7a-5p	hsa-let-7a-2	.(((.(((.(((((((((((...))))))))))).))).)))...	0111011101111111111100	hsa-let-7a-5p	BIN00173	...((((((((((((((.........)))))))))))))).....	0001111111111111100000	0.806452	0.318182
hsa-let-7a-5p	hsa-let-7a-2	.(((.(((.(((((((((((...))))))))))).))).)))...	0111011101111111111100	hsa-let-7a-5p	BIN00174	(((((..(((((((..................)))))))...)))))..	1111100111111100000000	0.655172	0.5
hsa-let-7a-5p	hsa-let-7a-2	.(((.(((.(((((((((((...))))))))))).))).)))...	0111011101111111111100	hsa-let-7a-5p	BIN00175	((((((((..((.(((..............))).))..)))))..)))..	1111111100110111000000	0.733333	0.363636
hsa-let-7a-5p	hsa-let-7a-2	.(((.(((.(((((((((((...))))))))))).))).)))...	0111011101111111111100	hsa-let-7a-5p	BIN00176	.(((((((((((((.((.........)).))))))).))))))...	0111111111111101100000	0.875	0.272727
hsa-let-7a-5p	hsa-let-7a-2	.(((.(((.(((((((((((...))))))))))).))).)))...	0111011101111111111100	hsa-let-7a-5p	BIN00177	((((((((((((((...(((......))).)))))))))..)))))..	1111111111111100011100	1	0.272727
hsa-let-7a-5p	hsa-let-7a-2	.(((.(((.(((((((((((...))))))))))).))).)))...	0111011101111111111100	hsa-let-7a-5p	BIN00178	..(((((((.(((((((............))))))))))))))....	0011111110111111100000	0.806452	0.318182
hsa-let-7a-5p	hsa-let-7a-2	.(((.(((.(((((((((((...))))))))))).))).)))...	0111011101111111111100	hsa-let-7a-5p	BIN00179	(((((((((((((.............)))))))))))))..	1111111111111000000000	0.733333	0.454545
hsa-let-7a-5p	hsa-let-7a-2	.(((.(((.(((((((((((...))))))))))).))).)))...	0111011101111111111100	hsa-let-7a-5p	BIN00180	((((((....(((((.((((......))))...)))))))))))..	1111110000111110111100	0.875	0.272727
hsa-let-7a-5p	hsa-let-7a-2	.(((.(((.(((((((((((...))))))))))).))).)))...	0111011101111111111100	hsa-let-7a-5p	BIN00181	.((((((((((((.(((........))).))))))).)))))...	0111111111111011100000	0.875	0.272727
hsa-let-7a-5p	hsa-let-7a-2	.(((.(((.(((((((((((...))))))))))).))).)))...	0111011101111111111100	hsa-let-7a-5p	BIN00182	((.(((((((((((((.((.....)).))))))))))))).))..	1101111111111111011000	1	0.272727
hsa-let-7a-5p	hsa-let-7a-2	.(((.(((.(((((((((((...))))))))))).))).)))...	0111011101111111111100	hsa-let-7a-5p	BIN00183	.((((((((.(((.((......)).)))))))))))...	0111111110111011000000	0.733333	0.363636
hsa-let-7a-5p	hsa-let-7a-2	.(((.(((.(((((((((((...))))))))))).))).)))...	0111011101111111111100	hsa-let-7a-5p	BIN00184	.((((((((((((((...((...))..)))))).))))))))...	0111111111111110001100	0.939394	0.227273
hsa-let-7a-5p	hsa-let-7a-2	.(((.(((.(((((((((((...))))))))))).))).)))...	0111011101111111111100	hsa-let-7a-5p	BIN00185	((((((((((((((((............))))))))))))).)))..	1111111111111111000000	0.939394	0.318182
hsa-let-7a-5p	hsa-let-7a-2	.(((.(((.(((((((((((...))))))))))).))).)))...	0111011101111111111100	hsa-let-7a-5p	BIN00186	..((((((((((((..........))))))))))))....	0011111111111100000000	0.655172	0.409091
hsa-let-7a-5p	hsa-let-7a-2	.(((.(((.(((((((((((...))))))))))).))).)))...	0111011101111111111100	hsa-let-7a-5p	BIN00187	.(((((..(((((((.(((...))).)))))))...)))))...	0111110011111110111000	0.875	0.272727
hsa-let-7a-5p	hsa-let-7a-2	.(((.(((.(((((((((((...))))))))))).))).)))...	0111011101111111111100	hsa-let-7a-5p	BIN00188	.(((((.(((((((.........)))))))...)))))...	0111110111111100000000	0.655172	0.409091
hsa-let-7a-5p	hsa-let-7a-2	.(((.(((.(((((((((((...))))))))))).))).)))...	0111011101111111111100	hsa-let-7a-5p	BIN00189	(((((((((.(((.............))).)))))))))..	1111111110111000000000	0.655172	0.5
hsa-let-7a-5p	hsa-let-7a-2	.(((.(((.(((((((((((...))))))))))).))).)))...	0111011101111111111100	hsa-let-7a-5p	BIN00190	(((((((((.((.((.((.(((...))).)).)).)))))))))))..	1111111110110110110111	0.942857	0.409091
hsa-let-7a-5p	hsa-let-7a-2	.(((.(((.(((((((((((...))))))))))).))).)))...	0111011101111111111100	hsa-let-7a-5p	BIN00191	((((((((((((((..........)))))......)))))))))..	1111111111111100000000	0.806452	0.409091
hsa-let-7a-5p	hsa-let-7a-2	.(((.(((.(((((((((((...))))))))))).))).)))...	0111011101111111111100	hsa-let-7a-5p	BIN00192	(((.((((((((.(((..............))))))))))))))..	1110111111110111000000	0.806452	0.409091
hsa-let-7a-5p	hsa-let-7a-2	.(((.(((.(((((((((((...))))))))))).))).)))...	0111011101111111111100	hsa-let-7a-5p	BIN00193	..((((((.((((((.((((....))))))))))))))))....	0011111101111110111100	0.939394	0.136364
hsa-let-7a-5p	hsa-let-7a-2	.(((.(((.(((((((((((...))))))))))).))).)))...	0111011101111111111100	hsa-let-7a-5p	BIN00194	...(((((((((((.(((......))).))))))))))).....	0001111111111101110000	0.806452	0.318182
hsa-let-7a-5p	hsa-let-7a-2	.(((.(((.(((((((((((...))))))))))).))).)))...	0111011101111111111100	hsa-let-7a-5p	BIN00195	.(((((((((((((........))).))))))))))...	0111111111111100000000	0.733333	0.363636
hsa-let-7a-5p	hsa-let-7a-2	.(((.(((.(((((((((((...))))))))))).))).)))...	0111011101111111111100	hsa-let-7a-5p	BIN00196	((((((((((((.((((......))))))))))))))))..	1111111111110111100000	0.939394	0.318182
hsa-let-7a-5p	hsa-let-7a-2	.(((.(((.(((((((((((...))))))))))).))).)))...	0111011101111111111100	hsa-let-7a-5p	BIN00197	(((((.(((.((((..................)))).)))...)))))..	1111101110111100000000	0.655172	0.5
hsa-let-7a-5p	hsa-let-7a-2	.(((.(((.(((((((((((...))))))))))).))).)))...	0111011101111111111100	hsa-let-7a-5p	BIN00198	(((((((((.(((((................))))).)))))))))..	1111111110111110000000	0.806452	0.409091
hsa-let-7a-5p	hsa-let-7a-2	.(((.(((.(((((((((((...))))))))))).))).)))...	0111011101111111111100	hsa-let-7a-5p	BIN00199	((.(((((((((..................)))))))))))..	1101111111110000000000	0.571429	0.545455
hsa-let-7a-5p	hsa-let-7a-2	.(((.(((.(((((((((((...))))))))))).))).)))...	0111011101111111111100	hsa-let-7a-5p	BIN00200	...((((((((((.(((........))).)))))))))).....	0001111111111011100000	0.733333	0.363636
hsa-let-7a-5p	hsa-let-7a-2	.(((.(((.(((((((((((...))))))))))).))).)))...	0111011101111111111100	hsa-let-7a-5p	BIN00201	.(((((((((((((((.......)))..))))))))))))...	0111111111111111000000	0.875	0.272727
hsa-let-7a-5p	hsa-let-7a-2	.(((.(((.(((((((((((...))))))))))).))).)))...	0111011101111111111100	hsa-let-7a-5p	BIN00202	...(((((((((((.(((((......))))).))))))))))).....	0001111111111101111100	0.939394	0.227273
hsa-let-7a-5p	hsa-let-7a-2	.(((.(((.(((((((((((...))))))))))).))).)))...	0111011101111111111100	hsa-let-7a-5p	BIN00203	(((((..((((((.((..((((...)))))).))))))...)))))..	1111100111111011001111	1	0.454545
hsa-let-7a-5p	hsa-let-7a-2	.(((.(((.(((((((((((...))))))))))).))).)))...	0111011101111111111100	hsa-let-7a-5p	BIN00204	.((((((((((((((.......))).)))))))))))...	0111111111111110000000	0.806452	0.318182
hsa-let-7a-5p	hsa-let-7a-2	.(((.(((.(((((((((((...))))))))))).))).)))...	0111011101111111111100	hsa-let-7a-5p	BIN00205	.((((((((((((((....(((...)))..)))))))))).))))...	0111111111111110000111	1	0.363636
hsa-let-7a-5p	hsa-let-7a-2	.(((.(((.(((((((((((...))))))))))).))).)))...	0111011101111111111100	hsa-let-7a-5p	BIN00206	.((((((((((((.((..............)).))))))))))))...	0111111111111011000000	0.806452	0.318182
hsa-let-7a-5p	hsa-let-7a-2	.(((.(((.(((((((((((...))))))))))).))).)))...	0111011101111111111100	hsa-let-7a-5p	BIN00207	.((.((((((((.(((((....))))))))))))).))...	0110111111110111110000	0.875	0.272727
hsa-let-7a-5p	hsa-let-7a-2	.(((.(((.(((((((((((...))))))))))).))).)))...	0111011101111111111100	hsa-let-7a-5p	BIN00208	((((((((((((((((((((((...))).)))))))...))))))))))))..	1111111111111111111111	0.74359	0.227273
hsa-let-7a-5p	hsa-let-7a-2	.(((.(((.(((((((((((...))))))))))).))).)))...	0111011101111111111100	hsa-let-7a-5p	BIN00209	.(((((((.((((((((.(((...)))...)))))))))))))))...	0111111101111111101110	0.942857	0.136364
hsa-let-7a-5p	hsa-let-7a-2	.(((.(((.(((((((((((...))))))))))).))).)))...	0111011101111111111100	hsa-let-7a-5p	BIN00210	(((((((((.(((((...((......)).))))))))))))))..	1111111110111110001100	0.939394	0.318182
hsa-let-7a-5p	hsa-let-7a-2	.(((.(((.(((((((((((...))))))))))).))).)))...	0111011101111111111100	hsa-let-7a-5p	BIN00211	.((((((.(((((((((((((....))))))))))))).))))))...	0111111011111111111110	0.888889	0.181818
hsa-let-7a-5p	hsa-let-7a-2	.(((.(((.(((((((((((...))))))))))).))).)))...	0111011101111111111100	hsa-let-7a-5p	BIN00212	(((((((.(((((((((...........))))))))))))))))..	1111111011111111100000	0.939394	0.318182
hsa-let-7a-5p	hsa-let-7a-2	.(((.(((.(((((((((((...))))))))))).))).)))...	0111011101111111111100	hsa-let-7a-5p	BIN00213	((((((((.((((..((((...))))..))))....))))))))..	1111111101111001111000	0.939394	0.227273
hsa-let-7a-5p	hsa-let-7a-2	.(((.(((.(((((((((((...))))))))))).))).)))...	0111011101111111111100	hsa-let-7a-5p	BIN00214	(((((((((.((((((((......)))))))))))).)))))..	1111111110111111110000	1	0.272727
hsa-let-7a-5p	hsa-let-7a-2	.(((.(((.(((((((((((...))))))))))).))).)))...	0111011101111111111100	hsa-let-7a-5p	BIN00215	(((((((((((((...................)))))))))))))..	1111111111111000000000	0.733333	0.454545
hsa-let-7a-5p	hsa-let-7a-2	.(((.(((.(((((((((((...))))))))))).))).)))...	0111011101111111111100	hsa-let-7a-5p	BIN00216	...((((((((((....................)))))))))).....	0001111111111000000000	0.481481	0.5
hsa-let-7a-5p	hsa-let-7a-2	.(((.(((.(((((((((((...))))))))))).))).)))...	0111011101111111111100	hsa-let-7a-5p	BIN00217	((((((((.((((((((..........))))))))))))))))..	1111111101111111100000	0.939394	0.227273
hsa-let-7a-5p	hsa-let-7a-2	.(((.(((.(((((((((((...))))))))))).))).)))...	0111011101111111111100	hsa-let-7a-5p	BIN00218	..((.((((.((((((..((((...)))))))))).))))...))....	0011011110111111001111	0.939394	0.318182
hsa-let-7a-5p	hsa-let-7a-2	.(((.(((.(((((((((((...))))))))))).))).)))...	0111011101111111111100	hsa-let-7a-5p	BIN00219	..((((((((((((((..............)))..)))).)))))))....	0011111111111111000000	0.806452	0.318182
hsa-let-7a-5p	hsa-let-7a-2	.(((.(((.(((((((((((...))))))))))).))).)))...	0111011101111111111100	hsa-let-7a-5p	BIN00220	..(((((((((((...((((......)))))))))))))))....	0011111111111000111100	0.875	0.272727
hsa-let-7a-5p	hsa-let-7a-2	.(((.(((.(((((((((((...))))))))))).))).)))...	0111011101111111111100	hsa-let-7a-5p	BIN00221	.((((((...((((((((((((...)))))))))))).))))))...	0111111000111111111111	0.942857	0.227273
hsa-let-7a-5p	hsa-let-7a-2	.(((.(((.(((((((((((...))))))))))).))).)))...	0111011101111111111100	hsa-let-7a-5p	BIN00222	((((((.(((((.............))))).))))))..	1111110111110000000000	0.571429	0.545455
hsa-let-7a-5p	hsa-let-7a-2	.(((.(((.(((((((((((...))))))))))).))).)))...	0111011101111111111100	hsa-let-7a-5p	BIN00223	.((((....(((((((((....))))))))).))))...	0111100001111111110000	0.733333	0.272727
hsa-let-7a-5p	hsa-let-7a-2	.(((.(((.(((((((((((...))))))))))).))).)))...	0111011101111111111100	hsa-let-7a-5p	BIN00224	..((((((.((((((((.(((...)))...))))))))))))))....	0011111101111111101110	1	0.181818
hsa-let-7a-5p	hsa-let-7a-2	.(((.(((.(((((((((((...))))))))))).))).)))...	0111011101111111111100	hsa-let-7a-5p	BIN00225	.((.((((((((((((..............)))))))))))).))...	0110111111111111000000	0.806452	0.318182
hsa-let-7a-5p	hsa-let-7a-2	.(((.(((.(((((((((((...))))))))))).))).)))...	0111011101111111111100	hsa-let-7a-5p	BIN00226	...(((((..((((((.((((...)))).))))))....))))).....	0001111100111111011110	0.875	0.272727
hsa-let-7a-5p	hsa-let-7a-2	.(((.(((.(((((((((((...))))))))))).))).)))...	0111011101111111111100	hsa-let-7a-5p	BIN00227	(((((((((((((.........))))..)))))))))..	1111111111111000000000	0.733333	0.454545
hsa-let-7a-5p	hsa-let-7a-2	.(((.(((.(((((((((((...))))))))))).))).)))...	0111011101111111111100	hsa-let-7a-5p	BIN00228	.(((((((.(((((.(((((...))))).)))))...)))))))...	0111111101111101111100	1	0.0909091
hsa-let-7a-5p	hsa-let-7a-2	.(((.(((.(((((((((((...))))))))))).))).)))...	0111011101111111111100	hsa-let-7a-5p	BIN00229	.((((((((((((.((.((((....))))..)).)))).....))))))))...	0111111111111011011110	0.942857	0.227273
hsa-let-7a-5p	hsa-let-7a-2	.(((.(((.(((((((((((...))))))))))).))).)))...	0111011101111111111100	hsa-let-7a-5p	BIN00230	.(((.(((.(((((.(((((......)))))..))))).))).)))...	0111011101111101111100	0.939394	0.0454545
hsa-let-7a-5p	hsa-let-7a-2	.(((.(((.(((((((((((...))))))))))).))).)))...	0111011101111111111100	hsa-let-7a-5p	BIN00231	...(((((((....((((((......))))))......))))))).....	0001111111000011111100	0.733333	0.363636
hsa-let-7a-5p	hsa-let-7a-2	.(((.(((.(((((((((((...))))))))))).))).)))...	0111011101111111111100	hsa-let-7a-5p	BIN00232	.(((((((..((((((.......))))))........)))))))...	0111111100111111000000	0.733333	0.272727
hsa-let-7a-5p	hsa-let-7a-2	.(((.(((.(((((((((((...))))))))))).))).)))...	0111011101111111111100	hsa-let-7a-5p	BIN00233	(((((((((.((((..........)))).)))))))))..	1111111110111100000000	0.733333	0.454545
hsa-let-7a-5p	hsa-let-7a-2	.(((.(((.(((((((((((...))))))))))).))).)))...	0111011101111111111100	hsa-let-7a-5p	BIN00234	(((((.((.(((((((.((((....)))).)))...)))).)))))))..	1111101101111111011110	0.942857	0.227273
hsa-let-7a-5p	hsa-let-7a-2	.(((.(((.(((((((((((...))))))))))).))).)))...	0111011101111111111100	hsa-let-7a-5p	BIN00235	((((((((((((((...........)))))))).))))))..	1111111111111100000000	0.806452	0.409091
hsa-let-7a-5p	hsa-let-7a-2	.(((.(((.(((((((((((...))))))))))).))).)))...	0111011101111111111100	hsa-let-7a-5p	BIN00236	((((((((..((((((.(((...))).))))))))))))))..	1111111100111111011100	1	0.181818
hsa-let-7a-5p	hsa-let-7a-2	.(((.(((.(((((((((((...))))))))))).))).)))...	0111011101111111111100	hsa-let-7a-5p	BIN00237	...((((((((((((..(((...)))..)))))..))))))).....	0001111111111110011100	0.875	0.272727
hsa-let-7a-5p	hsa-let-7a-2	.(((.(((.(((((((((((...))))))))))).))).)))...	0111011101111111111100	hsa-let-7a-5p	BIN00238	...((((.((((((((............)))))))))))).....	0001111011111111000000	0.655172	0.409091
hsa-let-7a-5p	hsa-let-7a-2	.(((.(((.(((((((((((...))))))))))).))).)))...	0111011101111111111100	hsa-let-7a-5p	BIN00239	.((((((((((((.(((........)))...))))))))))))...	0111111111111011100000	0.875	0.272727
hsa-let-7a-5p	hsa-let-7a-2	.(((.(((.(((((((((((...))))))))))).))).)))...	0111011101111111111100	hsa-let-7a-5p	BIN00240	(((((....((((((((.((((...)))).)))))))).)))))..	1111100001111111101111	1	0.363636
hsa-let-7a-5p	hsa-let-7a-2	.(((.(((.(((((((((((...))))))))))).))).)))...	0111011101111111111100	hsa-let-7a-5p	BIN00241	((((((.(((((((..................))))))).))))))..	1111110111111100000000	0.733333	0.454545
hsa-let-7a-5p	hsa-let-7a-2	.(((.(((.(((((((((((...))))))))))).))).)))...	0111011101111111111100	hsa-let-7a-5p	BIN00242	((((((...(((((((((....)))))))))...))))))..	1111110001111111110000	0.875	0.272727
hsa-let-7a-5p	hsa-let-7a-2	.(((.(((.(((((((((((...))))))))))).))).)))...	0111011101111111111100	hsa-let-7a-5p	BIN00243	.(((((((.(((((..................)))))))))))).	0111111101111100000000	0.655172	0.318182
hsa-let-7a-5p	hsa-let-7a-2	.(((.(((.(((((((((((...))))))))))).))).)))...	0111011101111111111100	hsa-let-7a-5p	BIN00244	...(((((((((((.(((((......))))).))))))))))).....	0001111111111101111100	0.939394	0.227273
hsa-let-7a-5p	hsa-let-7a-2	.(((.(((.(((((((((((...))))))))))).))).)))...	0111011101111111111100	hsa-let-7a-5p	BIN00245	((((((...(((((...........))))).))))))..	1111110001111100000000	0.571429	0.454545
hsa-let-7a-5p	hsa-let-7a-2	.(((.(((.(((((((((((...))))))))))).))).)))...	0111011101111111111100	hsa-let-7a-5p	BIN00246	.(((((((((((.............)))))))))))...	0111111111110000000000	0.571429	0.454545
hsa-let-7a-5p	hsa-let-7a-2	.(((.(((.(((((((((((...))))))))))).))).)))...	0111011101111111111100	hsa-let-7a-5p	BIN00247	.((((....((((((.............)))))).))))...	0111100001111110000000	0.481481	0.409091
hsa-let-7a-5p	hsa-let-7a-2	.(((.(((.(((((((((((...))))))))))).))).)))...	0111011101111111111100	hsa-let-7a-5p	BIN00248	.((((((((.((.(((..((((...)))).))).)).))))))))...	0111111110110111001111	1	0.363636
hsa-let-7a-5p	hsa-let-7a-2	.(((.(((.(((((((((((...))))))))))).))).)))...	0111011101111111111100	hsa-let-7a-5p	BIN00249	(((((.(((((((.((((..........)))).))))))))))))..	1111101111111011110000	0.939394	0.318182
hsa-let-7a-5p	hsa-let-7a-2	.(((.(((.(((((((((((...))))))))))).))).)))...	0111011101111111111100	hsa-let-7a-5p	BIN00250	...((((((((((.(((..(((...)))...)))...)))))))))).....	0001111111111011100111	0.939394	0.409091
hsa-let-7a-5p	hsa-let-7a-2	.(((.(((.(((((((((((...))))))))))).))).)))...	0111011101111111111100	hsa-let-7a-5p	BIN00251	..((((((((((((........)))))..)))))))....	0011111111111100000000	0.655172	0.409091
hsa-let-7a-5p	hsa-let-7a-2	.(((.(((.(((((((((((...))))))))))).))).)))...	0111011101111111111100	hsa-let-7a-5p	BIN00252	((((((((((((...............))))))))))))..	1111111111110000000000	0.655172	0.5
hsa-let-7a-5p	hsa-let-7a-2	.(((.(((.(((((((((((...))))))))))).))).)))...	0111011101111111111100	hsa-let-7a-5p	BIN00253	.(((((((((((............)))))))))))...	0111111111110000000000	0.571429	0.454545
hsa-let-7a-5p	hsa-let-7a-2	.(((.(((.(((((((((((...))))))))))).))).)))...	0111011101111111111100	hsa-let-7a-5p	BIN00254	((.(((.((((((((...............)))))))).)))))..	1101110111111110000000	0.733333	0.454545
hsa-let-7a-5p	hsa-let-7a-2	.(((.(((.(((((((((((...))))))))))).))).)))...	0111011101111111111100	hsa-let-7a-5p	BIN00255	...(((((.((((((((..........))))))))))))).....	0001111101111111100000	0.733333	0.272727
hsa-let-7a-5p	hsa-let-7a-2	.(((.(((.(((((((((((...))))))))))).))).)))...	0111011101111111111100	hsa-let-7a-5p	BIN00256	...(((((.((((((((..........))))))))))))).....	0001111101111111100000	0.733333	0.272727
hsa-let-7a-5p	hsa-let-7a-2	.(((.(((.(((((((((((...))))))))))).))).)))...	0111011101111111111100	hsa-let-7a-5p	BIN00257	(((((((.(((((.((.((((...)))).))......))))))))))))..	1111111011111011011110	0.942857	0.318182
hsa-let-7a-5p	hsa-let-7a-2	.(((.(((.(((((((((((...))))))))))).))).)))...	0111011101111111111100	hsa-let-7a-5p	BIN00258	((.((((((.(((....((((....))))..))))))))).))..	1101111110111000011110	0.875	0.454545
hsa-let-7a-5p	hsa-let-7a-2	.(((.(((.(((((((((((...))))))))))).))).)))...	0111011101111111111100	hsa-let-7a-5p	BIN00259	.(((((......(((((((((....)))))..))))....)))))...	0111110000001111111110	0.806452	0.318182
hsa-let-7a-5p	hsa-let-7a-2	.(((.(((.(((((((((((...))))))))))).))).)))...	0111011101111111111100	hsa-let-7a-5p	BIN00260	.((((((((((((((........)))).))))))))))...	0111111111111110000000	0.806452	0.318182
hsa-let-7a-5p	hsa-let-7a-2	.(((.(((.(((((((((((...))))))))))).))).)))...	0111011101111111111100	hsa-let-7a-5p	BIN00261	.(((((((((((((...............)))))))))))))...	0111111111111100000000	0.733333	0.363636
hsa-let-7a-5p	hsa-let-7a-2	.(((.(((.(((((((((((...))))))))))).))).)))...	0111011101111111111100	hsa-let-7a-5p	BIN00262	((((((((.(((((...........)))))))))))))..	1111111101111100000000	0.733333	0.363636
hsa-let-7a-5p	hsa-let-7a-2	.(((.(((.(((((((((((...))))))))))).))).)))...	0111011101111111111100	hsa-let-7a-5p	BIN00263	((((((...(((((((..............)))))))..))))))..	1111110001111111000000	0.733333	0.363636
hsa-let-7a-5p	hsa-let-7a-2	.(((.(((.(((((((((((...))))))))))).))).)))...	0111011101111111111100	hsa-let-7a-5p	BIN00264	....((((((.(((((.((((....))))..)))))))))))......	0000111111011111011110	0.875	0.363636
hsa-let-7a-5p	hsa-let-7a-2	.(((.(((.(((((((((((...))))))))))).))).)))...	0111011101111111111100	hsa-let-7a-5p	BIN00265	.(((((((.(((((((........))))))))))))))...	0111111101111111000000	0.806452	0.227273
hsa-let-7a-5p	hsa-let-7a-2	.(((.(((.(((((((((((...))))))))))).))).)))...	0111011101111111111100	hsa-let-7a-5p	BIN00266	(((((((((.(((((...(((....))).))))))))))))))..	1111111110111110001110	1	0.363636
hsa-let-7a-5p	hsa-let-7a-2	.(((.(((.(((((((((((...))))))))))).))).)))...	0111011101111111111100	hsa-let-7a-5p	BIN00267	(((((.(((.(((.((......))...))).))).)))))..	1111101110111011000000	0.733333	0.454545
hsa-let-7a-5p	hsa-let-7a-2	.(((.(((.(((((((((((...))))))))))).))).)))...	0111011101111111111100	hsa-let-7a-5p	BIN00268	.(((((((((((.(((..............))).)))))))))))...	0111111111110111000000	0.806452	0.318182
hsa-let-7a-5p	hsa-let-7a-2	.(((.(((.(((((((((((...))))))))))).))).)))...	0111011101111111111100	hsa-let-7a-5p	BIN00269	.((((.(((((((((.......)))))))))))))...	0111101111111110000000	0.733333	0.363636
hsa-let-7a-5p	hsa-let-7a-2	.(((.(((.(((((((((((...))))))))))).))).)))...	0111011101111111111100	hsa-let-7a-5p	BIN00270	.(((((.(((.(((((......)))))))).)))))...	0111110111011111000000	0.733333	0.363636
hsa-let-7a-5p	hsa-let-7a-2	.(((.(((.(((((((((((...))))))))))).))).)))...	0111011101111111111100	hsa-let-7a-5p	BIN00271	..(((((((.(((((...(((....))).))))))))))))....	0011111110111110001110	0.875	0.363636
hsa-let-7a-5p	hsa-let-7a-2	.(((.(((.(((((((((((...))))))))))).))).)))...	0111011101111111111100	hsa-let-7a-5p	BIN00272	...((((((.(((((...(((...)))...))))))))))).....	0001111110111110001110	0.806452	0.409091
hsa-let-7a-5p	hsa-let-7a-2	.(((.(((.(((((((((((...))))))))))).))).)))...	0111011101111111111100	hsa-let-7a-5p	BIN00273	...((.((..((.(((((..........)))))..))..)).)).....	0001101100110111110000	0.571429	0.363636
hsa-let-7a-5p	hsa-let-7a-2	.(((.(((.(((((((((((...))))))))))).))).)))...	0111011101111111111100	hsa-let-7a-5p	BIN00274	.(((((((.((((((...............)))))))))))))...	0111111101111110000000	0.733333	0.272727
hsa-let-7a-5p	hsa-let-7a-2	.(((.(((.(((((((((((...))))))))))).))).)))...	0111011101111111111100	hsa-let-7a-5p	BIN00275	...(((((((((((..................))))))))))).....	0001111111111100000000	0.571429	0.454545
hsa-let-7a-5p	hsa-let-7a-2	.(((.(((.(((((((((((...))))))))))).))).)))...	0111011101111111111100	hsa-let-7a-5p	BIN00276	(((.((((((....((((((((...)))))))).....)))))).)))..	1110111111000011111111	1	0.454545
hsa-let-7a-5p	hsa-let-7a-2	.(((.(((.(((((((((((...))))))))))).))).)))...	0111011101111111111100	hsa-let-7a-5p	BIN00277	...((((((.(((............))))))))).....	0001111110111000000000	0.384615	0.545455
hsa-let-7a-5p	hsa-let-7a-2	.(((.(((.(((((((((((...))))))))))).))).)))...	0111011101111111111100	hsa-let-7a-5p	BIN00278	..((((((((((((((......))))))))))..))))....	0011111111111111000000	0.806452	0.318182
hsa-let-7a-5p	hsa-let-7a-2	.(((.(((.(((((((((((...))))))))))).))).)))...	0111011101111111111100	hsa-let-7a-5p	BIN00279	.((((((((...(((((.((((...))))..)))))..))))))))...	0111111110001111101111	1	0.363636
hsa-let-7a-5p	hsa-let-7a-2	.(((.(((.(((((((((((...))))))))))).))).)))...	0111011101111111111100	hsa-let-7a-5p	BIN00280	(((((..(((((((...........))))))))))))..	1111100111111100000000	0.655172	0.5
hsa-let-7a-5p	hsa-let-7a-2	.(((.(((.(((((((((((...))))))))))).))).)))...	0111011101111111111100	hsa-let-7a-5p	BIN00281	.((((((((.((((..........))))....))))))))...	0111111110111100000000	0.655172	0.409091
hsa-let-7a-5p	hsa-let-7a-2	.(((.(((.(((((((((((...))))))))))).))).)))...	0111011101111111111100	hsa-let-7a-5p	BIN00282	...((((((.((((.................)))))))))).....	0001111110111100000000	0.481481	0.5
hsa-let-7a-5p	hsa-let-7a-2	.(((.(((.(((((((((((...))))))))))).))).)))...	0111011101111111111100	hsa-let-7a-5p	BIN00283	...(((((((((((((..............))))))))...))))).....	0001111111111111000000	0.733333	0.363636
hsa-let-7a-5p	hsa-let-7a-2	.(((.(((.(((((((((((...))))))))))).))).)))...	0111011101111111111100	hsa-let-7a-5p	BIN00284	(((.(((..((((((((.......))))))))..))))))..	1110111001111111100000	0.806452	0.318182
hsa-let-7a-5p	hsa-let-7a-2	.(((.(((.(((((((((((...))))))))))).))).)))...	0111011101111111111100	hsa-let-7a-5p	BIN00285	.(((((((((((.((((............)))).)))..))))))))...	0111111111110111100000	0.875	0.272727
hsa-let-7a-5p	hsa-let-7a-2	.(((.(((.(((((((((((...))))))))))).))).)))...	0111011101111111111100	hsa-let-7a-5p	BIN00286	.((((((((.((((............))))))))))))...	0111111110111100000000	0.655172	0.409091
hsa-let-7a-5p	hsa-let-7a-2	.(((.(((.(((((((((((...))))))))))).))).)))...	0111011101111111111100	hsa-let-7a-5p	BIN00287	....((((((((((.........))))))))))......	0000111111111100000000	0.481481	0.5
hsa-let-7a-5p	hsa-let-7a-2	.(((.(((.(((((((((((...))))))))))).))).)))...	0111011101111111111100	hsa-let-7a-5p	BIN00288	.((((((((((..............))))))))))...	0111111111100000000000	0.481481	0.5
hsa-let-7a-5p	hsa-let-7a-2	.(((.(((.(((((((((((...))))))))))).))).)))...	0111011101111111111100	hsa-let-7a-5p	BIN00289	.(((((..(((((.(((((((....)))))))..)))))...)))))...	0111110011111011111110	1	0.272727
hsa-let-7a-5p	hsa-let-7a-2	.(((.(((.(((((((((((...))))))))))).))).)))...	0111011101111111111100	hsa-let-7a-5p	BIN00290	...(((.(((((.(((......))))))))))).....	0001110111110111000000	0.571429	0.454545
hsa-let-7a-5p	hsa-let-7a-2	.(((.(((.(((((((((((...))))))))))).))).)))...	0111011101111111111100	hsa-let-7a-5p	BIN00291	.(((((((.(((((((.((........)).)))..)))).)))).)))...	0111111101111111011000	0.939394	0.136364
hsa-let-7a-5p	hsa-let-7a-2	.(((.(((.(((((((((((...))))))))))).))).)))...	0111011101111111111100	hsa-let-7a-5p	BIN00292	(((.((((((((((((..............))))..)))))))))))..	1110111111111111000000	0.875	0.363636
hsa-let-7a-5p	hsa-let-7a-2	.(((.(((.(((((((((((...))))))))))).))).)))...	0111011101111111111100	hsa-let-7a-5p	BIN00293	.(((((.(((((..((..............)).))))).)))))...	0111110111110011000000	0.655172	0.409091
hsa-let-7a-5p	hsa-let-7a-2	.(((.(((.(((((((((((...))))))))))).))).)))...	0111011101111111111100	hsa-let-7a-5p	BIN00294	.(((((((((((((((.........)))).)))))))))))...	0111111111111111000000	0.875	0.272727
hsa-let-7a-5p	hsa-let-7a-2	.(((.(((.(((((((((((...))))))))))).))).)))...	0111011101111111111100	hsa-let-7a-5p	BIN00295	((.(((((((((((........)))))...)))))).))..	1101111111111100000000	0.733333	0.454545
hsa-let-7a-5p	hsa-let-7a-2	.(((.(((.(((((((((((...))))))))))).))).)))...	0111011101111111111100	hsa-let-7a-5p	BIN00296	((((((((((((..(((.((((...)))).)))))))))))).)))..	1111111111110011101111	0.888889	0.363636
hsa-let-7a-5p	hsa-let-7a-2	.(((.(((.(((((((((((...))))))))))).))).)))...	0111011101111111111100	hsa-let-7a-5p	BIN00297	...(((((((((..(((............)))..)))))).))).....	0001111111110011100000	0.655172	0.409091
hsa-let-7a-5p	hsa-let-7a-2	.(((.(((.(((((((((((...))))))))))).))).)))...	0111011101111111111100	hsa-let-7a-5p	BIN00298	((((((((((((((..........))))))))))))))..	1111111111111100000000	0.806452	0.409091
hsa-let-7a-5p	hsa-let-7a-2	.(((.(((.(((((((((((...))))))))))).))).)))...	0111011101111111111100	hsa-let-7a-5p	BIN00299	((((((((..(((((((..(((...)))..)))))))......))))))))..	1111111100111111100111	0.942857	0.318182
hsa-let-7a-5p	hsa-let-7a-2	.(((.(((.(((((((((((...))))))))))).))).)))...	0111011101111111111100	hsa-let-7a-5p	BIN00300	....(((((((((..(((((((...))))))).......)))))))))......	0000111111111001111111	0.939394	0.409091
hsa-let-7a-5p	hsa-let-7a-2	.(((.(((.(((((((((((...))))))))))).))).)))...	0111011101111111111100	hsa-let-7a-5p	BIN00301	..((((((.(((((.........)))))))))))....	0011111101111100000000	0.571429	0.363636
hsa-let-7a-5p	hsa-let-7a-2	.(((.(((.(((((((((((...))))))))))).))).)))...	0111011101111111111100	hsa-let-7a-5p	BIN00302	.(((((((..(((((((.((......)).)))))))..)))).)))...	0111111100111111101100	0.939394	0.136364
hsa-let-7a-5p	hsa-let-7a-2	.(((.(((.(((((((((((...))))))))))).))).)))...	0111011101111111111100	hsa-let-7a-5p	BIN00303	(((((((((.((((((((.........)))))))))))).)))))..	1111111110111111110000	1	0.272727
hsa-let-7a-5p	hsa-let-7a-2	.(((.(((.(((((((((((...))))))))))).))).)))...	0111011101111111111100	hsa-let-7a-5p	BIN00304	...((.(((.(((((..(((((...)))))..))))).))).)).....	0001101110111110011111	0.875	0.454545
hsa-let-7a-5p	hsa-let-7a-2	.(((.(((.(((((((((((...))))))))))).))).)))...	0111011101111111111100	hsa-let-7a-5p	BIN00305	((((((.((..(((((((..........))))))).))...))))))..	1111110110011111110000	0.875	0.363636
hsa-let-7a-5p	hsa-let-7a-2	.(((.(((.(((((((((((...))))))))))).))).)))...	0111011101111111111100	hsa-let-7a-5p	BIN00306	((((((((((((....((((......))))..))))))))))))..	1111111111110000111100	0.939394	0.318182
hsa-let-7a-5p	hsa-let-7a-2	.(((.(((.(((((((((((...))))))))))).))).)))...	0111011101111111111100	hsa-let-7a-5p	BIN00307	.((((.((((((((((.......)))...)))))))))))...	0111101111111111000000	0.806452	0.318182
hsa-let-7a-5p	hsa-let-7a-2	.(((.(((.(((((((((((...))))))))))).))).)))...	0111011101111111111100	hsa-let-7a-5p	BIN00308	.((((..(((((.(((......))))))))...))))...	0111100111110111000000	0.655172	0.409091
hsa-let-7a-5p	hsa-let-7a-2	.(((.(((.(((((((((((...))))))))))).))).)))...	0111011101111111111100	hsa-let-7a-5p	BIN00309	((((((.((((((((((........)))).......))))))..))))))..	1111110111111111100000	0.939394	0.318182
hsa-let-7a-5p	hsa-let-7a-2	.(((.(((.(((((((((((...))))))))))).))).)))...	0111011101111111111100	hsa-let-7a-5p	BIN00310	.((((.((((((.((...(((...)))..))..)))))).))))...	0111101111110110001110	0.875	0.363636
hsa-let-7a-5p	hsa-let-7a-2	.(((.(((.(((((((((((...))))))))))).))).)))...	0111011101111111111100	hsa-let-7a-5p	BIN00311	..(((((((((((((.(((........)))))))))))..)))))....	0011111111111110111000	0.939394	0.227273
hsa-let-7a-5p	hsa-let-7a-2	.(((.(((.(((((((((((...))))))))))).))).)))...	0111011101111111111100	hsa-let-7a-5p	BIN00312	...((((((((........................)))))))).....	0001111111100000000000	0.28	0.590909
hsa-let-7a-5p	hsa-let-7a-2	.(((.(((.(((((((((((...))))))))))).))).)))...	0111011101111111111100	hsa-let-7a-5p	BIN00313	((((((....(((((((.((((...))))))))))).....)))))).	1111110000111111101111	1	0.363636
hsa-let-7a-5p	hsa-let-7a-2	.(((.(((.(((((((((((...))))))))))).))).)))...	0111011101111111111100	hsa-let-7a-5p	BIN00314	.((((((((.((((((.......))))))))))))))...	0111111110111111000000	0.806452	0.318182
hsa-let-7a-5p	hsa-let-7a-2	.(((.(((.(((((((((((...))))))))))).))).)))...	0111011101111111111100	hsa-let-7a-5p	BIN00315	.((((((((((...............))))))))))...	0111111111100000000000	0.481481	0.5
hsa-let-7a-5p	hsa-let-7a-2	.(((.(((.(((((((((((...))))))))))).))).)))...	0111011101111111111100	hsa-let-7a-5p	BIN00316	.......(((((((((.(((......))).)))))))))..	0000000111111111011100	0.655172	0.318182
hsa-let-7a-5p	hsa-let-7a-2	.(((.(((.(((((((((((...))))))))))).))).)))...	0111011101111111111100	hsa-let-7a-5p	BIN00317	((((((((.(((((..............)))))))))))))..	1111111101111100000000	0.733333	0.363636
hsa-let-7b-3p	hsa-let-7b	(((((((((((((((((((....)))))))))))))))))))..	1111111111111111111000	hsa-let-7b-3p	BIN00318	((((((.(((((((((......)))))))))))))))..	1111110111111111000000	0.764706	0.181818
hsa-let-7b-3p	hsa-let-7b	(((((((((((((((((((....)))))))))))))))))))..	1111111111111111111000	hsa-let-7b-3p	BIN00319	.....((((((.(((((((((...))))))))))))))).......	0000011111101111111110	0.764706	0.363636
hsa-let-7b-5p	hsa-let-7b	.(((((((((((((((((((...)))))))))))))))))))...	0111111111111111111100	hsa-let-7b-5p	BIN00320	.(((((..((((..(((.((((...)))).))).)))))))))...	0111110011110011101111	0.828571	0.318182
hsa-let-7b-5p	hsa-let-7b	.(((((((((((((((((((...)))))))))))))))))))...	0111111111111111111100	hsa-let-7b-5p	BIN00321	(((((..((((......(((((...)))))...))))..)))))..	1111100111100000011111	0.69697	0.5
hsa-let-7b-5p	hsa-let-7b	.(((((((((((((((((((...)))))))))))))))))))...	0111111111111111111100	hsa-let-7b-5p	BIN00322	...((.(((.((((((.(((((...)))))..))))))...))).)).....	0001101110111111011111	0.828571	0.318182
hsa-let-7b-5p	hsa-let-7b	.(((((((((((((((((((...)))))))))))))))))))...	0111111111111111111100	hsa-let-7b-5p	BIN00323	..(((..((.(((((................))))).))..)))....	0011100110111110000000	0.37931	0.409091
hsa-let-7b-5p	hsa-let-7b	.(((((((((((((((((((...)))))))))))))))))))...	0111111111111111111100	hsa-let-7b-5p	BIN00324	(((((((....(((((((..........)))))))...)))))))..	1111111000011111110000	0.69697	0.318182
hsa-let-7b-5p	hsa-let-7b	.(((((((((((((((((((...)))))))))))))))))))...	0111111111111111111100	hsa-let-7b-5p	BIN00325	((((((.((.(((((.((((((...))))))..))...))).))..))))))..	1111110110111110111111	1	0.272727
hsa-let-7b-5p	hsa-let-7b	.(((((((((((((((((((...)))))))))))))))))))...	0111111111111111111100	hsa-let-7b-5p	BIN00326	...(((((..(((((.((((......))))))))).......))))).....	0001111100111110111100	0.69697	0.227273
hsa-let-7b-5p	hsa-let-7b	.(((((((((((((((((((...)))))))))))))))))))...	0111111111111111111100	hsa-let-7b-5p	BIN00327	.((((.(((.((....(((((....))))))).)))..))))...	0111101110110000111110	0.69697	0.318182
hsa-let-7b-5p	hsa-let-7b	.(((((((((((((((((((...)))))))))))))))))))...	0111111111111111111100	hsa-let-7b-5p	BIN00328	...(((.((((((((((((((....))))))).........)))))))))).....	0001110111111111111110	0.888889	0.181818
hsa-let-7b-5p	hsa-let-7b	.(((((((((((((((((((...)))))))))))))))))))...	0111111111111111111100	hsa-let-7b-5p	BIN00329	(((.((((((((..(((((((....))))))).)))))))))))..	1110111111110011111110	0.945946	0.227273
hsa-let-7b-5p	hsa-let-7b	.(((((((((((((((((((...)))))))))))))))))))...	0111111111111111111100	hsa-let-7b-5p	BIN00330	...((((((((..((.(((((....))))).))..)))))))).....	0001111111100110111110	0.764706	0.272727
hsa-let-7b-5p	hsa-let-7b	.(((((((((((((((((((...)))))))))))))))))))...	0111111111111111111100	hsa-let-7b-5p	BIN00331	((.((((((((((...(((((....)))))...))))...)))))).))..	1101111111111000111110	0.888889	0.272727
hsa-let-7b-5p	hsa-let-7b	.(((((((((((((((((((...)))))))))))))))))))...	0111111111111111111100	hsa-let-7b-5p	BIN00332	.(((((.((((((((((((((....)))))))))...)))))....)))))...	0111110111111111111110	1	0.0909091
hsa-let-7b-5p	hsa-let-7b	.(((((((((((((((((((...)))))))))))))))))))...	0111111111111111111100	hsa-let-7b-5p	BIN00333	....((..(((((((((.(((....)))))))))))).))......	0000110011111111101110	0.69697	0.318182
hsa-let-7b-5p	hsa-let-7b	.(((((((((((((((((((...)))))))))))))))))))...	0111111111111111111100	hsa-let-7b-5p	BIN00334	((((..(((((((((.((((((...)))))))))))))))..))))..	1111001111111110111111	1	0.272727
hsa-let-7b-5p	hsa-let-7b	.(((((((((((((((((((...)))))))))))))))))))...	0111111111111111111100	hsa-let-7b-5p	BIN00335	.((((.....(((((.(((((...)))).).)))))..))))...	0111100000111110111110	0.69697	0.318182
hsa-let-7b-5p	hsa-let-7b	.(((((((((((((((((((...)))))))))))))))))))...	0111111111111111111100	hsa-let-7b-5p	BIN00336	.((((....(((....((((...)))).))).))))...	0111100001110000111100	0.466667	0.363636
hsa-let-7b-5p	hsa-let-7b	.(((((((((((((((((((...)))))))))))))))))))...	0111111111111111111100	hsa-let-7b-5p	BIN00337	...((..((((((((.(((...))))))))))))).....	0001100111111110111000	0.625	0.272727
hsa-let-7b-5p	hsa-let-7b	.(((((((((((((((((((...)))))))))))))))))))...	0111111111111111111100	hsa-let-7b-5p	BIN00338	..((((((((((.((.((((....)))).))..))))))))))....	0011111111110110111100	0.828571	0.136364
hsa-let-7b-5p	hsa-let-7b	.(((((((((((((((((((...)))))))))))))))))))...	0111111111111111111100	hsa-let-7b-5p	BIN00339	....(((((((((.((((......))))..)))))))))......	0000111111111011110000	0.625	0.272727
hsa-let-7b-5p	hsa-let-7b	.(((((((((((((((((((...)))))))))))))))))))...	0111111111111111111100	hsa-let-7b-5p	BIN00340	...((.(((((((.(((((.....))))).))))))))).....	0001101111111011111000	0.69697	0.227273
hsa-let-7b-5p	hsa-let-7b	.(((((((((((((((((((...)))))))))))))))))))...	0111111111111111111100	hsa-let-7b-5p	BIN00341	(((.((((((((.((((.((((...)))))))))))))))))))..	1110111111110111101111	1	0.272727
hsa-let-7b-5p	hsa-let-7b	.(((((((((((((((((((...)))))))))))))))))))...	0111111111111111111100	hsa-let-7b-5p	BIN00342	(((((.....(((...((((((...)))))).)))...)))))..	1111100000111000111111	0.69697	0.5
hsa-let-7b-5p	hsa-let-7b	.(((((((((((((((((((...)))))))))))))))))))...	0111111111111111111100	hsa-let-7b-5p	BIN00343	.((((.(((((((((.((........)).)))))))))..))))...	0111101111111110110000	0.764706	0.181818
hsa-let-7b-5p	hsa-let-7b	.(((((((((((((((((((...)))))))))))))))))))...	0111111111111111111100	hsa-let-7b-5p	BIN00344	(((((.(((((((((.((((((...))))))))))).)))).)))))..	1111101111111110111111	0.948718	0.227273
hsa-let-7b-5p	hsa-let-7b	.(((((((((((((((((((...)))))))))))))))))))...	0111111111111111111100	hsa-let-7b-5p	BIN00345	.((((..(((((.((.(((...))).)))))))))))...	0111100111110110111000	0.69697	0.227273
hsa-let-7b-5p	hsa-let-7b	.(((((((((((((((((((...)))))))))))))))))))...	0111111111111111111100	hsa-let-7b-5p	BIN00346	((.(((....(((.(((((((....))))))).)))........))).))..	1101110000111011111110	0.764706	0.363636
hsa-let-7b-5p	hsa-let-7b	.(((((((((((((((((((...)))))))))))))))))))...	0111111111111111111100	hsa-let-7b-5p	BIN00347	(((((((((((((((((((((....))))))))..))))...)))))))))..	1111111111111111111110	0.9	0.0909091
hsa-let-7b-5p	hsa-let-7b	.(((((((((((((((((((...)))))))))))))))))))...	0111111111111111111100	hsa-let-7b-5p	BIN00348	(((((((((.(((.((((..........))))...))))))))))))..	1111111110111011110000	0.828571	0.227273
hsa-let-7b-5p	hsa-let-7b	.(((((((((((((((((((...)))))))))))))))))))...	0111111111111111111100	hsa-let-7b-5p	BIN00349	((((((..((((.(((.((((...)))))))))))....))))))..	1111110011110111011110	0.888889	0.272727
hsa-let-7b-5p	hsa-let-7b	.(((((((((((((((((((...)))))))))))))))))))...	0111111111111111111100	hsa-let-7b-5p	BIN00350	(((((.(((((((...(((((...))))).))))))))))))..	1111101111111000111110	0.888889	0.272727
hsa-let-7b-5p	hsa-let-7b	.(((((((((((((((((((...)))))))))))))))))))...	0111111111111111111100	hsa-let-7b-5p	BIN00351	((((((((((((....((((...))))..))))))))))))..	1111111111110000111100	0.828571	0.227273
hsa-let-7b-5p	hsa-let-7b	.(((((((((((((((((((...)))))))))))))))))))...	0111111111111111111100	hsa-let-7b-5p	BIN00352	(((((((((((((((((.((((...))))))))))).......)))))).))))..	1111111111111111101111	0.9	0.181818
hsa-let-7b-5p	hsa-let-7b	.(((((((((((((((((((...)))))))))))))))))))...	0111111111111111111100	hsa-let-7b-5p	BIN00353	.(((((...(((.(((((((......))))))).))))))))...	0111110001110111111100	0.764706	0.181818
hsa-let-7b-5p	hsa-let-7b	.(((((((((((((((((((...)))))))))))))))))))...	0111111111111111111100	hsa-let-7b-5p	BIN00354	...(((.....((((.(((((....)))))))))......))).....	0001110000011110111110	0.548387	0.409091
hsa-let-7b-5p	hsa-let-7b	.(((((((((((((((((((...)))))))))))))))))))...	0111111111111111111100	hsa-let-7b-5p	BIN00355	.(((((((((((.(((((((...)).))))))))))))))))...	0111111111110111111100	0.945946	0.0454545
hsa-let-7b-5p	hsa-let-7b	.(((((((((((((((((((...)))))))))))))))))))...	0111111111111111111100	hsa-let-7b-5p	BIN00356	(((((..((((((...((((((...)))))).))))))...)))))..	1111100111111000111111	0.888889	0.363636
hsa-let-7b-5p	hsa-let-7b	.(((((((((((((((((((...)))))))))))))))))))...	0111111111111111111100	hsa-let-7b-5p	BIN00357	(((((.((((((.....((((....))))....)))))))))))..	1111101111110000011110	0.764706	0.363636
hsa-let-7b-5p	hsa-let-7b	.(((((((((((((((((((...)))))))))))))))))))...	0111111111111111111100	hsa-let-7b-5p	BIN00358	..(((.((((((.((((((((....)))))))).)))))))))....	0011101111110111111110	0.888889	0.181818
hsa-let-7b-5p	hsa-let-7b	.(((((((((((((((((((...)))))))))))))))))))...	0111111111111111111100	hsa-let-7b-5p	BIN00359	.(((((((.(((((((((.......))).)))))))))))))...	0111111101111111110000	0.828571	0.136364
hsa-let-7b-5p	hsa-let-7b	.(((((((((((((((((((...)))))))))))))))))))...	0111111111111111111100	hsa-let-7b-5p	BIN00360	...((((((((((((.((((......)))).))))))....)))))).....	0001111111111110111100	0.828571	0.136364
hsa-let-7b-5p	hsa-let-7b	.(((((((((((((((((((...)))))))))))))))))))...	0111111111111111111100	hsa-let-7b-5p	BIN00361	(((((((((.((((((((((....))))))................)))).)))))))))..	1111111110111111111100	1	0.0909091
hsa-let-7b-5p	hsa-let-7b	.(((((((((((((((((((...)))))))))))))))))))...	0111111111111111111100	hsa-let-7b-5p	BIN00362	((((((((..((((.(((((......)))))..)))).....))))))))..	1111111100111101111100	0.888889	0.181818
hsa-let-7b-5p	hsa-let-7b	.(((((((((((((((((((...)))))))))))))))))))...	0111111111111111111100	hsa-let-7b-5p	BIN00363	(((((..((((((((((.(((....)))))))).)))))..)))))..	1111100111111111101110	0.945946	0.227273
hsa-let-7b-5p	hsa-let-7b	.(((((((((((((((((((...)))))))))))))))))))...	0111111111111111111100	hsa-let-7b-5p	BIN00364	.((((.(((.(((((((.(((...))))))))))))).))))...	0111101110111111101110	0.888889	0.181818
hsa-let-7b-5p	hsa-let-7b	.(((((((((((((((((((...)))))))))))))))))))...	0111111111111111111100	hsa-let-7b-5p	BIN00365	..((((((..(((.(((.(((...))).)))..)))))))))....	0011111100111011101110	0.764706	0.272727
hsa-let-7b-5p	hsa-let-7b	.(((((((((((((((((((...)))))))))))))))))))...	0111111111111111111100	hsa-let-7b-5p	BIN00366	((((((((..((((.((.....)).))))......))))))))..	1111111100111101100000	0.69697	0.318182
hsa-let-7b-5p	hsa-let-7b	.(((((((((((((((((((...)))))))))))))))))))...	0111111111111111111100	hsa-let-7b-5p	BIN00367	...((((((.....(((.((((...)))).)))..)))))).....	0001111110000011101111	0.625	0.454545
hsa-let-7b-5p	hsa-let-7b	.(((((((((((((((((((...)))))))))))))))))))...	0111111111111111111100	hsa-let-7b-5p	BIN00368	((.((((((.(((..(((((((...)))))))))))))))).))..	1101111110111001111111	0.945946	0.318182
hsa-let-7b-5p	hsa-let-7b	.(((((((((((((((((((...)))))))))))))))))))...	0111111111111111111100	hsa-let-7b-5p	BIN00369	...((((..((((.((..((......)).)).))))..)))).....	0001111001111011001100	0.548387	0.318182
hsa-let-7b-5p	hsa-let-7b	.(((((((((((((((((((...)))))))))))))))))))...	0111111111111111111100	hsa-let-7b-5p	BIN00370	..((((((.((((((.((((......)))))))))).....))))))....	0011111101111110111100	0.828571	0.136364
hsa-let-7b-5p	hsa-let-7b	.(((((((((((((((((((...)))))))))))))))))))...	0111111111111111111100	hsa-let-7b-5p	BIN00371	..(((.(((((((((.((((...)))).)))))))))...)))....	0011101111111110111100	0.828571	0.136364
hsa-let-7b-5p	hsa-let-7b	.(((((((((((((((((((...)))))))))))))))))))...	0111111111111111111100	hsa-let-7b-5p	BIN00372	.(((((..(((((((((((((....))))))))..))))).........)))))...	0111110011111111111110	0.945946	0.136364
hsa-let-7b-5p	hsa-let-7b	.(((((((((((((((((((...)))))))))))))))))))...	0111111111111111111100	hsa-let-7b-5p	BIN00373	(((((..((.((.((((.((((...)))))))).)).))...)))))..	1111100110110111101111	0.888889	0.363636
hsa-let-7b-5p	hsa-let-7b	.(((((((((((((((((((...)))))))))))))))))))...	0111111111111111111100	hsa-let-7b-5p	BIN00374	((((((..(((((.((((.(((...))).)))).....))))).))))))..	1111110011111011110111	0.945946	0.318182
hsa-let-7b-5p	hsa-let-7b	.(((((((((((((((((((...)))))))))))))))))))...	0111111111111111111100	hsa-let-7b-5p	BIN00375	..(((((((.((((((.......)))))))))))))....	0011111110111111000000	0.625	0.272727
hsa-let-7b-5p	hsa-let-7b	.(((((((((((((((((((...)))))))))))))))))))...	0111111111111111111100	hsa-let-7b-5p	BIN00376	(((((..(((((.((((((((....)))))))).)))))..)))))..	1111100111110111111110	0.945946	0.227273
hsa-let-7b-5p	hsa-let-7b	.(((((((((((((((((((...)))))))))))))))))))...	0111111111111111111100	hsa-let-7b-5p	BIN00377	((((((((.((((((((.((((...)))).))..))))))))))))))..	1111111101111111101111	0.948718	0.227273
hsa-let-7b-5p	hsa-let-7b	.(((((((((((((((((((...)))))))))))))))))))...	0111111111111111111100	hsa-let-7b-5p	BIN00378	...((((((.((((((((((......))))))))...))...)))))).....	0001111110111111111100	0.828571	0.136364
hsa-let-7b-5p	hsa-let-7b	.(((((((((((((((((((...)))))))))))))))))))...	0111111111111111111100	hsa-let-7b-5p	BIN00379	..((((((((((((((((.((....))..))))).))))..)))))))....	0011111111111111110110	0.945946	0.136364
hsa-let-7b-5p	hsa-let-7b	.(((((((((((((((((((...)))))))))))))))))))...	0111111111111111111100	hsa-let-7b-5p	BIN00380	.(((((.(((((.(((.............))).))))))))))...	0111110111110111000000	0.625	0.272727
hsa-let-7b-5p	hsa-let-7b	.(((((((((((((((((((...)))))))))))))))))))...	0111111111111111111100	hsa-let-7b-5p	BIN00381	..((((((((((((...(((((...)))))...))))))))))))....	0011111111111100011111	0.888889	0.272727
hsa-let-7b-5p	hsa-let-7b	.(((((((((((((((((((...)))))))))))))))))))...	0111111111111111111100	hsa-let-7b-5p	BIN00382	.((((.((.((((.((.((((...))))))...)))).))..))))...	0111101101111011011110	0.828571	0.227273
hsa-let-7b-5p	hsa-let-7b	.(((((((((((((((((((...)))))))))))))))))))...	0111111111111111111100	hsa-let-7b-5p	BIN00383	.(((((...(((((((((((......)))).)))))))..)))))...	0111110001111111111100	0.828571	0.136364
hsa-let-7b-5p	hsa-let-7b	.(((((((((((((((((((...)))))))))))))))))))...	0111111111111111111100	hsa-let-7b-5p	BIN00384	((((((((..((((.((.(((....))))).))))....))))))))..	1111111100111101101110	0.888889	0.272727
hsa-let-7b-5p	hsa-let-7b	.(((((((((((((((((((...)))))))))))))))))))...	0111111111111111111100	hsa-let-7b-5p	BIN00385	..(((((...(((((.((((......)))))))))...)))))....	0011111000111110111100	0.69697	0.227273
hsa-let-7b-5p	hsa-let-7b	.(((((((((((((((((((...)))))))))))))))))))...	0111111111111111111100	hsa-let-7b-5p	BIN00386	...((.((.((((((...((((...)))).)))))))))).....	0001101101111110001111	0.69697	0.409091
hsa-let-7b-5p	hsa-let-7b	.(((((((((((((((((((...)))))))))))))))))))...	0111111111111111111100	hsa-let-7b-5p	BIN00387	...((((((((((((...((((...)))).)))))))))))).....	0001111111111110001111	0.828571	0.318182
hsa-let-7b-5p	hsa-let-7b	.(((((((((((((((((((...)))))))))))))))))))...	0111111111111111111100	hsa-let-7b-5p	BIN00388	.((((((.((((.(((((((((...))))))))).))))......))))))...	0111111011110111111111	1	0.181818
hsa-let-7b-5p	hsa-let-7b	.(((((((((((((((((((...)))))))))))))))))))...	0111111111111111111100	hsa-let-7b-5p	BIN00389	....(((((((((.(((((......)))))....)))))))))......	0000111111111011111000	0.69697	0.227273
hsa-let-7b-5p	hsa-let-7b	.(((((((((((((((((((...)))))))))))))))))))...	0111111111111111111100	hsa-let-7b-5p	BIN00390	...(((((((((.(((((((......))))))).)))....)))))).....	0001111111110111111100	0.828571	0.136364
hsa-let-7b-5p	hsa-let-7b	.(((((((((((((((((((...)))))))))))))))))))...	0111111111111111111100	hsa-let-7b-5p	BIN00391	...((((((.((....(((((....))))).)).)))))).....	0001111110110000111110	0.625	0.363636
hsa-let-7b-5p	hsa-let-7b	.(((((((((((((((((((...)))))))))))))))))))...	0111111111111111111100	hsa-let-7b-5p	BIN00392	.(((((((..((((..........)))).)))))))...	0111111100111100000000	0.466667	0.363636
hsa-let-7b-5p	hsa-let-7b	.(((((((((((((((((((...)))))))))))))))))))...	0111111111111111111100	hsa-let-7b-5p	BIN00393	(((((((((.(((............))).)))))))))..	1111111110111000000000	0.548387	0.409091
hsa-let-7b-5p	hsa-let-7b	.(((((((((((((((((((...)))))))))))))))))))...	0111111111111111111100	hsa-let-7b-5p	BIN00394	.((((.((((((((...(((......))).)))))))).))))...	0111101111111100011100	0.764706	0.181818
hsa-let-7b-5p	hsa-let-7b	.(((((((((((((((((((...)))))))))))))))))))...	0111111111111111111100	hsa-let-7b-5p	BIN00395	...(((..((((((((((((((...))))))))...))))))))).....	0001110011111111111111	0.888889	0.272727
hsa-let-7b-5p	hsa-let-7b	.(((((((((((((((((((...)))))))))))))))))))...	0111111111111111111100	hsa-let-7b-5p	BIN00396	(((((.((((((((.(((((((...))))))))))))))))))))..	1111101111111101111111	0.948718	0.227273
hsa-let-7b-5p	hsa-let-7b	.(((((((((((((((((((...)))))))))))))))))))...	0111111111111111111100	hsa-let-7b-5p	BIN00397	.((((((((.(((.((((..........))))..))).))))))))...	0111111110111011110000	0.764706	0.181818
hsa-let-7b-5p	hsa-let-7b	.(((((((((((((((((((...)))))))))))))))))))...	0111111111111111111100	hsa-let-7b-5p	BIN00398	...(((((((((((((((((((...)))))).)))))))...))).))).....	0001111111111111111111	1	0.181818
hsa-let-7b-5p	hsa-let-7b	.(((((((((((((((((((...)))))))))))))))))))...	0111111111111111111100	hsa-let-7b-5p	BIN00399	.((((((((...............))))))))...	0111111110000000000000	0.185185	0.5
hsa-let-7b-5p	hsa-let-7b	.(((((((((((((((((((...)))))))))))))))))))...	0111111111111111111100	hsa-let-7b-5p	BIN00400	.....((((((((((((((........)))))))............))))))).......	0000011111111111111000	0.69697	0.227273
hsa-let-7b-5p	hsa-let-7b	.(((((((((((((((((((...)))))))))))))))))))...	0111111111111111111100	hsa-let-7b-5p	BIN00401	((((((((.(((((.(((......))).)))))))))))))..	1111111101111101110000	0.828571	0.227273
hsa-let-7b-5p	hsa-let-7b	.(((((((((((((((((((...)))))))))))))))))))...	0111111111111111111100	hsa-let-7b-5p	BIN00402	(((.(((((((((((((((((....))))))))))).......))))))..)))..	1110111111111111111110	0.948718	0.136364
hsa-let-7b-5p	hsa-let-7b	.(((((((((((((((((((...)))))))))))))))))))...	0111111111111111111100	hsa-let-7b-5p	BIN00403	.(((((((..((.((((.((((...))))...)))).)))))))))...	0111111100110111101111	0.888889	0.272727
hsa-let-7b-5p	hsa-let-7b	.(((((((((((((((((((...)))))))))))))))))))...	0111111111111111111100	hsa-let-7b-5p	BIN00404	.((((((((.((((((.(((...))).))))))..))))))))...	0111111110111111011100	0.888889	0.0909091
hsa-let-7b-5p	hsa-let-7b	.(((((((((((((((((((...)))))))))))))))))))...	0111111111111111111100	hsa-let-7b-5p	BIN00405	.((((..((((((..((((((....))))))......))))))...))))...	0111100111111001111110	0.828571	0.227273
hsa-let-7b-5p	hsa-let-7b	.(((((((((((((((((((...)))))))))))))))))))...	0111111111111111111100	hsa-let-7b-5p	BIN00406	.((((((((.((....(((((....)))))..)).))))))))..	0111111110110000111110	0.764706	0.272727
hsa-let-7b-5p	hsa-let-7b	.(((((((((((((((((((...)))))))))))))))))))...	0111111111111111111100	hsa-let-7b-5p	BIN00407	.((((.(((.(((((.((((((...)))))))))))..........................)))))))...	0111101110111110111111	0.945946	0.227273
hsa-let-7b-5p	hsa-let-7b	.(((((((((((((((((((...)))))))))))))))))))...	0111111111111111111100	hsa-let-7b-5p	BIN00408	(((.(((((..((...((((((...)))))).)).))))).)))..	1110111110011000111111	0.828571	0.409091
hsa-let-7b-5p	hsa-let-7b	.(((((((((((((((((((...)))))))))))))))))))...	0111111111111111111100	hsa-let-7b-5p	BIN00409	..((((...(((((.((((((....)))))).)))))..))))....	0011110001111101111110	0.764706	0.272727
hsa-let-7b-5p	hsa-let-7b	.(((((((((((((((((((...)))))))))))))))))))...	0111111111111111111100	hsa-let-7b-5p	BIN00410	.(((((((.((((((((((((....)))..)))))...)))))))))))...	0111111101111111111110	1	0.0909091
hsa-let-7b-5p	hsa-let-7b	.(((((((((((((((((((...)))))))))))))))))))...	0111111111111111111100	hsa-let-7b-5p	BIN00411	(((((.((.((((((.(((((....))))))))))))))))))..	1111101101111110111110	0.945946	0.227273
hsa-let-7b-5p	hsa-let-7b	.(((((((((((((((((((...)))))))))))))))))))...	0111111111111111111100	hsa-let-7b-5p	BIN00412	((((((((((..((((((((......))))))))))))))))))..	1111111111001111111100	0.945946	0.136364
hsa-let-7b-5p	hsa-let-7b	.(((((((((((((((((((...)))))))))))))))))))...	0111111111111111111100	hsa-let-7b-5p	BIN00413	.(((((.(((((((((((((((...)))).)))).)))))..)).)))))...	0111110111111111111111	0.948718	0.136364
hsa-let-7b-5p	hsa-let-7b	.(((((((((((((((((((...)))))))))))))))))))...	0111111111111111111100	hsa-let-7b-5p	BIN00414	(((((((...(((.((((((......)))))).))).........)))))))..	1111111000111011111100	0.828571	0.227273
hsa-let-7b-5p	hsa-let-7b	.(((((((((((((((((((...)))))))))))))))))))...	0111111111111111111100	hsa-let-7b-5p	BIN00415	(((((((((..((((.(((.....))).)))).)))))))))..	1111111110011110111000	0.828571	0.227273
hsa-let-7b-5p	hsa-let-7b	.(((((((((((((((((((...)))))))))))))))))))...	0111111111111111111100	hsa-let-7b-5p	BIN00416	.(((((.((.(((((((((........)))))))))......))....)))))...	0111110110111111111000	0.828571	0.136364
hsa-let-7b-5p	hsa-let-7b	.(((((((((((((((((((...)))))))))))))))))))...	0111111111111111111100	hsa-let-7b-5p	BIN00417	..((((((((((((....(((....)))...)))))..)))))))....	0011111111111100001110	0.764706	0.272727
hsa-let-7b-5p	hsa-let-7b	.(((((((((((((((((((...)))))))))))))))))))...	0111111111111111111100	hsa-let-7b-5p	BIN00418	...(((.((((((((...((((...)))))))))))).))).....	0001110111111110001111	0.764706	0.363636
hsa-let-7b-5p	hsa-let-7b	.(((((((((((((((((((...)))))))))))))))))))...	0111111111111111111100	hsa-let-7b-5p	BIN00419	....(((((.(((.(((.(((...)))...))).))).)))))......	0000111110111011101110	0.69697	0.318182
hsa-let-7b-5p	hsa-let-7b	.(((((((((((((((((((...)))))))))))))))))))...	0111111111111111111100	hsa-let-7b-5p	BIN00420	.(((((...((((((.((((......))))...))))))...)))))...	0111110001111110111100	0.764706	0.181818
hsa-let-7b-5p	hsa-let-7b	.(((((((((((((((((((...)))))))))))))))))))...	0111111111111111111100	hsa-let-7b-5p	BIN00421	((.(((((..((((((((((....))))))...))))))))).))..	1101111100111111111100	0.888889	0.181818
hsa-let-7b-5p	hsa-let-7b	.(((((((((((((((((((...)))))))))))))))))))...	0111111111111111111100	hsa-let-7b-5p	BIN00422	((((((((..(((((.((.....)).)))))..))))))))..	1111111100111110110000	0.764706	0.272727
hsa-let-7b-5p	hsa-let-7b	.(((((((((((((((((((...)))))))))))))))))))...	0111111111111111111100	hsa-let-7b-5p	BIN00423	.((((((...(((((.(((........))))))))...))))))...	0111111000111110111000	0.69697	0.227273
hsa-let-7b-5p	hsa-let-7b	.(((((((((((((((((((...)))))))))))))))))))...	0111111111111111111100	hsa-let-7b-5p	BIN00424	(((..(((((((..((.((((....)))).))..))))))).)))..	1110011111110011011110	0.828571	0.318182
hsa-let-7b-5p	hsa-let-7b	.(((((((((((((((((((...)))))))))))))))))))...	0111111111111111111100	hsa-let-7b-5p	BIN00425	.((((((((.(((.(((((((....)))))))..)))...))))...))))...	0111111110111011111110	0.945946	0.136364
hsa-let-7b-5p	hsa-let-7b	.(((((((((((((((((((...)))))))))))))))))))...	0111111111111111111100	hsa-let-7b-5p	BIN00426	((.((((((((((...((((((...)))))).))))))))))))..	1101111111111000111111	0.945946	0.318182
hsa-let-7b-5p	hsa-let-7b	.(((((((((((((((((((...)))))))))))))))))))...	0111111111111111111100	hsa-let-7b-5p	BIN00427	((.((((((((((.((..((......))..)).))))))))))))..	1101111111111011001100	0.828571	0.227273
hsa-let-7b-5p	hsa-let-7b	.(((((((((((((((((((...)))))))))))))))))))...	0111111111111111111100	hsa-let-7b-5p	BIN00428	...((((((.((((((((..........))))))))...)))))).....	0001111110111111110000	0.69697	0.227273
hsa-let-7b-5p	hsa-let-7b	.(((((((((((((((((((...)))))))))))))))))))...	0111111111111111111100	hsa-let-7b-5p	BIN00429	.(((((((.(((((((((((......)))).))))))))))))))...	0111111101111111111100	0.945946	0.0454545
hsa-let-7b-5p	hsa-let-7b	.(((((((((((((((((((...)))))))))))))))))))...	0111111111111111111100	hsa-let-7b-5p	BIN00430	..((((((((((.((((((((....)))))))).)))).............))))))....	0011111111110111111110	0.945946	0.136364
hsa-let-7b-5p	hsa-let-7b	.(((((((((((((((((((...)))))))))))))))))))...	0111111111111111111100	hsa-let-7b-5p	BIN00431	.(((((((((((..(((((...)))))....))))).))))))...	0111111111110011111000	0.828571	0.136364
hsa-let-7b-5p	hsa-let-7b	.(((((((((((((((((((...)))))))))))))))))))...	0111111111111111111100	hsa-let-7b-5p	BIN00432	((((((....(((((((((......)))))))))..))))))..	1111110000111111111000	0.764706	0.272727
hsa-let-7b-5p	hsa-let-7b	.(((((((((((((((((((...)))))))))))))))))))...	0111111111111111111100	hsa-let-7b-5p	BIN00433	(((((((((.(((.(((.(((...))).)))......)))..)))))))))..	1111111110111011101110	0.945946	0.227273
hsa-let-7b-5p	hsa-let-7b	.(((((((((((((((((((...)))))))))))))))))))...	0111111111111111111100	hsa-let-7b-5p	BIN00434	..((((((((((.((((((((....))))))))))))))))))....	0011111111110111111110	0.945946	0.136364
hsa-let-7b-5p	hsa-let-7b	.(((((((((((((((((((...)))))))))))))))))))...	0111111111111111111100	hsa-let-7b-5p	BIN00435	.(((((....(((((.((..........)))))))..)))))	0111110000111110110000	0.548387	0.318182
hsa-let-7b-5p	hsa-let-7b	.(((((((((((((((((((...)))))))))))))))))))...	0111111111111111111100	hsa-let-7b-5p	BIN00436	...(((.((.(((((.(((((...))))))))))))...))).....	0001110110111110111110	0.764706	0.272727
hsa-let-7b-5p	hsa-let-7b	.(((((((((((((((((((...)))))))))))))))))))...	0111111111111111111100	hsa-let-7b-5p	BIN00437	((((((..((((...((.((((...)))).))....))))......))))))..	1111110011110001101111	0.828571	0.409091
hsa-let-7b-5p	hsa-let-7b	.(((((((((((((((((((...)))))))))))))))))))...	0111111111111111111100	hsa-let-7b-5p	BIN00438	.(((((...(((((((((((.....)))).)))))))..)))))...	0111110001111111111100	0.828571	0.136364
hsa-let-7b-5p	hsa-let-7b	.(((((((((((((((((((...)))))))))))))))))))...	0111111111111111111100	hsa-let-7b-5p	BIN00439	..((((.((((((.((..(((....)))..)).))))))))))....	0011110111111011001110	0.764706	0.272727
hsa-let-7b-5p	hsa-let-7b	.(((((((((((((((((((...)))))))))))))))))))...	0111111111111111111100	hsa-let-7b-5p	BIN00440	.....(((.(((((...((((...))))))))).))).......	0000011101111100011110	0.548387	0.409091
hsa-let-7b-5p	hsa-let-7b	.(((((((((((((((((((...)))))))))))))))))))...	0111111111111111111100	hsa-let-7b-5p	BIN00441	.(((((((((((((...........)))))))))))))...	0111111111111100000000	0.625	0.272727
hsa-let-7b-5p	hsa-let-7b	.(((((((((((((((((((...)))))))))))))))))))...	0111111111111111111100	hsa-let-7b-5p	BIN00442	(((((((((......((((((....))))))......)))))))))..	1111111110000001111110	0.764706	0.363636
hsa-let-7b-5p	hsa-let-7b	.(((((((((((((((((((...)))))))))))))))))))...	0111111111111111111100	hsa-let-7b-5p	BIN00443	.((((..((.((..((((((......)))))).)).))))))...	0111100110110011111100	0.69697	0.227273
hsa-let-7b-5p	hsa-let-7b	.(((((((((((((((((((...)))))))))))))))))))...	0111111111111111111100	hsa-let-7b-5p	BIN00444	.((((.....(((.((((((....)))))).)))))))...	0111100000111011111100	0.625	0.272727
hsa-let-7b-5p	hsa-let-7b	.(((((((((((((((((((...)))))))))))))))))))...	0111111111111111111100	hsa-let-7b-5p	BIN00445	.......((.((....((((......)))).)).)).........	0000000110110000111100	0.185185	0.5
hsa-let-7b-5p	hsa-let-7b	.(((((((((((((((((((...)))))))))))))))))))...	0111111111111111111100	hsa-let-7b-5p	BIN00446	..((((((((((((((.((((...)))).))))))....))))))))....	0011111111111111011110	0.945946	0.136364
hsa-let-7b-5p	hsa-let-7b	.(((((((((((((((((((...)))))))))))))))))))...	0111111111111111111100	hsa-let-7b-5p	BIN00447	((.(((.....(((((((((((...)))))))))))..)))))..	1101110000011111111111	0.828571	0.409091
hsa-let-7b-5p	hsa-let-7b	.(((((((((((((((((((...)))))))))))))))))))...	0111111111111111111100	hsa-let-7b-5p	BIN00448	...((((((.(((((.((..........))..))))).))))))....	0001111110111110110000	0.625	0.272727
hsa-let-7b-5p	hsa-let-7b	.(((((((((((((((((((...)))))))))))))))))))...	0111111111111111111100	hsa-let-7b-5p	BIN00449	.(((((((.(((..((((.....)))).))))))))))...	0111111101110011110000	0.69697	0.227273
hsa-let-7b-5p	hsa-let-7b	.(((((((((((((((((((...)))))))))))))))))))...	0111111111111111111100	hsa-let-7b-5p	BIN00450	((((((((.(((((.((((((....))))))..))))).))))))))..	1111111101111101111110	1	0.181818
hsa-let-7b-5p	hsa-let-7b	.(((((((((((((((((((...)))))))))))))))))))...	0111111111111111111100	hsa-let-7b-5p	BIN00451	...((((.(((((.((((((......))))))..)))))........)))).....	0001111011111011111100	0.764706	0.181818
hsa-let-7b-5p	hsa-let-7b	.(((((((((((((((((((...)))))))))))))))))))...	0111111111111111111100	hsa-let-7b-5p	BIN00452	((((...((((((...(((((....)))))...))))))......))))..	1111000111111000111110	0.764706	0.363636
hsa-let-7b-5p	hsa-let-7b	.(((((((((((((((((((...)))))))))))))))))))...	0111111111111111111100	hsa-let-7b-5p	BIN00453	...(((((((((((..((((((...))))))))))..))))))).....	0001111111111100111111	0.888889	0.272727
hsa-let-7b-5p	hsa-let-7b	.(((((((((((((((((((...)))))))))))))))))))...	0111111111111111111100	hsa-let-7b-5p	BIN00454	...(((((((((..(((((((...)))))))))))))))).....	0001111111110011111110	0.828571	0.227273
hsa-let-7b-5p	hsa-let-7b	.(((((((((((((((((((...)))))))))))))))))))...	0111111111111111111100	hsa-let-7b-5p	BIN00455	...(((...((((((.((((......)))).)))))).))).....	0001110001111110111100	0.625	0.272727
hsa-let-7b-5p	hsa-let-7b	.(((((((((((((((((((...)))))))))))))))))))...	0111111111111111111100	hsa-let-7b-5p	BIN00456	(((((((((((((..((((((....)))))))))))))..))))))..	1111111111111001111110	1	0.181818
hsa-let-7b-5p	hsa-let-7b	.(((((((((((((((((((...)))))))))))))))))))...	0111111111111111111100	hsa-let-7b-5p	BIN00457	....((((.(((.((((((((....))))))))))).))))......	0000111101110111111110	0.764706	0.272727
hsa-let-7b-5p	hsa-let-7b	.(((((((((((((((((((...)))))))))))))))))))...	0111111111111111111100	hsa-let-7b-5p	BIN00458	.((((((.(((((((((((((....)))))..)))))))).............))))))...	0111111011111111111110	1	0.0909091
hsa-let-7b-5p	hsa-let-7b	.(((((((((((((((((((...)))))))))))))))))))...	0111111111111111111100	hsa-let-7b-5p	BIN00459	(((((((((.(((.(((.....))).))).)))))))))..	1111111110111011100000	0.764706	0.272727
hsa-let-7b-5p	hsa-let-7b	.(((((((((((((((((((...)))))))))))))))))))...	0111111111111111111100	hsa-let-7b-5p	BIN00460	..(((((((((((.((((((......))))..))..)))))))))))....	0011111111111011111100	0.888889	0.0909091
hsa-let-7b-5p	hsa-let-7b	.(((((((((((((((((((...)))))))))))))))))))...	0111111111111111111100	hsa-let-7b-5p	BIN00461	((.(((((((((..(((.((((...)))).)))))))))..))).))..	1101111111110011101111	0.945946	0.318182
hsa-let-7b-5p	hsa-let-7b	.(((((((((((((((((((...)))))))))))))))))))...	0111111111111111111100	hsa-let-7b-5p	BIN00462	((((((.((((((((...((((...)))).)))))).....)).))))))..	1111110111111110001111	0.945946	0.318182
hsa-let-7b-5p	hsa-let-7b	.(((((((((((((((((((...)))))))))))))))))))...	0111111111111111111100	hsa-let-7b-5p	BIN00463	..(((((((((....(((((......))))).)))))))))....	0011111111100001111100	0.69697	0.227273
hsa-let-7b-5p	hsa-let-7b	.(((((((((((((((((((...)))))))))))))))))))...	0111111111111111111100	hsa-let-7b-5p	BIN00464	..(((.((((((.((.((((......)))))).)))))))))....	0011101111110110111100	0.764706	0.181818
hsa-let-7b-5p	hsa-let-7b	.(((((((((((((((((((...)))))))))))))))))))...	0111111111111111111100	hsa-let-7b-5p	BIN00465	...((((((.(((((.(((((....))))))))))...)))))).....	0001111110111110111110	0.828571	0.227273
hsa-let-7b-5p	hsa-let-7b	.(((((((((((((((((((...)))))))))))))))))))...	0111111111111111111100	hsa-let-7b-5p	BIN00466	...((.(((((((((.((((.....))))))))))))).)).....	0001101111111110111100	0.764706	0.181818
hsa-let-7b-5p	hsa-let-7b	.(((((((((((((((((((...)))))))))))))))))))...	0111111111111111111100	hsa-let-7b-5p	BIN00467	(((((((..((((((((.((((...)))))))))))))))))))..	1111111001111111101111	1	0.272727
hsa-let-7b-5p	hsa-let-7b	.(((((((((((((((((((...)))))))))))))))))))...	0111111111111111111100	hsa-let-7b-5p	BIN00468	.(((((((((.((((.((((......)))).)))).)))))))))...	0111111111011110111100	0.888889	0.0909091
hsa-let-7b-5p	hsa-let-7b	.(((((((((((((((((((...)))))))))))))))))))...	0111111111111111111100	hsa-let-7b-5p	BIN00469	.(((.(((.(((....(((((...)))))....))).)))..)))...	0111011101110000111110	0.69697	0.318182
hsa-let-7b-5p	hsa-let-7b	.(((((((((((((((((((...)))))))))))))))))))...	0111111111111111111100	hsa-let-7b-5p	BIN00470	.(((((((((((......((((...)))).)))))))))))...	0111111111110000001111	0.764706	0.363636
hsa-let-7b-5p	hsa-let-7b	.(((((((((((((((((((...)))))))))))))))))))...	0111111111111111111100	hsa-let-7b-5p	BIN00471	.(((((.((...((((((.((....))..)))))).)).)))))...	0111110110001111110110	0.764706	0.272727
hsa-let-7b-5p	hsa-let-7b	.(((((((((((((((((((...)))))))))))))))))))...	0111111111111111111100	hsa-let-7b-5p	BIN00472	((((((.((.(((...(((((....)))))......)))...)).))))))..	1111110110111000111110	0.828571	0.318182
hsa-let-7b-5p	hsa-let-7b	.(((((((((((((((((((...)))))))))))))))))))...	0111111111111111111100	hsa-let-7b-5p	BIN00473	...(((..((((.((((.((((...)))).)))).)))).))).....	0001110011110111101111	0.764706	0.363636
hsa-let-7b-5p	hsa-let-7b	.(((((((((((((((((((...)))))))))))))))))))...	0111111111111111111100	hsa-let-7b-5p	BIN00474	.((((((((((...(((.(((...))).)))....)))))..)))))...	0111111111100011101110	0.828571	0.227273
hsa-let-7b-5p	hsa-let-7b	.(((((((((((((((((((...)))))))))))))))))))...	0111111111111111111100	hsa-let-7b-5p	BIN00475	.(((((..(((((((...((((...)))).))))))).)))))...	0111110011111110001111	0.828571	0.318182
hsa-let-7b-5p	hsa-let-7b	.(((((((((((((((((((...)))))))))))))))))))...	0111111111111111111100	hsa-let-7b-5p	BIN00476	...((((((((((.(((((((....)))).)))...)))))))))).....	0001111111111011111110	0.888889	0.181818
hsa-let-7b-5p	hsa-let-7b	.(((((((((((((((((((...)))))))))))))))))))...	0111111111111111111100	hsa-let-7b-5p	BIN00477	..(((((((.(((..(((((((...)))))))))).)))))))....	0011111110111001111111	0.888889	0.272727
hsa-let-7b-5p	hsa-let-7b	.(((((((((((((((((((...)))))))))))))))))))...	0111111111111111111100	hsa-let-7b-5p	BIN00478	.((((..((.((....((((((...)))))))).)).))))...	0111100110110000111111	0.69697	0.409091
hsa-let-7b-5p	hsa-let-7b	.(((((((((((((((((((...)))))))))))))))))))...	0111111111111111111100	hsa-let-7b-5p	BIN00479	.(((((....((((((((((....)))).))))))...)))))...	0111110000111111111100	0.764706	0.181818
hsa-let-7b-5p	hsa-let-7b	.(((((((((((((((((((...)))))))))))))))))))...	0111111111111111111100	hsa-let-7b-5p	BIN00480	..(((((((.....((((((......))))))..)))))))....	0011111110000011111100	0.625	0.272727
hsa-let-7b-5p	hsa-let-7b	.(((((((((((((((((((...)))))))))))))))))))...	0111111111111111111100	hsa-let-7b-5p	BIN00481	(((((.((.((((((((((((....)))))))..)))))...)))))))..	1111101101111111111110	1	0.181818
hsa-let-7b-5p	hsa-let-7b	.(((((((((((((((((((...)))))))))))))))))))...	0111111111111111111100	hsa-let-7b-5p	BIN00482	(((((....(((((((((((((...)))))))...)))))).))))).	1111100001111111111111	0.945946	0.318182
hsa-let-7b-5p	hsa-let-7b	.(((((((((((((((((((...)))))))))))))))))))...	0111111111111111111100	hsa-let-7b-5p	BIN00483	.(((((((.((((((...((((...))))..)))))).....)))))))...	0111111101111110001111	0.888889	0.272727
hsa-let-7b-5p	hsa-let-7b	.(((((((((((((((((((...)))))))))))))))))))...	0111111111111111111100	hsa-let-7b-5p	BIN00484	.......((..(((((((((......)))))))))..)).........	0000000110011111111100	0.466667	0.363636
hsa-let-7b-5p	hsa-let-7b	.(((((((((((((((((((...)))))))))))))))))))...	0111111111111111111100	hsa-let-7b-5p	BIN00485	((((((.((.(((((...(((....))).))))).))..))))))..	1111110110111110001110	0.828571	0.318182
hsa-let-7b-5p	hsa-let-7b	.(((((((((((((((((((...)))))))))))))))))))...	0111111111111111111100	hsa-let-7b-5p	BIN00486	((((((((((((((.((((........)))).))))))))))))))..	1111111111111101111000	0.945946	0.136364
hsa-let-7b-5p	hsa-let-7b	.(((((((((((((((((((...)))))))))))))))))))...	0111111111111111111100	hsa-let-7b-5p	BIN00487	....((((((.((((.((((((...))))))))))))))))......	0000111111011110111111	0.828571	0.318182
hsa-let-7b-5p	hsa-let-7b	.(((((((((((((((((((...)))))))))))))))))))...	0111111111111111111100	hsa-let-7b-5p	BIN00488	((((((...(((....(((((....)))))..)))..))))))..	1111110001110000111110	0.69697	0.409091
hsa-let-7b-5p	hsa-let-7b	.(((((((((((((((((((...)))))))))))))))))))...	0111111111111111111100	hsa-let-7b-5p	BIN00489	(((((.(((((((((((.((.....))))))))))))))))))..	1111101111111111101100	0.945946	0.136364
hsa-let-7b-5p	hsa-let-7b	.(((((((((((((((((((...)))))))))))))))))))...	0111111111111111111100	hsa-let-7b-5p	BIN00490	((((((.((..(((((..(((....))).)))))...)).))))))..	1111110110011111001110	0.828571	0.318182
hsa-let-7b-5p	hsa-let-7b	.(((((((((((((((((((...)))))))))))))))))))...	0111111111111111111100	hsa-let-7b-5p	BIN00491	.(((((((.(((((((((((.....)))).))))))))))))))...	0111111101111111111100	0.945946	0.0454545
hsa-let-7b-5p	hsa-let-7b	.(((((((((((((((((((...)))))))))))))))))))...	0111111111111111111100	hsa-let-7b-5p	BIN00492	((((((...((((.((((((......))))))....)))).))))))..	1111110001111011111100	0.828571	0.227273
hsa-let-7b-5p	hsa-let-7b	.(((((((((((((((((((...)))))))))))))))))))...	0111111111111111111100	hsa-let-7b-5p	BIN00493	..((((((..(((((..(((((...)))))..))))).))))))....	0011111100111110011111	0.828571	0.318182
hsa-let-7b-5p	hsa-let-7b	.(((((((((((((((((((...)))))))))))))))))))...	0111111111111111111100	hsa-let-7b-5p	BIN00494	((((((....((((((.(((((...)))))))))))..))))))..	1111110000111111011111	0.888889	0.363636
hsa-let-7b-5p	hsa-let-7b	.(((((((((((((((((((...)))))))))))))))))))...	0111111111111111111100	hsa-let-7b-5p	BIN00495	.((((((((.((..((((((((...))).))))).)).))))))))...	0111111110110011111111	0.945946	0.227273
hsa-let-7b-5p	hsa-let-7b	.(((((((((((((((((((...)))))))))))))))))))...	0111111111111111111100	hsa-let-7b-5p	BIN00496	.(((((.((((((.(((((((....)))))))....)))))))))))...	0111110111111011111110	0.945946	0.136364
hsa-let-7b-5p	hsa-let-7b	.(((((((((((((((((((...)))))))))))))))))))...	0111111111111111111100	hsa-let-7b-5p	BIN00497	(((((((((.(((((.(((((....)))...)).))))).)))))))))..	1111111110111110111110	1	0.181818
hsa-let-7b-5p	hsa-let-7b	.(((((((((((((((((((...)))))))))))))))))))...	0111111111111111111100	hsa-let-7b-5p	BIN00498	((((.((((.(((...(((((....))))).)))))))....))))..	1111011110111000111110	0.828571	0.318182
hsa-let-7b-5p	hsa-let-7b	.(((((((((((((((((((...)))))))))))))))))))...	0111111111111111111100	hsa-let-7b-5p	BIN00499	.(((((...(((.(((((.......))))).))).)))))...	0111110001110111110000	0.625	0.272727
hsa-let-7b-5p	hsa-let-7b	.(((((((((((((((((((...)))))))))))))))))))...	0111111111111111111100	hsa-let-7b-5p	BIN00500	.(((((((.((((((...(((....))).)))))))))))))...	0111111101111110001110	0.828571	0.227273
hsa-let-7b-5p	hsa-let-7b	.(((((((((((((((((((...)))))))))))))))))))...	0111111111111111111100	hsa-let-7b-5p	BIN00501	.(((((((...((((.(((((....)))))))))...)))))))...	0111111100011110111110	0.828571	0.227273
hsa-let-7b-5p	hsa-let-7b	.(((((((((((((((((((...)))))))))))))))))))...	0111111111111111111100	hsa-let-7b-5p	BIN00502	...(((.....(((((((.((....))..))))))).....))).....	0001110000011111110110	0.548387	0.409091
hsa-let-7b-5p	hsa-let-7b	.(((((((((((((((((((...)))))))))))))))))))...	0111111111111111111100	hsa-let-7b-5p	BIN00503	((((((...((((.((((((......)))))).))))))))))..	1111110001111011111100	0.828571	0.227273
hsa-let-7b-5p	hsa-let-7b	.(((((((((((((((((((...)))))))))))))))))))...	0111111111111111111100	hsa-let-7b-5p	BIN00504	.((((....((((((((.((...)))))))))).....))))...	0111100001111111101100	0.69697	0.227273
hsa-let-7b-5p	hsa-let-7b	.(((((((((((((((((((...)))))))))))))))))))...	0111111111111111111100	hsa-let-7b-5p	BIN00505	..(((.((((((....((((...))))...)))))))))....	0011101111110000111100	0.625	0.272727
hsa-let-7b-5p	hsa-let-7b	.(((((((((((((((((((...)))))))))))))))))))...	0111111111111111111100	hsa-let-7b-5p	BIN00506	...(((((...((((.(((((...)))))))))....))))).....	0001111100011110111110	0.69697	0.318182
hsa-let-7b-5p	hsa-let-7b	.(((((((((((((((((((...)))))))))))))))))))...	0111111111111111111100	hsa-let-7b-5p	BIN00507	...(((((((((.((((((((....)))))))))).........))))))).....	0001111111110111111110	0.888889	0.181818
hsa-let-7b-5p	hsa-let-7b	.(((((((((((((((((((...)))))))))))))))))))...	0111111111111111111100	hsa-let-7b-5p	BIN00508	...((.(((((((.(((.((((...))))..))).))))))))).....	0001101111111011101111	0.828571	0.318182
hsa-let-7b-5p	hsa-let-7b	.(((((((((((((((((((...)))))))))))))))))))...	0111111111111111111100	hsa-let-7b-5p	BIN00509	...((((..((((((((((((....))))))))))))........)))).....	0001111001111111111110	0.828571	0.227273
hsa-let-7b-5p	hsa-let-7b	.(((((((((((((((((((...)))))))))))))))))))...	0111111111111111111100	hsa-let-7b-5p	BIN00510	....((((((((((.(((((((...))))))).))))))))))......	0000111111111101111111	0.888889	0.272727
hsa-let-7b-5p	hsa-let-7b	.(((((((((((((((((((...)))))))))))))))))))...	0111111111111111111100	hsa-let-7b-5p	BIN00511	.(((((.(((((((((((((......))))))))))...))).))))).	0111110111111111111100	0.945946	0.0454545
hsa-let-7b-5p	hsa-let-7b	.(((((((((((((((((((...)))))))))))))))))))...	0111111111111111111100	hsa-let-7b-5p	BIN00512	..(((..((((((.(((.(((....))).))).))))))....)))....	0011100111111011101110	0.764706	0.272727
hsa-let-7b-5p	hsa-let-7b	.(((((((((((((((((((...)))))))))))))))))))...	0111111111111111111100	hsa-let-7b-5p	BIN00513	...((((((.(((...(((((...))))).))))))))).....	0001111110111000111110	0.69697	0.318182
hsa-let-7b-5p	hsa-let-7b	.(((((((((((((((((((...)))))))))))))))))))...	0111111111111111111100	hsa-let-7b-5p	BIN00514	.((((..((.((.(((((.(((...)))..))))).)).))...))))...	0111100110110111110111	0.828571	0.318182
hsa-let-7b-5p	hsa-let-7b	.(((((((((((((((((((...)))))))))))))))))))...	0111111111111111111100	hsa-let-7b-5p	BIN00515	(((((..(((((((((((....))))).)))))))))))..	1111100111111111110000	0.828571	0.227273
hsa-let-7b-5p	hsa-let-7b	.(((((((((((((((((((...)))))))))))))))))))...	0111111111111111111100	hsa-let-7b-5p	BIN00516	((((..((.(((((((.((........)).))))))).)).........))))..	1111001101111111011000	0.764706	0.272727
hsa-let-7b-5p	hsa-let-7b	.(((((((((((((((((((...)))))))))))))))))))...	0111111111111111111100	hsa-let-7b-5p	BIN00517	((((((.(((((......(((...)))..)))))..))))))..	1111110111110000001110	0.69697	0.409091
hsa-let-7b-5p	hsa-let-7b	.(((((((((((((((((((...)))))))))))))))))))...	0111111111111111111100	hsa-let-7b-5p	BIN00518	.((((.((((((..(((.((((...))))))).))))))))))...	0111101111110011101111	0.888889	0.272727
hsa-let-7b-5p	hsa-let-7b	.(((((((((((((((((((...)))))))))))))))))))...	0111111111111111111100	hsa-let-7b-5p	BIN00519	..(((((..((((((.((((......)))))))))))))))....	0011111001111110111100	0.764706	0.181818
hsa-let-7b-5p	hsa-let-7b	.(((((((((((((((((((...)))))))))))))))))))...	0111111111111111111100	hsa-let-7b-5p	BIN00520	...(((((.((((.((((((...))))))..))))))))).....	0001111101111011111100	0.764706	0.181818
hsa-let-7b-5p	hsa-let-7b	.(((((((((((((((((((...)))))))))))))))))))...	0111111111111111111100	hsa-let-7b-5p	BIN00521	(((((....((((((.((((...))))))))))...)))))..	1111100001111110111100	0.764706	0.272727
hsa-let-7b-5p	hsa-let-7b	.(((((((((((((((((((...)))))))))))))))))))...	0111111111111111111100	hsa-let-7b-5p	BIN00522	((((..(((((((...((((((...)))))).)))))))........))))..	1111001111111000111111	0.888889	0.363636
hsa-let-7b-5p	hsa-let-7b	.(((((((((((((((((((...)))))))))))))))))))...	0111111111111111111100	hsa-let-7b-5p	BIN00523	.(((((....((((..(((((...)))))...))))....)))))...	0111110000111100111110	0.69697	0.318182
hsa-let-7b-5p	hsa-let-7b	.(((((((((((((((((((...)))))))))))))))))))...	0111111111111111111100	hsa-let-7b-5p	BIN00524	((((((((.((((.((..........)).))))..))))))))..	1111111101111011000000	0.69697	0.318182
hsa-let-7b-5p	hsa-let-7b	.(((((((((((((((((((...)))))))))))))))))))...	0111111111111111111100	hsa-let-7b-5p	BIN00525	...((.((((((.((((((...))))))..)))))).)).....	0001101111110111111000	0.69697	0.227273
hsa-let-7b-5p	hsa-let-7b	.(((((((((((((((((((...)))))))))))))))))))...	0111111111111111111100	hsa-let-7b-5p	BIN00526	.(((((...((((...(((((...)))))....))))..)))))...	0111110001111000111110	0.69697	0.318182
hsa-let-7b-5p	hsa-let-7b	.(((((((((((((((((((...)))))))))))))))))))...	0111111111111111111100	hsa-let-7b-5p	BIN00527	((((((((..(((((.(((...))))))))))))))))..	1111111100111110111000	0.828571	0.227273
hsa-let-7b-5p	hsa-let-7b	.(((((((((((((((((((...)))))))))))))))))))...	0111111111111111111100	hsa-let-7b-5p	BIN00528	...((((((.((((.((.(((....)))..)).))))..))))))....	0001111110111101101110	0.764706	0.272727
hsa-let-7b-5p	hsa-let-7b	.(((((((((((((((((((...)))))))))))))))))))...	0111111111111111111100	hsa-let-7b-5p	BIN00529	...((((((.(((((..((((....))))....))))))))))).....	0001111110111110011110	0.764706	0.272727
hsa-let-7b-5p	hsa-let-7b	.(((((((((((((((((((...)))))))))))))))))))...	0111111111111111111100	hsa-let-7b-5p	BIN00530	.((((.(((((((((.((((.....))))))))))..)))))))...	0111101111111110111100	0.888889	0.0909091
hsa-let-7b-5p	hsa-let-7b	.(((((((((((((((((((...)))))))))))))))))))...	0111111111111111111100	hsa-let-7b-5p	BIN00531	.(((((....((.(((((((.....)))))))))..)))))...	0111110000110111111100	0.69697	0.227273
hsa-let-7b-5p	hsa-let-7b	.(((((((((((((((((((...)))))))))))))))))))...	0111111111111111111100	hsa-let-7b-5p	BIN00532	..((((((.((((.(((((((....)))))))...))))))))))....	0011111101111011111110	0.888889	0.181818
hsa-let-7b-5p	hsa-let-7b	.(((((((((((((((((((...)))))))))))))))))))...	0111111111111111111100	hsa-let-7b-5p	BIN00533	..(((((((.(((.((.((((....)))).))...)))..)))))))....	0011111110111011011110	0.828571	0.227273
hsa-let-7b-5p	hsa-let-7b	.(((((((((((((((((((...)))))))))))))))))))...	0111111111111111111100	hsa-let-7b-5p	BIN00534	.((((((((.....((((((....)))))).))))))))...	0111111110000011111100	0.69697	0.227273
hsa-let-7b-5p	hsa-let-7b	.(((((((((((((((((((...)))))))))))))))))))...	0111111111111111111100	hsa-let-7b-5p	BIN00535	..(((..((((((.....((((...))))...)))))).)))....	0011100111111000001111	0.625	0.454545
hsa-let-7b-5p	hsa-let-7b	.(((((((((((((((((((...)))))))))))))))))))...	0111111111111111111100	hsa-let-7b-5p	BIN00536	.(((((...((((((((.(((....)))...))))))))..)))))...	0111110001111111101110	0.828571	0.227273
hsa-let-7b-5p	hsa-let-7b	.(((((((((((((((((((...)))))))))))))))))))...	0111111111111111111100	hsa-let-7b-5p	BIN00537	.(((((((((((((((((((......)).)))))))))..)))).))))...	0111111111111111111100	1	0
hsa-let-7b-5p	hsa-let-7b	.(((((((((((((((((((...)))))))))))))))))))...	0111111111111111111100	hsa-let-7b-5p	BIN00538	..((((((.((((((.(((((....)))))))))))))))))....	0011111101111110111110	0.888889	0.181818
hsa-let-7b-5p	hsa-let-7b	.(((((((((((((((((((...)))))))))))))))))))...	0111111111111111111100	hsa-let-7b-5p	BIN00539	.(((((.((.(((((((((((....))))))))))).)).)))))...	0111110110111111111110	0.945946	0.136364
hsa-let-7b-5p	hsa-let-7b	.(((((((((((((((((((...)))))))))))))))))))...	0111111111111111111100	hsa-let-7b-5p	BIN00540	.((((((..((((((.(((((....)))))))))))))))))...	0111111001111110111110	0.888889	0.181818
hsa-let-7b-5p	hsa-let-7b	.(((((((((((((((((((...)))))))))))))))))))...	0111111111111111111100	hsa-let-7b-5p	BIN00541	.(((((((((((......(((...))).....)))))))))))...	0111111111110000001110	0.69697	0.318182
hsa-let-7b-5p	hsa-let-7b	.(((((((((((((((((((...)))))))))))))))))))...	0111111111111111111100	hsa-let-7b-5p	BIN00542	((.(((.(((((((...((((...)))))))))))))).))..	1101110111111100011110	0.828571	0.318182
hsa-let-7b-5p	hsa-let-7b	.(((((((((((((((((((...)))))))))))))))))))...	0111111111111111111100	hsa-let-7b-5p	BIN00543	..(((((..((((((.(((((...))))))))))))))))....	0011111001111110111110	0.828571	0.227273
hsa-let-7b-5p	hsa-let-7b	.(((((((((((((((((((...)))))))))))))))))))...	0111111111111111111100	hsa-let-7b-5p	BIN00544	...(((((((((..(((.((((...))))))).))))))))).....	0001111111110011101111	0.828571	0.318182
hsa-let-7b-5p	hsa-let-7b	.(((((((((((((((((((...)))))))))))))))))))...	0111111111111111111100	hsa-let-7b-5p	BIN00545	.((((((((((....((.((((...)))))).))))))))))...	0111111111100001101111	0.828571	0.318182
hsa-let-7b-5p	hsa-let-7b	.(((((((((((((((((((...)))))))))))))))))))...	0111111111111111111100	hsa-let-7b-5p	BIN00546	..(((((.(((((((((.((......))))))))))))))))....	0011111011111111101100	0.828571	0.136364
hsa-let-7b-5p	hsa-let-7b	.(((((((((((((((((((...)))))))))))))))))))...	0111111111111111111100	hsa-let-7b-5p	BIN00547	(((((..((((((((((.(((...))).))))))))..))..)))))..	1111100111111111101110	0.945946	0.227273
hsa-let-7b-5p	hsa-let-7b	.(((((((((((((((((((...)))))))))))))))))))...	0111111111111111111100	hsa-let-7b-5p	BIN00548	(((((..((.(((...(((((....))))).)))...))..)))))..	1111100110111000111110	0.764706	0.363636
hsa-let-7b-5p	hsa-let-7b	.(((((((((((((((((((...)))))))))))))))))))...	0111111111111111111100	hsa-let-7b-5p	BIN00549	.((((.(((.(((((...(((...))).)))))))).))))...	0111101110111110001110	0.764706	0.272727
hsa-let-7b-5p	hsa-let-7b	.(((((((((((((((((((...)))))))))))))))))))...	0111111111111111111100	hsa-let-7b-5p	BIN00550	(((.(((((((((.((......)).))))))))))))..	1110111111111011000000	0.69697	0.318182
hsa-let-7b-5p	hsa-let-7b	.(((((((((((((((((((...)))))))))))))))))))...	0111111111111111111100	hsa-let-7b-5p	BIN00551	.((((((...((....(((((...))))))).))))))...	0111111000110000111110	0.625	0.363636
hsa-let-7b-5p	hsa-let-7b	.(((((((((((((((((((...)))))))))))))))))))...	0111111111111111111100	hsa-let-7b-5p	BIN00552	..((((.((((((.(((((((....))))).)).))))..)).))))....	0011110111111011111110	0.888889	0.181818
hsa-let-7b-5p	hsa-let-7b	.(((((((((((((((((((...)))))))))))))))))))...	0111111111111111111100	hsa-let-7b-5p	BIN00553	...(((((((((..(((.((((...)))))))))))))))).....	0001111111110011101111	0.828571	0.318182
hsa-let-7b-5p	hsa-let-7b	.(((((((((((((((((((...)))))))))))))))))))...	0111111111111111111100	hsa-let-7b-5p	BIN00554	...(((.((((((((.((((((...)))))).....))...))))))...))).....	0001110111111110111111	0.888889	0.272727
hsa-let-7b-5p	hsa-let-7b	.(((((((((((((((((((...)))))))))))))))))))...	0111111111111111111100	hsa-let-7b-5p	BIN00555	(((.....(((((.(((((((...)))))))..)))))...)))..	1110000011111011111110	0.764706	0.363636
hsa-let-7b-5p	hsa-let-7b	.(((((((((((((((((((...)))))))))))))))))))...	0111111111111111111100	hsa-let-7b-5p	BIN00556	((.(((...((((((...((((...)))).))))))...)))))..	1101110001111110001111	0.764706	0.454545
hsa-let-7b-5p	hsa-let-7b	.(((((((((((((((((((...)))))))))))))))))))...	0111111111111111111100	hsa-let-7b-5p	BIN00557	(((((((((..((((...((((...)))).)))).)))))))))..	1111111110011110001111	0.888889	0.363636
hsa-let-7b-5p	hsa-let-7b	.(((((((((((((((((((...)))))))))))))))))))...	0111111111111111111100	hsa-let-7b-5p	BIN00558	..(((((((((((((.((((((...))))))))))))...))).....))))....	0011111111111110111111	1	0.181818
hsa-let-7b-5p	hsa-let-7b	.(((((((((((((((((((...)))))))))))))))))))...	0111111111111111111100	hsa-let-7b-5p	BIN00559	.(((((.((((((.((((((((...))))))))...))))..)).)))))...	0111110111111011111111	1	0.181818
hsa-let-7b-5p	hsa-let-7b	.(((((((((((((((((((...)))))))))))))))))))...	0111111111111111111100	hsa-let-7b-5p	BIN00560	...((.((((((((....((((...))))..)))))))))).....	0001101111111100001111	0.69697	0.409091
hsa-let-7b-5p	hsa-let-7b	.(((((((((((((((((((...)))))))))))))))))))...	0111111111111111111100	hsa-let-7b-5p	BIN00561	.(((((((.((((((.((((((...)))))))))))).....)))).)))...	0111111101111110111111	1	0.181818
hsa-let-7b-5p	hsa-let-7b	.(((((((((((((((((((...)))))))))))))))))))...	0111111111111111111100	hsa-let-7b-5p	BIN00562	.(((((.((((((.((.(((((...))))))).))))))............)))))...	0111110111111011011111	0.945946	0.227273
hsa-let-7b-5p	hsa-let-7b	.(((((((((((((((((((...)))))))))))))))))))...	0111111111111111111100	hsa-let-7b-5p	BIN00563	((((((.((.((((........)))))).))))))..	1111110110111100000000	0.548387	0.409091
hsa-let-7b-5p	hsa-let-7b	.(((((((((((((((((((...)))))))))))))))))))...	0111111111111111111100	hsa-let-7b-5p	BIN00564	.((((..((((((((((((........)))))))))))).....))))...	0111100111111111111000	0.828571	0.136364
hsa-let-7b-5p	hsa-let-7b	.(((((((((((((((((((...)))))))))))))))))))...	0111111111111111111100	hsa-let-7b-5p	BIN00565	.(((((((.((((((((.(((....)))))))))))..))..)))))...	0111111101111111101110	0.945946	0.136364
hsa-let-7b-5p	hsa-let-7b	.(((((((((((((((((((...)))))))))))))))))))...	0111111111111111111100	hsa-let-7b-5p	BIN00566	((((((((.((((((...((((...))))))))))..))))))))..	1111111101111110001111	0.945946	0.318182
hsa-let-7b-5p	hsa-let-7b	.(((((((((((((((((((...)))))))))))))))))))...	0111111111111111111100	hsa-let-7b-5p	BIN00567	....((((((((((..((((((...))))))...))))))))))......	0000111111111100111111	0.828571	0.318182
hsa-let-7b-5p	hsa-let-7b	.(((((((((((((((((((...)))))))))))))))))))...	0111111111111111111100	hsa-let-7b-5p	BIN00568	...(((....(((((.((((((...))))))))))).....))).....	0001110000111110111111	0.69697	0.409091
hsa-let-7b-5p	hsa-let-7b	.(((((((((((((((((((...)))))))))))))))))))...	0111111111111111111100	hsa-let-7b-5p	BIN00569	.(((((.((((((((...((((...)))).))))))))..)))))...	0111110111111110001111	0.888889	0.272727
hsa-let-7b-5p	hsa-let-7b	.(((((((((((((((((((...)))))))))))))))))))...	0111111111111111111100	hsa-let-7b-5p	BIN00570	(((((((((.((.(((.........))).)).)))))))))..	1111111110110111000000	0.69697	0.318182
hsa-let-7b-5p	hsa-let-7b	.(((((((((((((((((((...)))))))))))))))))))...	0111111111111111111100	hsa-let-7b-5p	BIN00571	.((((((..((((((.(((((...)))))))))))...))))))...	0111111001111110111110	0.888889	0.181818
hsa-let-7b-5p	hsa-let-7b	.(((((((((((((((((((...)))))))))))))))))))...	0111111111111111111100	hsa-let-7b-5p	BIN00572	.((((..((.(((((.((((((...))))))...)))))))..))))...	0111100110111110111111	0.888889	0.272727
hsa-let-7b-5p	hsa-let-7b	.(((((((((((((((((((...)))))))))))))))))))...	0111111111111111111100	hsa-let-7b-5p	BIN00573	.((((.(((((((................)))))))))))...	0111101111111000000000	0.466667	0.363636
hsa-let-7b-5p	hsa-let-7b	.(((((((((((((((((((...)))))))))))))))))))...	0111111111111111111100	hsa-let-7b-5p	BIN00574	(((.(((((((((.((((.(((...))).)))).))))))))).)))..	1110111111111011110111	1	0.272727
hsa-let-7b-5p	hsa-let-7b	.(((((((((((((((((((...)))))))))))))))))))...	0111111111111111111100	hsa-let-7b-5p	BIN00575	(((((((((.....(((((((...)))))))..)))))))))..	1111111110000011111110	0.828571	0.318182
hsa-let-7b-5p	hsa-let-7b	.(((((((((((((((((((...)))))))))))))))))))...	0111111111111111111100	hsa-let-7b-5p	BIN00576	(((((.....(((((((.((......))))))))))))))..	1111100000111111101100	0.69697	0.318182
hsa-let-7b-5p	hsa-let-7b	.(((((((((((((((((((...)))))))))))))))))))...	0111111111111111111100	hsa-let-7b-5p	BIN00577	((((((((..(((((.(((((...))))))))))))))))))..	1111111100111110111110	0.945946	0.227273
hsa-let-7b-5p	hsa-let-7b	.(((((((((((((((((((...)))))))))))))))))))...	0111111111111111111100	hsa-let-7b-5p	BIN00578	...((((((((((((...(((...))).)))))...))))))).....	0001111111111110001110	0.764706	0.272727
hsa-let-7b-5p	hsa-let-7b	.(((((((((((((((((((...)))))))))))))))))))...	0111111111111111111100	hsa-let-7b-5p	BIN00579	(((((((((.(((...((((......))))...))))))))))))..	1111111110111000111100	0.828571	0.227273
hsa-let-7b-5p	hsa-let-7b	.(((((((((((((((((((...)))))))))))))))))))...	0111111111111111111100	hsa-let-7b-5p	BIN00580	...(((.(((((..((((((......)))))).)))))..))).....	0001110111110011111100	0.69697	0.227273
hsa-let-7b-5p	hsa-let-7b	.(((((((((((((((((((...)))))))))))))))))))...	0111111111111111111100	hsa-let-7b-5p	BIN00581	.((((.(((((...((((........))))...)))))))))...	0111101111100011110000	0.625	0.272727
hsa-let-7b-5p	hsa-let-7b	.(((((((((((((((((((...)))))))))))))))))))...	0111111111111111111100	hsa-let-7b-5p	BIN00582	...(((.(((((..(((((....))))).)))))....))).....	0001110111110011111000	0.625	0.272727
hsa-let-7b-5p	hsa-let-7b	.(((((((((((((((((((...)))))))))))))))))))...	0111111111111111111100	hsa-let-7b-5p	BIN00583	..(((((((((((...((((...))))..)))))))))))....	0011111111111000111100	0.764706	0.181818
hsa-let-7b-5p	hsa-let-7b	.(((((((((((((((((((...)))))))))))))))))))...	0111111111111111111100	hsa-let-7b-5p	BIN00584	((.(((.((.((((((((((((...)))))))..........))))).))))).))..	1101110110111111111111	1	0.272727
hsa-let-7b-5p	hsa-let-7b	.(((((((((((((((((((...)))))))))))))))))))...	0111111111111111111100	hsa-let-7b-5p	BIN00585	...((((((((((((.(((((....))))))))))))))))).....	0001111111111110111110	0.888889	0.181818
hsa-let-7b-5p	hsa-let-7b	.(((((((((((((((((((...)))))))))))))))))))...	0111111111111111111100	hsa-let-7b-5p	BIN00586	.((((((((((((.....((((...))))..))))))))))))...	0111111111111000001111	0.828571	0.318182
hsa-let-7b-5p	hsa-let-7b	.(((((((((((((((((((...)))))))))))))))))))...	0111111111111111111100	hsa-let-7b-5p	BIN00587	(((((.((.(((..(((((((....))))))).))).)).)))))..	1111101101110011111110	0.888889	0.272727
hsa-let-7b-5p	hsa-let-7b	.(((((((((((((((((((...)))))))))))))))))))...	0111111111111111111100	hsa-let-7b-5p	BIN00588	(((((((((((((((..((((...))))..))....)))))))))))))..	1111111111111110011110	1	0.181818
hsa-let-7b-5p	hsa-let-7b	.(((((((((((((((((((...)))))))))))))))))))...	0111111111111111111100	hsa-let-7b-5p	BIN00589	((((((.(((.((((.(((((....))))).......)))).))).))))))..	1111110111011110111110	0.945946	0.227273
hsa-let-7b-5p	hsa-let-7b	.(((((((((((((((((((...)))))))))))))))))))...	0111111111111111111100	hsa-let-7b-5p	BIN00590	.(((((....(((((.(((........))))))))...)))))...	0111110000111110111000	0.625	0.272727
hsa-let-7b-5p	hsa-let-7b	.(((((((((((((((((((...)))))))))))))))))))...	0111111111111111111100	hsa-let-7b-5p	BIN00591	((((((.((.(((((.(((((....))))))).))))).))))))..	1111110110111110111110	0.945946	0.227273
hsa-let-7b-5p	hsa-let-7b	.(((((((((((((((((((...)))))))))))))))))))...	0111111111111111111100	hsa-let-7b-5p	BIN00592	.(((((...((((((.(((((...))))))))))).)))))...	0111110001111110111110	0.828571	0.227273
hsa-let-7b-5p	hsa-let-7b	.(((((((((((((((((((...)))))))))))))))))))...	0111111111111111111100	hsa-let-7b-5p	BIN00593	.(((((...((((.(((.(((....))))))..)))).)))))...	0111110001111011101110	0.764706	0.272727
hsa-let-7b-5p	hsa-let-7b	.(((((((((((((((((((...)))))))))))))))))))...	0111111111111111111100	hsa-let-7b-5p	BIN00594	...((((....((((((((((....)))))))))).))))..	0001111000011111111110	0.69697	0.318182
hsa-let-7b-5p	hsa-let-7b	.(((((((((((((((((((...)))))))))))))))))))...	0111111111111111111100	hsa-let-7b-5p	BIN00595	.(((((((.(((....(((((....)))))..))))))))))...	0111111101110000111110	0.764706	0.272727
hsa-let-7b-5p	hsa-let-7b	.(((((((((((((((((((...)))))))))))))))))))...	0111111111111111111100	hsa-let-7b-5p	BIN00596	.((((((((((((((...((......)).))))))))))))))...	0111111111111110001100	0.828571	0.136364
hsa-let-7b-5p	hsa-let-7b	.(((((((((((((((((((...)))))))))))))))))))...	0111111111111111111100	hsa-let-7b-5p	BIN00597	..((((.(((((((..(((((....))))).)))))))..))))....	0011110111111100111110	0.828571	0.227273
hsa-let-7b-5p	hsa-let-7b	.(((((((((((((((((((...)))))))))))))))))))...	0111111111111111111100	hsa-let-7b-5p	BIN00598	..(((.(((((((.(((.(((...)))))).))))))))))....	0011101111111011101110	0.828571	0.227273
hsa-let-7b-5p	hsa-let-7b	.(((((((((((((((((((...)))))))))))))))))))...	0111111111111111111100	hsa-let-7b-5p	BIN00599	...(((((..(((((((((((....)))))))))))))))).....	0001111100111111111110	0.828571	0.227273
hsa-let-7b-5p	hsa-let-7b	.(((((((((((((((((((...)))))))))))))))))))...	0111111111111111111100	hsa-let-7b-5p	BIN00600	((.(((..(((((.(((((((....)))))))........)))))..)))))..	1101110011111011111110	0.888889	0.272727
hsa-let-7b-5p	hsa-let-7b	.(((((((((((((((((((...)))))))))))))))))))...	0111111111111111111100	hsa-let-7b-5p	BIN00601	...(((((.(((((((((((((...))))))).)))))).))))).....	0001111101111111111111	0.945946	0.227273
hsa-let-7b-5p	hsa-let-7b	.(((((((((((((((((((...)))))))))))))))))))...	0111111111111111111100	hsa-let-7b-5p	BIN00602	.(((((((((((..((((.........))))..)))))))))))...	0111111111110011110000	0.764706	0.181818
hsa-let-7b-5p	hsa-let-7b	.(((((((((((((((((((...)))))))))))))))))))...	0111111111111111111100	hsa-let-7b-5p	BIN00603	.(((((((((((((...(((((...))))).)))))))))))))...	0111111111111100011111	0.945946	0.227273
hsa-let-7b-5p	hsa-let-7b	.(((((((((((((((((((...)))))))))))))))))))...	0111111111111111111100	hsa-let-7b-5p	BIN00604	...((((((((((....((((....)))).......)))))))))).....	0001111111111000011110	0.69697	0.318182
hsa-let-7b-5p	hsa-let-7b	.(((((((((((((((((((...)))))))))))))))))))...	0111111111111111111100	hsa-let-7b-5p	BIN00605	.(((((((.(((((((((((......)))).))))))))))))))...	0111111101111111111100	0.945946	0.0454545
hsa-let-7b-5p	hsa-let-7b	.(((((((((((((((((((...)))))))))))))))))))...	0111111111111111111100	hsa-let-7b-5p	BIN00606	((.(((.((((((..((.((......)).))..)))))).))).))..	1101110111111001101100	0.764706	0.272727
hsa-let-7b-5p	hsa-let-7b	.(((((((((((((((((((...)))))))))))))))))))...	0111111111111111111100	hsa-let-7b-5p	BIN00607	.((((((.((((((((.........))))))))))))))...	0111111011111111000000	0.69697	0.227273
hsa-let-7b-5p	hsa-let-7b	.(((((((((((((((((((...)))))))))))))))))))...	0111111111111111111100	hsa-let-7b-5p	BIN00608	((((((((..(((.(((((.....)))))..))).....))))))))..	1111111100111011111000	0.828571	0.227273
hsa-let-7b-5p	hsa-let-7b	.(((((((((((((((((((...)))))))))))))))))))...	0111111111111111111100	hsa-let-7b-5p	BIN00609	(((((.(((.(((((.((((((...))))))))))).))).)))))..	1111101110111110111111	1	0.272727
hsa-let-7b-5p	hsa-let-7b	.(((((((((((((((((((...)))))))))))))))))))...	0111111111111111111100	hsa-let-7b-5p	BIN00610	((((((.((.((....((((((...)))))).)).))))))))..	1111110110110000111111	0.828571	0.409091
hsa-let-7b-5p	hsa-let-7b	.(((((((((((((((((((...)))))))))))))))))))...	0111111111111111111100	hsa-let-7b-5p	BIN00611	(((.((((.(((..((((.........)))).))))))))))..	1110111101110011110000	0.69697	0.318182
hsa-let-7b-5p	hsa-let-7b	.(((((((((((((((((((...)))))))))))))))))))...	0111111111111111111100	hsa-let-7b-5p	BIN00612	.(((((...((((((...(((...))).)))))).)))))...	0111110001111110001110	0.69697	0.318182
hsa-let-7b-5p	hsa-let-7b	.(((((((((((((((((((...)))))))))))))))))))...	0111111111111111111100	hsa-let-7b-5p	BIN00613	((.(((((.(((((...((((...)))).)))))))))).))..	1101111101111100011110	0.828571	0.318182
hsa-let-7b-5p	hsa-let-7b	.(((((((((((((((((((...)))))))))))))))))))...	0111111111111111111100	hsa-let-7b-5p	BIN00614	...(((((((((.((((.(((...)))))))))))))))).....	0001111111110111101110	0.828571	0.227273
hsa-let-7b-5p	hsa-let-7b	.(((((((((((((((((((...)))))))))))))))))))...	0111111111111111111100	hsa-let-7b-5p	BIN00615	((.(((((((((((....((...))....))))))))))).))..	1101111111111100001100	0.764706	0.272727
hsa-let-7b-5p	hsa-let-7b	.(((((((((((((((((((...)))))))))))))))))))...	0111111111111111111100	hsa-let-7b-5p	BIN00616	.((((..(((((...(((((...)))))..)))))))))...	0111100111110001111100	0.69697	0.227273
hsa-let-7b-5p	hsa-let-7b	.(((((((((((((((((((...)))))))))))))))))))...	0111111111111111111100	hsa-let-7b-5p	BIN00617	((((((((((((((...(((...))).......)))))))))))...)))..	1111111111111100011100	0.888889	0.181818
hsa-let-7b-5p	hsa-let-7b	.(((((((((((((((((((...)))))))))))))))))))...	0111111111111111111100	hsa-let-7b-5p	BIN00618	.(((((((.(((((.((((((....))))))......))))).)))))))...	0111111101111101111110	0.945946	0.136364
hsa-let-7b-5p	hsa-let-7b	.(((((((((((((((((((...)))))))))))))))))))...	0111111111111111111100	hsa-let-7b-5p	BIN00619	((.((.(((((((((((((((....)))))).))..))))))).))))..	1101101111111111111110	1	0.181818
hsa-let-7b-5p	hsa-let-7b	.(((((((((((((((((((...)))))))))))))))))))...	0111111111111111111100	hsa-let-7b-5p	BIN00620	.((((((((.(((...(((((....))))).)))..))))))))...	0111111110111000111110	0.828571	0.227273
hsa-let-7b-5p	hsa-let-7b	.(((((((((((((((((((...)))))))))))))))))))...	0111111111111111111100	hsa-let-7b-5p	BIN00621	..(((((((..(.(((((((......)))))))).)))))))....	0011111110010111111100	0.764706	0.181818
hsa-let-7b-5p	hsa-let-7b	.(((((((((((((((((((...)))))))))))))))))))...	0111111111111111111100	hsa-let-7b-5p	BIN00622	((((((((((((..(((((((....)))))..)).....))))))))).)))..	1111111111110011111110	1	0.181818
hsa-let-7b-5p	hsa-let-7b	.(((((((((((((((((((...)))))))))))))))))))...	0111111111111111111100	hsa-let-7b-5p	BIN00623	.((((....((((((((((((....)))))))))))).))))...	0111100001111111111110	0.828571	0.227273
hsa-let-7b-5p	hsa-let-7b	.(((((((((((((((((((...)))))))))))))))))))...	0111111111111111111100	hsa-let-7b-5p	BIN00624	..(((((((.((((((((((....)))))))))).)))))))....	0011111110111111111100	0.888889	0.0909091
hsa-let-7b-5p	hsa-let-7b	.(((((((((((((((((((...)))))))))))))))))))...	0111111111111111111100	hsa-let-7b-5p	BIN00625	((((((((.((((.((......)).))))..))))))))..	1111111101111011000000	0.69697	0.318182
hsa-let-7b-5p	hsa-let-7b	.(((((((((((((((((((...)))))))))))))))))))...	0111111111111111111100	hsa-let-7b-5p	BIN00626	......(((((((...(((((...))))).)))))))........	0000001111111000111110	0.548387	0.409091
hsa-let-7b-5p	hsa-let-7b	.(((((((((((((((((((...)))))))))))))))))))...	0111111111111111111100	hsa-let-7b-5p	BIN00627	..((((((..(((.(((((((....))))))).))).))))))....	0011111100111011111110	0.828571	0.227273
hsa-let-7b-5p	hsa-let-7b	.(((((((((((((((((((...)))))))))))))))))))...	0111111111111111111100	hsa-let-7b-5p	BIN00628	...(((((.(((....((((((...))))))..)))))))).....	0001111101110000111111	0.69697	0.409091
hsa-let-7b-5p	hsa-let-7b	.(((((((((((((((((((...)))))))))))))))))))...	0111111111111111111100	hsa-let-7b-5p	BIN00629	...(((.((((((.(((((((....)))))))...))))))))).....	0001110111111011111110	0.828571	0.227273
hsa-let-7b-5p	hsa-let-7b	.(((((((((((((((((((...)))))))))))))))))))...	0111111111111111111100	hsa-let-7b-5p	BIN00630	.((((.(((((((.(((.(((...)))))).)))))))......))))...	0111101111111011101110	0.888889	0.181818
hsa-let-7b-5p	hsa-let-7b	.(((((((((((((((((((...)))))))))))))))))))...	0111111111111111111100	hsa-let-7b-5p	BIN00631	(((((.(((.(((((.((((((...))))))))))).))).)))))..	1111101110111110111111	1	0.272727
hsa-let-7b-5p	hsa-let-7b	.(((((((((((((((((((...)))))))))))))))))))...	0111111111111111111100	hsa-let-7b-5p	BIN00632	.(((((((.(((.((((((.......)))))).))))))))))...	0111111101110111111000	0.828571	0.136364
hsa-let-7b-5p	hsa-let-7b	.(((((((((((((((((((...)))))))))))))))))))...	0111111111111111111100	hsa-let-7b-5p	BIN00633	((.(((.((((((((.((((......))))))))))))...)))))..	1101110111111110111100	0.888889	0.181818
hsa-let-7b-5p	hsa-let-7b	.(((((((((((((((((((...)))))))))))))))))))...	0111111111111111111100	hsa-let-7b-5p	BIN00634	...(((((..(((((((((((....))))))))..)))...))))).....	0001111100111111111110	0.828571	0.227273
hsa-let-7b-5p	hsa-let-7b	.(((((((((((((((((((...)))))))))))))))))))...	0111111111111111111100	hsa-let-7b-5p	BIN00635	.(((((.(((((.(((.((((....)))))))..))))))))))...	0111110111110111011110	0.888889	0.181818
hsa-let-7b-5p	hsa-let-7b	.(((((((((((((((((((...)))))))))))))))))))...	0111111111111111111100	hsa-let-7b-5p	BIN00636	.((((.(((((...((((((....))))))...))))).))))...	0111101111100011111100	0.764706	0.181818
hsa-let-7b-5p	hsa-let-7b	.(((((((((((((((((((...)))))))))))))))))))...	0111111111111111111100	hsa-let-7b-5p	BIN00637	.(((((((((((.(((((.((...)).))))))))))))))))...	0111111111110111110110	0.945946	0.136364
hsa-let-7b-5p	hsa-let-7b	.(((((((((((((((((((...)))))))))))))))))))...	0111111111111111111100	hsa-let-7b-5p	BIN00638	.(((((((.(((((............))))))))))))...	0111111101111100000000	0.548387	0.318182
hsa-let-7b-5p	hsa-let-7b	.(((((((((((((((((((...)))))))))))))))))))...	0111111111111111111100	hsa-let-7b-5p	BIN00639	(((.(((((((((((...(((...)))...))))))))))))))..	1110111111111110001110	0.888889	0.272727
hsa-let-7b-5p	hsa-let-7b	.(((((((((((((((((((...)))))))))))))))))))...	0111111111111111111100	hsa-let-7b-5p	BIN00640	..((((((((((((..((((......))))......))))))))))))....	0011111111111100111100	0.828571	0.136364
hsa-let-7b-5p	hsa-let-7b	.(((((((((((((((((((...)))))))))))))))))))...	0111111111111111111100	hsa-let-7b-5p	BIN00641	((((((((....(((((((((...))))))))).))))))))..	1111111100001111111110	0.888889	0.272727
hsa-let-7b-5p	hsa-let-7b	.(((((((((((((((((((...)))))))))))))))))))...	0111111111111111111100	hsa-let-7b-5p	BIN00642	(((((..((.((..(((((((....))))))).))))..)))))..	1111100110110011111110	0.828571	0.318182
hsa-let-7b-5p	hsa-let-7b	.(((((((((((((((((((...)))))))))))))))))))...	0111111111111111111100	hsa-let-7b-5p	BIN00643	.(((((.((((((.((.(((((...))))).)).))).))))))))...	0111110111111011011111	0.945946	0.227273
hsa-let-7b-5p	hsa-let-7b	.(((((((((((((((((((...)))))))))))))))))))...	0111111111111111111100	hsa-let-7b-5p	BIN00644	.(((((..(((((((...((((...))))))))))))))))...	0111110011111110001111	0.828571	0.318182
hsa-let-7b-5p	hsa-let-7b	.(((((((((((((((((((...)))))))))))))))))))...	0111111111111111111100	hsa-let-7b-5p	BIN00645	.((((((..(((((((((((((...))))))))).....))))))))))...	0111111001111111111111	1	0.181818
hsa-let-7b-5p	hsa-let-7b	.(((((((((((((((((((...)))))))))))))))))))...	0111111111111111111100	hsa-let-7b-5p	BIN00646	..((((...(((.(((((((((...)))))))))..)))...))))....	0011110001110111111111	0.828571	0.318182
hsa-let-7b-5p	hsa-let-7b	.(((((((((((((((((((...)))))))))))))))))))...	0111111111111111111100	hsa-let-7b-5p	BIN00647	(((((((((.(((((...((......)).))))))))))))))..	1111111110111110001100	0.828571	0.227273
hsa-let-7b-5p	hsa-let-7b	.(((((((((((((((((((...)))))))))))))))))))...	0111111111111111111100	hsa-let-7b-5p	BIN00648	(((((((.(((.(((((((((....)))))..))))...))))))))))..	1111111011101111111110	1	0.181818
hsa-let-7b-5p	hsa-let-7b	.(((((((((((((((((((...)))))))))))))))))))...	0111111111111111111100	hsa-let-7b-5p	BIN00649	.((((.(((((...(.(((((....)))))).)))))))))...	0111101111100010111110	0.764706	0.272727
hsa-let-7b-5p	hsa-let-7b	.(((((((((((((((((((...)))))))))))))))))))...	0111111111111111111100	hsa-let-7b-5p	BIN00650	((.(((..(((((((.((((((...))))))))))))))))))..	1101110011111110111111	0.945946	0.318182
hsa-let-7b-5p	hsa-let-7b	.(((((((((((((((((((...)))))))))))))))))))...	0111111111111111111100	hsa-let-7b-5p	BIN00651	..((((((((((.(((.(((......)))))).))))))))))....	0011111111110111011100	0.828571	0.136364
hsa-let-7b-5p	hsa-let-7b	.(((((((((((((((((((...)))))))))))))))))))...	0111111111111111111100	hsa-let-7b-5p	BIN00652	((.((..((.(((((.(((((....))))))))))))..))))..	1101100110111110111110	0.828571	0.318182
hsa-let-7b-5p	hsa-let-7b	.(((((((((((((((((((...)))))))))))))))))))...	0111111111111111111100	hsa-let-7b-5p	BIN00653	((((((((((((..((.(((.....))).))..))))))))))))..	1111111111110011011100	0.888889	0.181818
hsa-let-7b-5p	hsa-let-7b	.(((((((((((((((((((...)))))))))))))))))))...	0111111111111111111100	hsa-let-7b-5p	BIN00654	.((((((((((((((.((((......)))).))))))))))))))...	0111111111111110111100	0.945946	0.0454545
hsa-let-7b-5p	hsa-let-7b	.(((((((((((((((((((...)))))))))))))))))))...	0111111111111111111100	hsa-let-7b-5p	BIN00655	((((((((((((.((.((((......))))..)).)))).))))))))..	1111111111110110111100	0.945946	0.136364
hsa-let-7b-5p	hsa-let-7b	.(((((((((((((((((((...)))))))))))))))))))...	0111111111111111111100	hsa-let-7b-5p	BIN00656	...((.(((((((((((.((......))))))))))...))).)).....	0001101111111111101100	0.764706	0.181818
hsa-let-7b-5p	hsa-let-7b	.(((((((((((((((((((...)))))))))))))))))))...	0111111111111111111100	hsa-let-7b-5p	BIN00657	((((((.(((((((((((((......))))))).)))))).))))))..	1111110111111111111100	1	0.0909091
hsa-let-7b-5p	hsa-let-7b	.(((((((((((((((((((...)))))))))))))))))))...	0111111111111111111100	hsa-let-7b-5p	BIN00658	.(((((((((((((((((((((...))))))))...)))))))).........)))))...	0111111111111111111111	0.9	0.0909091
hsa-let-7b-5p	hsa-let-7b	.(((((((((((((((((((...)))))))))))))))))))...	0111111111111111111100	hsa-let-7b-5p	BIN00659	((((((((...((((.(((((....)))))))))...))))))))..	1111111100011110111110	0.888889	0.272727
hsa-let-7b-5p	hsa-let-7b	.(((((((((((((((((((...)))))))))))))))))))...	0111111111111111111100	hsa-let-7b-5p	BIN00660	.((((.((..((((((((((......)))))).....)))).)).))))...	0111101100111111111100	0.828571	0.136364
hsa-let-7b-5p	hsa-let-7b	.(((((((((((((((((((...)))))))))))))))))))...	0111111111111111111100	hsa-let-7b-5p	BIN00661	...((.(((((((((((((((....)).)))))))...)))))))).....	0001101111111111111110	0.888889	0.181818
hsa-let-7b-5p	hsa-let-7b	.(((((((((((((((((((...)))))))))))))))))))...	0111111111111111111100	hsa-let-7b-5p	BIN00662	.(((.((((.((..((((((((...)))))))))).)))).)))...	0111011110110011111111	0.888889	0.272727
hsa-let-7b-5p	hsa-let-7b	.(((((((((((((((((((...)))))))))))))))))))...	0111111111111111111100	hsa-let-7b-5p	BIN00663	((.(((((.((((...((((......)))).....))))....))))).))..	1101111101111000111100	0.764706	0.272727
hsa-let-7b-5p	hsa-let-7b	.(((((((((((((((((((...)))))))))))))))))))...	0111111111111111111100	hsa-let-7b-5p	BIN00664	.((((((((.((..((((((((...))).))))).)).))))))))...	0111111110110011111111	0.945946	0.227273
hsa-let-7b-5p	hsa-let-7b	.(((((((((((((((((((...)))))))))))))))))))...	0111111111111111111100	hsa-let-7b-5p	BIN00665	((((((...(((...(((((((...)))))))..)))))))))..	1111110001110001111111	0.828571	0.409091
hsa-let-7b-5p	hsa-let-7b	.(((((((((((((((((((...)))))))))))))))))))...	0111111111111111111100	hsa-let-7b-5p	BIN00666	...(((((((((......(((....)))...))))))))).....	0001111111110000001110	0.548387	0.409091
hsa-let-7b-5p	hsa-let-7b	.(((((((((((((((((((...)))))))))))))))))))...	0111111111111111111100	hsa-let-7b-5p	BIN00667	.((((.(((.(((((.(((((....)))))))))))))))))...	0111101110111110111110	0.888889	0.181818
hsa-let-7b-5p	hsa-let-7b	.(((((((((((((((((((...)))))))))))))))))))...	0111111111111111111100	hsa-let-7b-5p	BIN00668	(((((((((.((((...(((....))).)))).))).))))))..	1111111110111100011100	0.828571	0.227273
hsa-let-7b-5p	hsa-let-7b	.(((((((((((((((((((...)))))))))))))))))))...	0111111111111111111100	hsa-let-7b-5p	BIN00669	(((((((((....((.((((...))))..))...)))))))))..	1111111110000110111100	0.764706	0.272727
hsa-let-7b-5p	hsa-let-7b	.(((((((((((((((((((...)))))))))))))))))))...	0111111111111111111100	hsa-let-7b-5p	BIN00670	((((((...((((((...(((....))).))))))))))))..	1111110001111110001110	0.764706	0.363636
hsa-let-7b-5p	hsa-let-7b	.(((((((((((((((((((...)))))))))))))))))))...	0111111111111111111100	hsa-let-7b-5p	BIN00671	(((((..(((((....(((((...))))).)))))...)))))..	1111100111110000111110	0.764706	0.363636
hsa-let-7b-5p	hsa-let-7b	.(((((((((((((((((((...)))))))))))))))))))...	0111111111111111111100	hsa-let-7b-5p	BIN00672	...((((((((((((.((.((...)).)).))))))))).....))).....	0001111111111110110110	0.828571	0.227273
hsa-let-7b-5p	hsa-let-7b	.(((((((((((((((((((...)))))))))))))))))))...	0111111111111111111100	hsa-let-7b-5p	BIN00673	.((((.((..(((.(((((((....))))).)).)))..))))))...	0111101100111011111110	0.828571	0.227273
hsa-let-7b-5p	hsa-let-7b	.(((((((((((((((((((...)))))))))))))))))))...	0111111111111111111100	hsa-let-7b-5p	BIN00674	..(((((((.(((((.(((((....)))))))))))))))))....	0011111110111110111110	0.888889	0.181818
hsa-let-7b-5p	hsa-let-7b	.(((((((((((((((((((...)))))))))))))))))))...	0111111111111111111100	hsa-let-7b-5p	BIN00675	..((((((((((((((((((......)))))))))))......)))))))....	0011111111111111111100	0.945946	0.0454545
hsa-let-7b-5p	hsa-let-7b	.(((((((((((((((((((...)))))))))))))))))))...	0111111111111111111100	hsa-let-7b-5p	BIN00676	.(((((((((((............)))))))))))...	0111111111110000000000	0.466667	0.363636
hsa-let-7b-5p	hsa-let-7b	.(((((((((((((((((((...)))))))))))))))))))...	0111111111111111111100	hsa-let-7b-5p	BIN00677	.(((((((.(((....((((......)))).))).)))))))...	0111111101110000111100	0.69697	0.227273
hsa-let-7b-5p	hsa-let-7b	.(((((((((((((((((((...)))))))))))))))))))...	0111111111111111111100	hsa-let-7b-5p	BIN00678	.(((((.((((((((((((((...))))).))..............)))))))....)))))...	0111110111111111111110	1	0.0909091
hsa-let-7b-5p	hsa-let-7b	.(((((((((((((((((((...)))))))))))))))))))...	0111111111111111111100	hsa-let-7b-5p	BIN00679	...((.((((((((.(((((......))))))))))))))).....	0001101111111101111100	0.764706	0.181818
hsa-let-7b-5p	hsa-let-7b	.(((((((((((((((((((...)))))))))))))))))))...	0111111111111111111100	hsa-let-7b-5p	BIN00680	.(((((((..(((((.((((((...)))))))))))....))......................)))))...	0111111100111110111111	0.945946	0.227273
hsa-let-7b-5p	hsa-let-7b	.(((((((((((((((((((...)))))))))))))))))))...	0111111111111111111100	hsa-let-7b-5p	BIN00681	(((((((((...((((((((...))))))))......)))..))))))..	1111111110001111111100	0.888889	0.181818
hsa-let-7b-5p	hsa-let-7b	.(((((((((((((((((((...)))))))))))))))))))...	0111111111111111111100	hsa-let-7b-5p	BIN00682	...((((((((((((.........)))))))))))).....	0001111111111110000000	0.548387	0.318182
hsa-let-7b-5p	hsa-let-7b	.(((((((((((((((((((...)))))))))))))))))))...	0111111111111111111100	hsa-let-7b-5p	BIN00683	.(((((.((((((...((((...)))).)))))).)))))...	0111110111111000111100	0.764706	0.181818
hsa-let-7b-5p	hsa-let-7b	.(((((((((((((((((((...)))))))))))))))))))...	0111111111111111111100	hsa-let-7b-5p	BIN00684	..((((((..(((((.((((...)))))))))))))))....	0011111100111110111100	0.764706	0.181818
hsa-let-7b-5p	hsa-let-7b	.(((((((((((((((((((...)))))))))))))))))))...	0111111111111111111100	hsa-let-7b-5p	BIN00685	(((((..((.((((((..((...)).))))))....)).)))))..	1111100110111111001100	0.764706	0.272727
hsa-let-7b-5p	hsa-let-7b	.(((((((((((((((((((...)))))))))))))))))))...	0111111111111111111100	hsa-let-7b-5p	BIN00686	...(((((((((((((((((...))))))....)))))...)))))).....	0001111111111111111100	0.888889	0.0909091
hsa-let-7b-5p	hsa-let-7b	.(((((((((((((((((((...)))))))))))))))))))...	0111111111111111111100	hsa-let-7b-5p	BIN00687	.((((.((..((((((((((((...))))))..))))))...)).))))...	0111101100111111111111	0.945946	0.227273
hsa-let-7b-5p	hsa-let-7b	.(((((((((((((((((((...)))))))))))))))))))...	0111111111111111111100	hsa-let-7b-5p	BIN00688	..((((.(((((..(((((...))))).)))))))))....	0011110111110011111000	0.69697	0.227273
hsa-let-7b-5p	hsa-let-7b	.(((((((((((((((((((...)))))))))))))))))))...	0111111111111111111100	hsa-let-7b-5p	BIN00689	(((((((.((((.((((.(((....))))))))))))))))))..	1111111011110111101110	0.945946	0.227273
hsa-let-7b-5p	hsa-let-7b	.(((((((((((((((((((...)))))))))))))))))))...	0111111111111111111100	hsa-let-7b-5p	BIN00690	(((((((.(((((...((((((...)))))).)))))......)))))))..	1111111011111000111111	0.945946	0.318182
hsa-let-7b-5p	hsa-let-7b	.(((((((((((((((((((...)))))))))))))))))))...	0111111111111111111100	hsa-let-7b-5p	BIN00691	.((((..((.(((.(((.(((....)))..))).)))))..))))...	0111100110111011101110	0.764706	0.272727
hsa-let-7b-5p	hsa-let-7b	.(((((((((((((((((((...)))))))))))))))))))...	0111111111111111111100	hsa-let-7b-5p	BIN00692	...((((((.(((.((((((......))))))..))))))))).....	0001111110111011111100	0.764706	0.181818
hsa-let-7b-5p	hsa-let-7b	.(((((((((((((((((((...)))))))))))))))))))...	0111111111111111111100	hsa-let-7b-5p	BIN00693	(((((.(((((((((.(((((...))))).))........))))))))))))..	1111101111111110111110	1	0.181818
hsa-let-7b-5p	hsa-let-7b	.(((((((((((((((((((...)))))))))))))))))))...	0111111111111111111100	hsa-let-7b-5p	BIN00694	.(((((.(((((....(((((...)))))....)))))..)))))...	0111110111110000111110	0.764706	0.272727
hsa-let-7b-5p	hsa-let-7b	.(((((((((((((((((((...)))))))))))))))))))...	0111111111111111111100	hsa-let-7b-5p	BIN00695	.(((((((.(((((((((((......)))))))).))).)))))))...	0111111101111111111100	0.945946	0.0454545
hsa-let-7b-5p	hsa-let-7b	.(((((((((((((((((((...)))))))))))))))))))...	0111111111111111111100	hsa-let-7b-5p	BIN00696	.(((((((.((((...............)))))))))))...	0111111101111000000000	0.466667	0.363636
hsa-let-7b-5p	hsa-let-7b	.(((((((((((((((((((...)))))))))))))))))))...	0111111111111111111100	hsa-let-7b-5p	BIN00697	.((((((..((((.((((((....))))).).))))....))))))...	0111111001111011111100	0.828571	0.136364
hsa-let-7b-5p	hsa-let-7b	.(((((((((((((((((((...)))))))))))))))))))...	0111111111111111111100	hsa-let-7b-5p	BIN00698	..((((.....(((((((((......)))))))))......))))....	0011110000011111111100	0.625	0.272727
hsa-let-7b-5p	hsa-let-7b	.(((((((((((((((((((...)))))))))))))))))))...	0111111111111111111100	hsa-let-7b-5p	BIN00699	..((((.((.(((((.(((((....))))))))))))))))....	0011110110111110111110	0.828571	0.227273
hsa-let-7b-5p	hsa-let-7b	.(((((((((((((((((((...)))))))))))))))))))...	0111111111111111111100	hsa-let-7b-5p	BIN00700	...(((...((((((...(((...))).)))))).))).....	0001110001111110001110	0.548387	0.409091
hsa-let-7b-5p	hsa-let-7b	.(((((((((((((((((((...)))))))))))))))))))...	0111111111111111111100	hsa-let-7b-5p	BIN00701	...((((((..((((((((((....))).)))))))........)))))).....	0001111110011111111110	0.828571	0.227273
hsa-let-7b-5p	hsa-let-7b	.(((((((((((((((((((...)))))))))))))))))))...	0111111111111111111100	hsa-let-7b-5p	BIN00702	...((((((((((((.(((((...))))).)))))..))))))).....	0001111111111110111110	0.888889	0.181818
hsa-let-7b-5p	hsa-let-7b	.(((((((((((((((((((...)))))))))))))))))))...	0111111111111111111100	hsa-let-7b-5p	BIN00703	..((((..(((((.((((((.....)))))).....))))).))))....	0011110011111011111100	0.764706	0.181818
hsa-let-7b-5p	hsa-let-7b	.(((((((((((((((((((...)))))))))))))))))))...	0111111111111111111100	hsa-let-7b-5p	BIN00704	...(((((((((..(((((((...)))))))..)))).))))).....	0001111111110011111110	0.828571	0.227273
hsa-let-7b-5p	hsa-let-7b	.(((((((((((((((((((...)))))))))))))))))))...	0111111111111111111100	hsa-let-7b-5p	BIN00705	...((((((((..((.(((((...))))).))...)))))))).....	0001111111100110111110	0.764706	0.272727
hsa-let-7b-5p	hsa-let-7b	.(((((((((((((((((((...)))))))))))))))))))...	0111111111111111111100	hsa-let-7b-5p	BIN00706	.(((((.(((((....((((((...)))))).)))))....)))))...	0111110111110000111111	0.828571	0.318182
hsa-let-7b-5p	hsa-let-7b	.(((((((((((((((((((...)))))))))))))))))))...	0111111111111111111100	hsa-let-7b-5p	BIN00707	.((.((((.((((...((((.....))))...)))))))).))...	0110111101111000111100	0.69697	0.227273
hsa-let-7b-5p	hsa-let-7b	.(((((((((((((((((((...)))))))))))))))))))...	0111111111111111111100	hsa-let-7b-5p	BIN00708	..((((.((((((((.(((((....)))))))))))))))))....	0011110111111110111110	0.888889	0.181818
hsa-let-7b-5p	hsa-let-7b	.(((((((((((((((((((...)))))))))))))))))))...	0111111111111111111100	hsa-let-7b-5p	BIN00709	.((((..((.((((((((((......)))))))...............))).))..))))...	0111100110111111111100	0.828571	0.136364
hsa-let-7b-5p	hsa-let-7b	.(((((((((((((((((((...)))))))))))))))))))...	0111111111111111111100	hsa-let-7b-5p	BIN00710	...((((((.(((((.((((......)))))).........)))....)))))).	0001111110111110111100	0.764706	0.181818
hsa-let-7b-5p	hsa-let-7b	.(((((((((((((((((((...)))))))))))))))))))...	0111111111111111111100	hsa-let-7b-5p	BIN00711	(((((.(((((((.((......)).))))))))))))..	1111101111111011000000	0.69697	0.318182
hsa-let-7b-5p	hsa-let-7b	.(((((((((((((((((((...)))))))))))))))))))...	0111111111111111111100	hsa-let-7b-5p	BIN00712	...(((.....(((..(((((....))))).))).....)))...	0001110000011100111110	0.466667	0.454545
hsa-let-7b-5p	hsa-let-7b	.(((((((((((((((((((...)))))))))))))))))))...	0111111111111111111100	hsa-let-7b-5p	BIN00713	((.(((.((((((..((((((...)))))))))))))))))..	1101110111111001111110	0.888889	0.272727
hsa-let-7b-5p	hsa-let-7b	.(((((((((((((((((((...)))))))))))))))))))...	0111111111111111111100	hsa-let-7b-5p	BIN00714	(((((((((.(((((.((..........))))))).)))))))))..	1111111110111110110000	0.828571	0.227273
hsa-let-7b-5p	hsa-let-7b	.(((((((((((((((((((...)))))))))))))))))))...	0111111111111111111100	hsa-let-7b-5p	BIN00715	((.(((((((.(((((((....))))).)).)))))))))..	1101111111011111110000	0.828571	0.227273
hsa-let-7b-5p	hsa-let-7b	.(((((((((((((((((((...)))))))))))))))))))...	0111111111111111111100	hsa-let-7b-5p	BIN00716	((((((((((..(((((((......)))))))....))))))))))..	1111111111001111111000	0.888889	0.181818
hsa-let-7b-5p	hsa-let-7b	.(((((((((((((((((((...)))))))))))))))))))...	0111111111111111111100	hsa-let-7b-5p	BIN00717	..(((.(((((((..........)))))))...)))....	0011101111111000000000	0.37931	0.409091
hsa-let-7b-5p	hsa-let-7b	.(((((((((((((((((((...)))))))))))))))))))...	0111111111111111111100	hsa-let-7b-5p	BIN00718	.(((((((..(((.((......)).)))..)))))))...	0111111100111011000000	0.548387	0.318182
hsa-let-7b-5p	hsa-let-7b	.(((((((((((((((((((...)))))))))))))))))))...	0111111111111111111100	hsa-let-7b-5p	BIN00719	.((((.((.((((...(((((...))))).)))))).))))...	0111101101111000111110	0.764706	0.272727
hsa-let-7b-5p	hsa-let-7b	.(((((((((((((((((((...)))))))))))))))))))...	0111111111111111111100	hsa-let-7b-5p	BIN00720	.((((...(((((...(((((...)))))......)))))..))))...	0111100011111000111110	0.69697	0.318182
hsa-let-7b-5p	hsa-let-7b	.(((((((((((((((((((...)))))))))))))))))))...	0111111111111111111100	hsa-let-7b-5p	BIN00721	.(((((.((((((..((((((...))))))))))))...................)))))...	0111110111111001111110	0.888889	0.181818
hsa-let-7b-5p	hsa-let-7b	.(((((((((((((((((((...)))))))))))))))))))...	0111111111111111111100	hsa-let-7b-5p	BIN00722	....(((((.((....((((((...))))))...)).)))))......	0000111110110000111111	0.625	0.454545
hsa-let-7b-5p	hsa-let-7b	.(((((((((((((((((((...)))))))))))))))))))...	0111111111111111111100	hsa-let-7b-5p	BIN00723	(((((((((((.(((.((((.....)))).)))........)))))))))))..	1111111111101110111100	0.945946	0.136364
hsa-let-7b-5p	hsa-let-7b	.(((((((((((((((((((...)))))))))))))))))))...	0111111111111111111100	hsa-let-7b-5p	BIN00724	(((....(((((((((((((......))))))))))))).)))..	1110000111111111111100	0.828571	0.227273
hsa-let-7b-5p	hsa-let-7b	.(((((((((((((((((((...)))))))))))))))))))...	0111111111111111111100	hsa-let-7b-5p	BIN00725	.((((((((.((....((((((...)))))).)).))))))))...	0111111110110000111111	0.828571	0.318182
hsa-let-7b-5p	hsa-let-7b	.(((((((((((((((((((...)))))))))))))))))))...	0111111111111111111100	hsa-let-7b-5p	BIN00726	.(((((((...((((.((((((...))))))))))....)))).)))...	0111111100011110111111	0.888889	0.272727
hsa-let-7b-5p	hsa-let-7b	.(((((((((((((((((((...)))))))))))))))))))...	0111111111111111111100	hsa-let-7b-5p	BIN00727	((((((.((((((((.((((((...)))))))))))))).........))))))..	1111110111111110111111	0.948718	0.227273
hsa-let-7b-5p	hsa-let-7b	.(((((((((((((((((((...)))))))))))))))))))...	0111111111111111111100	hsa-let-7b-5p	BIN00728	.(((((.(((((..((((((((...)))))))).)))))...)))))...	0111110111110011111111	0.945946	0.227273
hsa-let-7b-5p	hsa-let-7b	.(((((((((((((((((((...)))))))))))))))))))...	0111111111111111111100	hsa-let-7b-5p	BIN00729	.(((((((.(((((.(((........)))))))).)))))))...	0111111101111101110000	0.764706	0.181818
hsa-let-7b-5p	hsa-let-7b	.(((((((((((((((((((...)))))))))))))))))))...	0111111111111111111100	hsa-let-7b-5p	BIN00730	.((((((((((((...((((((...)))))).))))........))))))))...	0111111111111000111111	0.945946	0.227273
hsa-let-7b-5p	hsa-let-7b	.(((((((((((((((((((...)))))))))))))))))))...	0111111111111111111100	hsa-let-7b-5p	BIN00731	.(((((((.((((...(((((...))))).)))).)))))))...	0111111101111000111110	0.828571	0.227273
hsa-let-7b-5p	hsa-let-7b	.(((((((((((((((((((...)))))))))))))))))))...	0111111111111111111100	hsa-let-7b-5p	BIN00732	((((((((((((..((((((......)))))))))))...)))))))..	1111111111110011111100	0.945946	0.136364
hsa-let-7b-5p	hsa-let-7b	.(((((((((((((((((((...)))))))))))))))))))...	0111111111111111111100	hsa-let-7b-5p	BIN00733	.((..((((((((((.((((....))))))))))))))....))...	0110011111111110111100	0.828571	0.136364
hsa-let-7b-5p	hsa-let-7b	.(((((((((((((((((((...)))))))))))))))))))...	0111111111111111111100	hsa-let-7b-5p	BIN00734	...((.((.(((((((((..........))))))))))))).....	0001101101111111110000	0.625	0.272727
hsa-let-7b-5p	hsa-let-7b	.(((((((((((((((((((...)))))))))))))))))))...	0111111111111111111100	hsa-let-7b-5p	BIN00735	((.(((.((.((((((((..........)))))))))).))).))..	1101110110111111110000	0.764706	0.272727
hsa-let-7b-5p	hsa-let-7b	.(((((((((((((((((((...)))))))))))))))))))...	0111111111111111111100	hsa-let-7b-5p	BIN00736	((((((((((((..(((((((....)))))))))))))))))))..	1111111111110011111110	1	0.181818
hsa-let-7b-5p	hsa-let-7b	.(((((((((((((((((((...)))))))))))))))))))...	0111111111111111111100	hsa-let-7b-5p	BIN00737	.((((((((.((((..(((((....)))))..)))).))))))))...	0111111110111100111110	0.888889	0.181818
hsa-let-7b-5p	hsa-let-7b	.(((((((((((((((((((...)))))))))))))))))))...	0111111111111111111100	hsa-let-7b-5p	BIN00738	(((((....((((.((((((......))))))....)))))))))..	1111100001111011111100	0.764706	0.272727
hsa-let-7b-5p	hsa-let-7b	.(((((((((((((((((((...)))))))))))))))))))...	0111111111111111111100	hsa-let-7b-5p	BIN00739	(((((.(((((((...((((......))))....))))))))))))..	1111101111111000111100	0.828571	0.227273
hsa-let-7b-5p	hsa-let-7b	.(((((((((((((((((((...)))))))))))))))))))...	0111111111111111111100	hsa-let-7b-5p	BIN00740	...(((.((((((((((((((....)))))....)))))))))....))).....	0001110111111111111110	0.888889	0.181818
hsa-let-7b-5p	hsa-let-7b	.(((((((((((((((((((...)))))))))))))))))))...	0111111111111111111100	hsa-let-7b-5p	BIN00741	(((((((((((((.((..((((...))))...)).))))..)))))))))..	1111111111111011001111	1	0.272727
hsa-let-7b-5p	hsa-let-7b	.(((((((((((((((((((...)))))))))))))))))))...	0111111111111111111100	hsa-let-7b-5p	BIN00742	.((((((((((((((((((((....)))))))...........)))))))))))))...	0111111111111111111110	0.948718	0.0454545
hsa-let-7b-5p	hsa-let-7b	.(((((((((((((((((((...)))))))))))))))))))...	0111111111111111111100	hsa-let-7b-5p	BIN00743	(((((....((((((((((((....)))))))))))).)))))..	1111100001111111111110	0.888889	0.272727
hsa-let-7b-5p	hsa-let-7b	.(((((((((((((((((((...)))))))))))))))))))...	0111111111111111111100	hsa-let-7b-5p	BIN00744	.((((.(((.((....(((((....))))))).)))..))))...	0111101110110000111110	0.69697	0.318182
hsa-let-7b-5p	hsa-let-7b	.(((((((((((((((((((...)))))))))))))))))))...	0111111111111111111100	hsa-let-7b-5p	BIN00745	(((((((((.(((.(((.....))).))).)))))))))..	1111111110111011100000	0.764706	0.272727
hsa-let-7b-5p	hsa-let-7b	.(((((((((((((((((((...)))))))))))))))))))...	0111111111111111111100	hsa-let-7b-5p	BIN00746	..((((((..(((((.((((((...)))))).)))))..))....))))....	0011111100111110111111	0.888889	0.272727
hsa-let-7b-5p	hsa-let-7b	.(((((((((((((((((((...)))))))))))))))))))...	0111111111111111111100	hsa-let-7b-5p	BIN00747	...((((((((((.(((((........)))))..)))))))...))).....	0001111111111011111000	0.764706	0.181818
hsa-let-7b-5p	hsa-let-7b	.(((((((((((((((((((...)))))))))))))))))))...	0111111111111111111100	hsa-let-7b-5p	BIN00748	.(((((((.(((..((((((......))))))..))).)))))))...	0111111101110011111100	0.828571	0.136364
hsa-let-7b-5p	hsa-let-7b	.(((((((((((((((((((...)))))))))))))))))))...	0111111111111111111100	hsa-let-7b-5p	BIN00749	.(((((.(((((((((((((......)))))).................))))))).)))))...	0111110111111111111100	0.945946	0.0454545
hsa-let-7b-5p	hsa-let-7b	.(((((((((((((((((((...)))))))))))))))))))...	0111111111111111111100	hsa-let-7b-5p	BIN00750	...(((((..(((.((((((......))))))....)))))))).....	0001111100111011111100	0.69697	0.227273
hsa-let-7b-5p	hsa-let-7b	.(((((((((((((((((((...)))))))))))))))))))...	0111111111111111111100	hsa-let-7b-5p	BIN00751	(((((....((((..(((((((...))))))))))))))))..	1111100001111001111111	0.828571	0.409091
hsa-let-7b-5p	hsa-let-7b	.(((((((((((((((((((...)))))))))))))))))))...	0111111111111111111100	hsa-let-7b-5p	BIN00752	.(((((((.(((((((((((((...)))))))......)))))).)))))))...	0111111101111111111111	0.948718	0.136364
hsa-let-7b-5p	hsa-let-7b	.(((((((((((((((((((...)))))))))))))))))))...	0111111111111111111100	hsa-let-7b-5p	BIN00753	.((((((((((((..((.((((...)))))).......)))))))...)))))...	0111111111111001101111	0.945946	0.227273
hsa-let-7b-5p	hsa-let-7b	.(((((((((((((((((((...)))))))))))))))))))...	0111111111111111111100	hsa-let-7b-5p	BIN00754	...(((.(((((((((..((((...))))..))))))))).....))).....	0001110111111111001111	0.828571	0.318182
hsa-let-7b-5p	hsa-let-7b	.(((((((((((((((((((...)))))))))))))))))))...	0111111111111111111100	hsa-let-7b-5p	BIN00755	..((((.((((((.((((((......)))))).)))))).))))....	0011110111111011111100	0.828571	0.136364
hsa-let-7b-5p	hsa-let-7b	.(((((((((((((((((((...)))))))))))))))))))...	0111111111111111111100	hsa-let-7b-5p	BIN00756	((((((((((((((..........))))).)))))))))..	1111111111111100000000	0.69697	0.318182
hsa-let-7b-5p	hsa-let-7b	.(((((((((((((((((((...)))))))))))))))))))...	0111111111111111111100	hsa-let-7b-5p	BIN00757	(((((((((((.(((((.(((....))))))))..)))))))))))..	1111111111101111101110	1	0.181818
hsa-let-7b-5p	hsa-let-7b	.(((((((((((((((((((...)))))))))))))))))))...	0111111111111111111100	hsa-let-7b-5p	BIN00758	(((((((((.(((((.(((((....)))...)).))))).)))))))))..	1111111110111110111110	1	0.181818
hsa-let-7b-5p	hsa-let-7b	.(((((((((((((((((((...)))))))))))))))))))...	0111111111111111111100	hsa-let-7b-5p	BIN00759	....((((((.((((.((((((...))))))))))))))))......	0000111111011110111111	0.828571	0.318182
hsa-let-7b-5p	hsa-let-7b	.(((((((((((((((((((...)))))))))))))))))))...	0111111111111111111100	hsa-let-7b-5p	BIN00760	...((((((..(((((((((((...)))))))))))..)))))).....	0001111110011111111111	0.888889	0.272727
hsa-let-7b-5p	hsa-let-7b	.(((((((((((((((((((...)))))))))))))))))))...	0111111111111111111100	hsa-let-7b-5p	BIN00761	.((((..(((((.((((((((...)))..)))))))))).))))...	0111100111110111111110	0.888889	0.181818
hsa-let-7b-5p	hsa-let-7b	.(((((((((((((((((((...)))))))))))))))))))...	0111111111111111111100	hsa-let-7b-5p	BIN00762	..(((((((.((..(((((((....))))))))))))))))....	0011111110110011111110	0.828571	0.227273
hsa-let-7b-5p	hsa-let-7b	.(((((((((((((((((((...)))))))))))))))))))...	0111111111111111111100	hsa-let-7b-5p	BIN00763	.(((((...((((...(((((....)))))..))))..)))))...	0111110001111000111110	0.69697	0.318182
hsa-let-7b-5p	hsa-let-7b	.(((((((((((((((((((...)))))))))))))))))))...	0111111111111111111100	hsa-let-7b-5p	BIN00764	((((((((((((((((.(((((...))))).))))))))))))).)))..	1111111111111111011111	0.9	0.181818
hsa-let-7b-5p	hsa-let-7b	.(((((((((((((((((((...)))))))))))))))))))...	0111111111111111111100	hsa-let-7b-5p	BIN00765	....(((((((((.(((((((....))).))))....)))))))))......	0000111111111011111110	0.828571	0.227273
hsa-let-7b-5p	hsa-let-7b	.(((((((((((((((((((...)))))))))))))))))))...	0111111111111111111100	hsa-let-7b-5p	BIN00766	.(((((((.((((...((((......))))..)))))))))))...	0111111101111000111100	0.764706	0.181818
hsa-let-7b-5p	hsa-let-7b	.(((((((((((((((((((...)))))))))))))))))))...	0111111111111111111100	hsa-let-7b-5p	BIN00767	(((((((((.(((((...((((...))))....)))))...)))))))))..	1111111110111110001111	0.945946	0.318182
hsa-let-7b-5p	hsa-let-7b	.(((((((((((((((((((...)))))))))))))))))))...	0111111111111111111100	hsa-let-7b-5p	BIN00768	((((((((.((((((...(((...)))...))))))....))))))))..	1111111101111110001110	0.888889	0.272727
hsa-let-7b-5p	hsa-let-7b	.(((((((((((((((((((...)))))))))))))))))))...	0111111111111111111100	hsa-let-7b-5p	BIN00769	.((((((((.((..((((((......))))))))))).)))))...	0111111110110011111100	0.828571	0.136364
hsa-let-7b-5p	hsa-let-7b	.(((((((((((((((((((...)))))))))))))))))))...	0111111111111111111100	hsa-let-7b-5p	BIN00770	((((((..((((.((.(((((...))))))).))))......))))))..	1111110011110110111110	0.888889	0.272727
hsa-let-7b-5p	hsa-let-7b	.(((((((((((((((((((...)))))))))))))))))))...	0111111111111111111100	hsa-let-7b-5p	BIN00771	.((((....((((((((((((....)))))))))))).))))...	0111100001111111111110	0.828571	0.227273
hsa-let-7b-5p	hsa-let-7b	.(((((((((((((((((((...)))))))))))))))))))...	0111111111111111111100	hsa-let-7b-5p	BIN00772	((.((((((.(((.((((((......)))))).))).)))))).))..	1101111110111011111100	0.888889	0.181818
hsa-let-7b-5p	hsa-let-7b	.(((((((((((((((((((...)))))))))))))))))))...	0111111111111111111100	hsa-let-7b-5p	BIN00773	.((((..((.(((((.((((((...))))))))))).))))))...	0111100110111110111111	0.888889	0.272727
hsa-let-7b-5p	hsa-let-7b	.(((((((((((((((((((...)))))))))))))))))))...	0111111111111111111100	hsa-let-7b-5p	BIN00774	((((((.((.....((((((((...))))))))))))))))..	1111110110000011111111	0.828571	0.409091
hsa-let-7b-5p	hsa-let-7b	.(((((((((((((((((((...)))))))))))))))))))...	0111111111111111111100	hsa-let-7b-5p	BIN00775	.....(((.((((((((.((......)))))))))).))).......	0000011101111111101100	0.625	0.272727
hsa-let-7b-5p	hsa-let-7b	.(((((((((((((((((((...)))))))))))))))))))...	0111111111111111111100	hsa-let-7b-5p	BIN00776	((.(((.(((((....((((((...))))))..)))))...)))))..	1101110111110000111111	0.828571	0.409091
hsa-let-7b-5p	hsa-let-7b	.(((((((((((((((((((...)))))))))))))))))))...	0111111111111111111100	hsa-let-7b-5p	BIN00777	.(((((((..((((..(((((....))))))))))))))))...	0111111100111100111110	0.828571	0.227273
hsa-let-7b-5p	hsa-let-7b	.(((((((((((((((((((...)))))))))))))))))))...	0111111111111111111100	hsa-let-7b-5p	BIN00778	...(((((.((((...(((((....))))).))))))))).....	0001111101111000111110	0.69697	0.318182
hsa-let-7b-5p	hsa-let-7b	.(((((((((((((((((((...)))))))))))))))))))...	0111111111111111111100	hsa-let-7b-5p	BIN00779	.((((((((......(((((((...))))))).))))))))...	0111111110000001111111	0.764706	0.363636
hsa-let-7b-5p	hsa-let-7b	.(((((((((((((((((((...)))))))))))))))))))...	0111111111111111111100	hsa-let-7b-5p	BIN00780	.((((.....((((((..((......))..))))))..))))...	0111100000111111001100	0.548387	0.318182
hsa-let-7b-5p	hsa-let-7b	.(((((((((((((((((((...)))))))))))))))))))...	0111111111111111111100	hsa-let-7b-5p	BIN00781	(((((((((.(((...(((((....)))))))).)))))))))..	1111111110111000111110	0.888889	0.272727
hsa-let-7b-5p	hsa-let-7b	.(((((((((((((((((((...)))))))))))))))))))...	0111111111111111111100	hsa-let-7b-5p	BIN00782	...(((((.(((.((((((((....))))))))))).))))).....	0001111101110111111110	0.828571	0.227273
hsa-let-7b-5p	hsa-let-7b	.(((((((((((((((((((...)))))))))))))))))))...	0111111111111111111100	hsa-let-7b-5p	BIN00783	.((((.((.(((((.((((((....)))))).)))))))))))...	0111101101111101111110	0.888889	0.181818
hsa-let-7b-5p	hsa-let-7b	.(((((((((((((((((((...)))))))))))))))))))...	0111111111111111111100	hsa-let-7b-5p	BIN00784	...(((((.((((((.(((...)))))))))))))).....	0001111101111110111000	0.69697	0.227273
hsa-let-7b-5p	hsa-let-7b	.(((((((((((((((((((...)))))))))))))))))))...	0111111111111111111100	hsa-let-7b-5p	BIN00785	...((.((((((..((..(((....))).......))..)))))))).....	0001101111110011001110	0.625	0.363636
hsa-let-7b-5p	hsa-let-7b	.(((((((((((((((((((...)))))))))))))))))))...	0111111111111111111100	hsa-let-7b-5p	BIN00786	..(((((((((((.((((((......))))))...)))).........)))))))....	0011111111111011111100	0.888889	0.0909091
hsa-let-7b-5p	hsa-let-7b	.(((((((((((((((((((...)))))))))))))))))))...	0111111111111111111100	hsa-let-7b-5p	BIN00787	.(((((.(((((((((((((((...)))).)))).)))))..)).)))))...	0111110111111111111111	0.948718	0.136364
hsa-let-7b-5p	hsa-let-7b	.(((((((((((((((((((...)))))))))))))))))))...	0111111111111111111100	hsa-let-7b-5p	BIN00788	...((((((.((..(((.(((....))).)))..)))))))).....	0001111110110011101110	0.69697	0.318182
hsa-let-7b-5p	hsa-let-7b	.(((((((((((((((((((...)))))))))))))))))))...	0111111111111111111100	hsa-let-7b-5p	BIN00789	..(((((((.((.((...(((....)))....)).)).)))))))....	0011111110110110001110	0.69697	0.318182
hsa-let-7b-5p	hsa-let-7b	.(((((((((((((((((((...)))))))))))))))))))...	0111111111111111111100	hsa-let-7b-5p	BIN00790	.((((((((.((.((((.((...)).)))))).))))))))...	0111111110110111101100	0.828571	0.136364
hsa-let-7b-5p	hsa-let-7b	.(((((((((((((((((((...)))))))))))))))))))...	0111111111111111111100	hsa-let-7b-5p	BIN00791	.((((.(((.(((((((.((((...))))........)))))))......))).))))...	0111101110111111101111	0.945946	0.227273
hsa-let-7b-5p	hsa-let-7b	.(((((((((((((((((((...)))))))))))))))))))...	0111111111111111111100	hsa-let-7b-5p	BIN00792	.((((..(((((.((((.((((...))))....)))))))))......))))...	0111100111110111101111	0.888889	0.272727
hsa-let-7b-5p	hsa-let-7b	.(((((((((((((((((((...)))))))))))))))))))...	0111111111111111111100	hsa-let-7b-5p	BIN00793	((((((.((((((((.((((...)))))).....)))))).))))))..	1111110111111110111100	0.945946	0.136364
hsa-let-7b-5p	hsa-let-7b	.(((((((((((((((((((...)))))))))))))))))))...	0111111111111111111100	hsa-let-7b-5p	BIN00794	.(((((((.(((((((((((((...))))))))))))))))))))...	0111111101111111111111	0.948718	0.136364
hsa-let-7b-5p	hsa-let-7b	.(((((((((((((((((((...)))))))))))))))))))...	0111111111111111111100	hsa-let-7b-5p	BIN00795	((((((((((((.((.((((...))))..)).)))))))))..)))..	1111111111110110111100	0.945946	0.136364
hsa-let-7b-5p	hsa-let-7b	.(((((((((((((((((((...)))))))))))))))))))...	0111111111111111111100	hsa-let-7b-5p	BIN00796	...(((.((.(((((.(((((....))))).....))))))).))).....	0001110110111110111110	0.764706	0.272727
hsa-let-7b-5p	hsa-let-7b	.(((((((((((((((((((...)))))))))))))))))))...	0111111111111111111100	hsa-let-7b-5p	BIN00797	....((((((((..((((((((...))))))))))))))))......	0000111111110011111111	0.828571	0.318182
hsa-let-7b-5p	hsa-let-7b	.(((((((((((((((((((...)))))))))))))))))))...	0111111111111111111100	hsa-let-7b-5p	BIN00798	..((((..(((((((.(((((....))))).....))))))).))))....	0011110011111110111110	0.828571	0.227273
hsa-let-7b-5p	hsa-let-7b	.(((((((((((((((((((...)))))))))))))))))))...	0111111111111111111100	hsa-let-7b-5p	BIN00799	..((((..(((((.((((((((...))))))))...))))).))))....	0011110011111011111111	0.888889	0.272727
hsa-let-7b-5p	hsa-let-7b	.(((((((((((((((((((...)))))))))))))))))))...	0111111111111111111100	hsa-let-7b-5p	BIN00800	.(((((((.((((..((((((....))))))....)))).)))))))...	0111111101111001111110	0.888889	0.181818
hsa-let-7b-5p	hsa-let-7b	.(((((((((((((((((((...)))))))))))))))))))...	0111111111111111111100	hsa-let-7b-5p	BIN00801	((.(((((.((((((.......))))))))))).))..	1101111101111110000000	0.625	0.363636
hsa-let-7b-5p	hsa-let-7b	.(((((((((((((((((((...)))))))))))))))))))...	0111111111111111111100	hsa-let-7b-5p	BIN00802	((.(((((((((((.((.(((....)))..)).)))))..))))))))..	1101111111111101101110	0.945946	0.227273
hsa-let-7b-5p	hsa-let-7b	.(((((((((((((((((((...)))))))))))))))))))...	0111111111111111111100	hsa-let-7b-5p	BIN00803	.(((((.((((((((.(((((....))))))))))))).)))))...	0111110111111110111110	0.945946	0.136364
hsa-let-7b-5p	hsa-let-7b	.(((((((((((((((((((...)))))))))))))))))))...	0111111111111111111100	hsa-let-7b-5p	BIN00804	.((((((..(((((..((((.....)))).)))))))))))...	0111111001111100111100	0.764706	0.181818
hsa-let-7b-5p	hsa-let-7b	.(((((((((((((((((((...)))))))))))))))))))...	0111111111111111111100	hsa-let-7b-5p	BIN00805	..((((((((((((.((((((....))))))..)))))..)))))))....	0011111111111101111110	0.945946	0.136364
hsa-let-7b-5p	hsa-let-7b	.(((((((((((((((((((...)))))))))))))))))))...	0111111111111111111100	hsa-let-7b-5p	BIN00806	...(((((((((((.(((((......)))))....))))))))))).....	0001111111111101111100	0.828571	0.136364
hsa-let-7b-5p	hsa-let-7b	.(((((((((((((((((((...)))))))))))))))))))...	0111111111111111111100	hsa-let-7b-5p	BIN00807	.(((((..(((((.(((((((....))))))).))))))))))...	0111110011111011111110	0.888889	0.181818
hsa-let-7b-5p	hsa-let-7b	.(((((((((((((((((((...)))))))))))))))))))...	0111111111111111111100	hsa-let-7b-5p	BIN00808	...(((((((((..((..(((...))).))))))))))).....	0001111111110011001110	0.69697	0.318182
hsa-let-7b-5p	hsa-let-7b	.(((((((((((((((((((...)))))))))))))))))))...	0111111111111111111100	hsa-let-7b-5p	BIN00809	...(((((((((..((..(((...))).))))))))))).....	0001111111110011001110	0.69697	0.318182
hsa-let-7b-5p	hsa-let-7b	.(((((((((((((((((((...)))))))))))))))))))...	0111111111111111111100	hsa-let-7b-5p	BIN00810	((((((..((((.((((((((...)))))))).))))..))))))..	1111110011110111111110	0.945946	0.227273
hsa-let-7b-5p	hsa-let-7b	.(((((((((((((((((((...)))))))))))))))))))...	0111111111111111111100	hsa-let-7b-5p	BIN00811	(((((((.(((((.((.((((...)))))).))).)).)))))))..	1111111011111011011110	0.945946	0.227273
hsa-let-7b-5p	hsa-let-7b	.(((((((((((((((((((...)))))))))))))))))))...	0111111111111111111100	hsa-let-7b-5p	BIN00812	.((((...((((....((((((...))))))))))...))))...	0111100011110000111111	0.69697	0.409091
hsa-let-7b-5p	hsa-let-7b	.(((((((((((((((((((...)))))))))))))))))))...	0111111111111111111100	hsa-let-7b-5p	BIN00813	.((((....((((((.((((......))))...)))))).))))...	0111100001111110111100	0.69697	0.227273
hsa-let-7b-5p	hsa-let-7b	.(((((((((((((((((((...)))))))))))))))))))...	0111111111111111111100	hsa-let-7b-5p	BIN00814	..(((((((((.(((((.(((...))).))))).)))))))))....	0011111111101111101110	0.888889	0.181818
hsa-let-7b-5p	hsa-let-7b	.(((((((((((((((((((...)))))))))))))))))))...	0111111111111111111100	hsa-let-7b-5p	BIN00815	((((((((...(((....(((....)))...)))..))))))))..	1111111100011100001110	0.69697	0.409091
hsa-let-7b-5p	hsa-let-7b	.(((((((((((((((((((...)))))))))))))))))))...	0111111111111111111100	hsa-let-7b-5p	BIN00816	...((..(((((((....((......)).....)))))))..)).....	0001100111111100001100	0.466667	0.363636
hsa-let-7b-5p	hsa-let-7b	.(((((((((((((((((((...)))))))))))))))))))...	0111111111111111111100	hsa-let-7b-5p	BIN00817	..(((..((((((((.(((((...))))))))))))).......)))....	0011100111111110111110	0.828571	0.227273
hsa-let-7b-5p	hsa-let-7b	.(((((((((((((((((((...)))))))))))))))))))...	0111111111111111111100	hsa-let-7b-5p	BIN00818	(((.((((((((.(((......))))))))))))))..	1110111111110111000000	0.69697	0.318182
hsa-let-7b-5p	hsa-let-7b	.(((((((((((((((((((...)))))))))))))))))))...	0111111111111111111100	hsa-let-7b-5p	BIN00819	...(((((((((((((((((......))))).......))))))).))))).....	0001111111111111111100	0.888889	0.0909091
hsa-let-7b-5p	hsa-let-7b	.(((((((((((((((((((...)))))))))))))))))))...	0111111111111111111100	hsa-let-7b-5p	BIN00820	((((((...(((((((.((((....))))...))).))))))))))..	1111110001111111011110	0.888889	0.272727
hsa-let-7b-5p	hsa-let-7b	.(((((((((((((((((((...)))))))))))))))))))...	0111111111111111111100	hsa-let-7b-5p	BIN00821	.....((((.((.((((((((...)))))))))))))).......	0000011110110111111110	0.69697	0.318182
hsa-let-7b-5p	hsa-let-7b	.(((((((((((((((((((...)))))))))))))))))))...	0111111111111111111100	hsa-let-7b-5p	BIN00822	((.(((((((((((((((..........))))))))))))))).))..	1101111111111111110000	0.888889	0.181818
hsa-let-7b-5p	hsa-let-7b	.(((((((((((((((((((...)))))))))))))))))))...	0111111111111111111100	hsa-let-7b-5p	BIN00823	...(((.(((((..((((((.....))))))..)))))))).....	0001110111110011111100	0.69697	0.227273
hsa-let-7b-5p	hsa-let-7b	.(((((((((((((((((((...)))))))))))))))))))...	0111111111111111111100	hsa-let-7b-5p	BIN00824	...(((.(((((..((((((.....))))))..)))))))).....	0001110111110011111100	0.69697	0.227273
hsa-let-7b-5p	hsa-let-7b	.(((((((((((((((((((...)))))))))))))))))))...	0111111111111111111100	hsa-let-7b-5p	BIN00825	...((((.(((((...(((((...))))).))))))))).....	0001111011111000111110	0.69697	0.318182
hsa-let-7b-5p	hsa-let-7b	.(((((((((((((((((((...)))))))))))))))))))...	0111111111111111111100	hsa-let-7b-5p	BIN00826	((((..(((..(((((.(((......)))...)))))..)))......))))..	1111001110011111011100	0.764706	0.272727
hsa-let-7b-5p	hsa-let-7b	.(((((((((((((((((((...)))))))))))))))))))...	0111111111111111111100	hsa-let-7b-5p	BIN00827	((((((((((....(((.(((....))).)))..)))))))..)))..	1111111111000011101110	0.828571	0.318182
hsa-let-7b-5p	hsa-let-7b	.(((((((((((((((((((...)))))))))))))))))))...	0111111111111111111100	hsa-let-7b-5p	BIN00828	.(((((.(((((.((((((((....)))))))).)))))..............)))))...	0111110111110111111110	0.945946	0.136364
hsa-let-7b-5p	hsa-let-7b	.(((((((((((((((((((...)))))))))))))))))))...	0111111111111111111100	hsa-let-7b-5p	BIN00829	...(((((..(((((.((((((...)))))))))))................))))).....	0001111100111110111111	0.828571	0.318182
hsa-let-7b-5p	hsa-let-7b	.(((((((((((((((((((...)))))))))))))))))))...	0111111111111111111100	hsa-let-7b-5p	BIN00830	..((((((.((((((.((((((...)))))))))))).))..))))....	0011111101111110111111	0.945946	0.227273
hsa-let-7b-5p	hsa-let-7b	.(((((((((((((((((((...)))))))))))))))))))...	0111111111111111111100	hsa-let-7b-5p	BIN00831	.((((((((.(((((((((........)))))))))....))))))))..	0111111110111111111000	0.888889	0.0909091
hsa-let-7b-5p	hsa-let-7b	.(((((((((((((((((((...)))))))))))))))))))...	0111111111111111111100	hsa-let-7b-5p	BIN00832	.....((((((((.((((((((...)))))))).))))...)))).......	0000011111111011111111	0.828571	0.318182
hsa-let-7b-5p	hsa-let-7b	.(((((((((((((((((((...)))))))))))))))))))...	0111111111111111111100	hsa-let-7b-5p	BIN00833	.(((((((((((((..................)))))))))))))...	0111111111111100000000	0.625	0.272727
hsa-let-7b-5p	hsa-let-7b	.(((((((((((((((((((...)))))))))))))))))))...	0111111111111111111100	hsa-let-7b-5p	BIN00834	((((((((((((((((((((......))))))..))))))))..))))))..	1111111111111111111100	0.948718	0.0454545
hsa-let-7b-5p	hsa-let-7b	.(((((((((((((((((((...)))))))))))))))))))...	0111111111111111111100	hsa-let-7b-5p	BIN00835	((.(((((.(((.((((.(((....)))))))))).)))))))..	1101111101110111101110	0.888889	0.272727
hsa-let-7b-5p	hsa-let-7b	.(((((((((((((((((((...)))))))))))))))))))...	0111111111111111111100	hsa-let-7b-5p	BIN00836	..((((((.((((((............))))))))))))....	0011111101111110000000	0.548387	0.318182
hsa-let-7b-5p	hsa-let-7b	.(((((((((((((((((((...)))))))))))))))))))...	0111111111111111111100	hsa-let-7b-5p	BIN00837	.(((((((.....((((((((...)))))))).)))))))...	0111111100000111111110	0.764706	0.272727
hsa-let-7b-5p	hsa-let-7b	.(((((((((((((((((((...)))))))))))))))))))...	0111111111111111111100	hsa-let-7b-5p	BIN00838	..(((((((..(((((((((((...)))))))))..)).)))))))....	0011111110011111111111	0.945946	0.227273
hsa-let-7b-5p	hsa-let-7b	.(((((((((((((((((((...)))))))))))))))))))...	0111111111111111111100	hsa-let-7b-5p	BIN00839	((((((.((((...(.((((((...))))))).)))).))))))..	1111110111100010111111	0.888889	0.363636
hsa-let-7b-5p	hsa-let-7b	.(((((((((((((((((((...)))))))))))))))))))...	0111111111111111111100	hsa-let-7b-5p	BIN00840	(((((.((..((((...((((....)))).))))..)).......)))))..	1111101100111100011110	0.764706	0.363636
hsa-let-7b-5p	hsa-let-7b	.(((((((((((((((((((...)))))))))))))))))))...	0111111111111111111100	hsa-let-7b-5p	BIN00841	((.((((((.(((((((((((...)))))))..)))).))))))))..	1101111110111111111110	1	0.181818
hsa-let-7b-5p	hsa-let-7b	.(((((((((((((((((((...)))))))))))))))))))...	0111111111111111111100	hsa-let-7b-5p	BIN00842	((((((...(((((((.((((...)))).....)))))))..))))))..	1111110001111111011110	0.888889	0.272727
hsa-let-7b-5p	hsa-let-7b	.(((((((((((((((((((...)))))))))))))))))))...	0111111111111111111100	hsa-let-7b-5p	BIN00843	.((((.((.((((...((((......))))..))))))....))))...	0111101101111000111100	0.69697	0.227273
hsa-let-7b-5p	hsa-let-7b	.(((((((((((((((((((...)))))))))))))))))))...	0111111111111111111100	hsa-let-7b-5p	BIN00844	((((((...((((((.((....)).))))))))))))..	1111110001111110110000	0.69697	0.318182
hsa-let-7b-5p	hsa-let-7b	.(((((((((((((((((((...)))))))))))))))))))...	0111111111111111111100	hsa-let-7b-5p	BIN00845	((((...((((((...(((((...))))).))))..))......))))..	1111000111111000111110	0.764706	0.363636
hsa-let-7b-5p	hsa-let-7b	.(((((((((((((((((((...)))))))))))))))))))...	0111111111111111111100	hsa-let-7b-5p	BIN00846	...((((((((((...(((((...)))))..)))).)))))).....	0001111111111000111110	0.764706	0.272727
hsa-let-7b-5p	hsa-let-7b	.(((((((((((((((((((...)))))))))))))))))))...	0111111111111111111100	hsa-let-7b-5p	BIN00847	.(((((....(((.((((((......))))))..)))....)))))...	0111110000111011111100	0.69697	0.227273
hsa-let-7b-5p	hsa-let-7b	.(((((((((((((((((((...)))))))))))))))))))...	0111111111111111111100	hsa-let-7b-5p	BIN00848	.(((((((.((((((((.(((....))))))))))))))))))...	0111111101111111101110	0.945946	0.136364
hsa-let-7b-5p	hsa-let-7b	.(((((((((((((((((((...)))))))))))))))))))...	0111111111111111111100	hsa-let-7b-5p	BIN00849	..(((((((((((((.((....)))))))))))))))....	0011111111111110110000	0.764706	0.181818
hsa-let-7b-5p	hsa-let-7b	.(((((((((((((((((((...)))))))))))))))))))...	0111111111111111111100	hsa-let-7b-5p	BIN00850	.(((((...(((.(((((((......))))))))))..)))))...	0111110001110111111100	0.764706	0.181818
hsa-let-7b-5p	hsa-let-7b	.(((((((((((((((((((...)))))))))))))))))))...	0111111111111111111100	hsa-let-7b-5p	BIN00851	((((((((((((..((((....))))..))))).)))))))..	1111111111110011110000	0.828571	0.227273
hsa-let-7b-5p	hsa-let-7b	.(((((((((((((((((((...)))))))))))))))))))...	0111111111111111111100	hsa-let-7b-5p	BIN00852	...(((.(((((((((((((......))))))))))))).))).....	0001110111111111111100	0.828571	0.136364
hsa-let-7b-5p	hsa-let-7b	.(((((((((((((((((((...)))))))))))))))))))...	0111111111111111111100	hsa-let-7b-5p	BIN00853	((.(((((..((..((((....))))..))..)))))))..	1101111100110011110000	0.625	0.363636
hsa-let-7b-5p	hsa-let-7b	.(((((((((((((((((((...)))))))))))))))))))...	0111111111111111111100	hsa-let-7b-5p	BIN00854	...(((((..(((.((((((......)))))).....))).))))).....	0001111100111011111100	0.69697	0.227273
hsa-let-7b-5p	hsa-let-7b	.(((((((((((((((((((...)))))))))))))))))))...	0111111111111111111100	hsa-let-7b-5p	BIN00855	((((((((((((..(((((((....)))))))))))).................)))))))..	1111111111110011111110	1	0.181818
hsa-let-7b-5p	hsa-let-7b	.(((((((((((((((((((...)))))))))))))))))))...	0111111111111111111100	hsa-let-7b-5p	BIN00856	.(((((.((((((((((((........))))).))))))))))))...	0111110111111111111000	0.888889	0.0909091
hsa-let-7b-5p	hsa-let-7b	.(((((((((((((((((((...)))))))))))))))))))...	0111111111111111111100	hsa-let-7b-5p	BIN00857	((((((....(((...((((((...))))))))).))))))..	1111110000111000111111	0.764706	0.454545
hsa-let-7b-5p	hsa-let-7b	.(((((((((((((((((((...)))))))))))))))))))...	0111111111111111111100	hsa-let-7b-5p	BIN00858	..(((((((((((..(((((......)))))....))))).))))))....	0011111111111001111100	0.828571	0.136364
hsa-let-7b-5p	hsa-let-7b	.(((((((((((((((((((...)))))))))))))))))))...	0111111111111111111100	hsa-let-7b-5p	BIN00859	.((((((((.(((((((.(((....))).)))))))...))))))))...	0111111110111111101110	0.945946	0.136364
hsa-let-7b-5p	hsa-let-7b	.(((((((((((((((((((...)))))))))))))))))))...	0111111111111111111100	hsa-let-7b-5p	BIN00860	((((((....((.((((.(((...))).)))).))))))))..	1111110000110111101110	0.764706	0.363636
hsa-let-7b-5p	hsa-let-7b	.(((((((((((((((((((...)))))))))))))))))))...	0111111111111111111100	hsa-let-7b-5p	BIN00861	((.((.(((((((...(((((...))))).))))))).))))..	1101101111111000111110	0.828571	0.318182
hsa-let-7b-5p	hsa-let-7b	.(((((((((((((((((((...)))))))))))))))))))...	0111111111111111111100	hsa-let-7b-5p	BIN00862	...(((((((((..((((((((...)))))))).))).......)))))).....	0001111111110011111111	0.888889	0.272727
hsa-let-7b-5p	hsa-let-7b	.(((((((((((((((((((...)))))))))))))))))))...	0111111111111111111100	hsa-let-7b-5p	BIN00863	.((((.(((..(((((((..........))))))).)))))))...	0111101110011111110000	0.69697	0.227273
hsa-let-7b-5p	hsa-let-7b	.(((((((((((((((((((...)))))))))))))))))))...	0111111111111111111100	hsa-let-7b-5p	BIN00864	((((...(((((....((((((...))))))))))).....))))..	1111000111110000111111	0.764706	0.454545
hsa-let-7b-5p	hsa-let-7b	.(((((((((((((((((((...)))))))))))))))))))...	0111111111111111111100	hsa-let-7b-5p	BIN00865	((((((..(((((((((((((....)))))..........................)))))))).))))))..	1111110011111111111110	1	0.181818
hsa-let-7b-5p	hsa-let-7b	.(((((((((((((((((((...)))))))))))))))))))...	0111111111111111111100	hsa-let-7b-5p	BIN00866	.(((((((((((......((((...)))).....)))))))))))...	0111111111110000001111	0.764706	0.363636
hsa-let-7b-5p	hsa-let-7b	.(((((((((((((((((((...)))))))))))))))))))...	0111111111111111111100	hsa-let-7b-5p	BIN00867	...((.((((((...(((((((...)))))))...))))))..)).....	0001101111110001111111	0.764706	0.363636
hsa-let-7b-5p	hsa-let-7b	.(((((((((((((((((((...)))))))))))))))))))...	0111111111111111111100	hsa-let-7b-5p	BIN00868	((((......(((((.((((((...)))))))))))...))))..	1111000000111110111111	0.764706	0.454545
hsa-let-7b-5p	hsa-let-7b	.(((((((((((((((((((...)))))))))))))))))))...	0111111111111111111100	hsa-let-7b-5p	BIN00869	.(((((...(((((((((((((...)))))))))))))...)))))...	0111110001111111111111	0.945946	0.227273
hsa-let-7b-5p	hsa-let-7b	.(((((((((((((((((((...)))))))))))))))))))...	0111111111111111111100	hsa-let-7b-5p	BIN00870	((.(((((.(((((((((((((...))))))).))))))))))).))..	1101111101111111111111	0.948718	0.227273
hsa-let-7b-5p	hsa-let-7b	.(((((((((((((((((((...)))))))))))))))))))...	0111111111111111111100	hsa-let-7b-5p	BIN00871	.((((((((((((.((((.....)))).))))))))))))...	0111111111111011110000	0.828571	0.136364
hsa-let-7b-5p	hsa-let-7b	.(((((((((((((((((((...)))))))))))))))))))...	0111111111111111111100	hsa-let-7b-5p	BIN00872	((.((((((((((((((((((....)))))....))))))))).))))))..	1101111111111111111110	0.948718	0.136364
hsa-let-7b-5p	hsa-let-7b	.(((((((((((((((((((...)))))))))))))))))))...	0111111111111111111100	hsa-let-7b-5p	BIN00873	.(((((((((((((.((.((((...)))).)).))))))).))))))...	0111111111111101101111	1	0.181818
hsa-let-7b-5p	hsa-let-7b	.(((((((((((((((((((...)))))))))))))))))))...	0111111111111111111100	hsa-let-7b-5p	BIN00874	...(((((..(((((((.((((...)))))))))))....))))).....	0001111100111111101111	0.828571	0.318182
hsa-let-7b-5p	hsa-let-7b	.(((((((((((((((((((...)))))))))))))))))))...	0111111111111111111100	hsa-let-7b-5p	BIN00875	.(((((((((((((.........))))))).))))))...	0111111111111100000000	0.625	0.272727
hsa-let-7b-5p	hsa-let-7b	.(((((((((((((((((((...)))))))))))))))))))...	0111111111111111111100	hsa-let-7b-5p	BIN00876	....((.((.(((.(((((((....))))))).))).))...)).	0000110110111011111110	0.69697	0.318182
hsa-let-7b-5p	hsa-let-7b	.(((((((((((((((((((...)))))))))))))))))))...	0111111111111111111100	hsa-let-7b-5p	BIN00877	.(((((((...((((.((((((...))))))))))....)))).)))...	0111111100011110111111	0.888889	0.272727
hsa-let-7b-5p	hsa-let-7b	.(((((((((((((((((((...)))))))))))))))))))...	0111111111111111111100	hsa-let-7b-5p	BIN00878	.((((..((((((((...((((...))))..))))))))...))))...	0111100111111110001111	0.828571	0.318182
hsa-let-7b-5p	hsa-let-7b	.(((((((((((((((((((...)))))))))))))))))))...	0111111111111111111100	hsa-let-7b-5p	BIN00879	.((((.((((((...((.((((...)))).))...)))))).))))...	0111101111110001101111	0.828571	0.318182
hsa-let-7b-5p	hsa-let-7b	.(((((((((((((((((((...)))))))))))))))))))...	0111111111111111111100	hsa-let-7b-5p	BIN00880	...(((.((..(((((((..........))))))).)).)))...	0001110110011111110000	0.548387	0.318182
hsa-let-7b-5p	hsa-let-7b	.(((((((((((((((((((...)))))))))))))))))))...	0111111111111111111100	hsa-let-7b-5p	BIN00881	.((((..(((((..(((.(((....)))...))).)))))...))))...	0111100111110011101110	0.764706	0.272727
hsa-let-7b-5p	hsa-let-7b	.(((((((((((((((((((...)))))))))))))))))))...	0111111111111111111100	hsa-let-7b-5p	BIN00882	.(((((.(((((....(((((....))))).))))).)))))...	0111110111110000111110	0.764706	0.272727
hsa-let-7b-5p	hsa-let-7b	.(((((((((((((((((((...)))))))))))))))))))...	0111111111111111111100	hsa-let-7b-5p	BIN00883	..(((.(((..((((.(((((....))))).))))))).)))....	0011101110011110111110	0.764706	0.272727
hsa-let-7b-5p	hsa-let-7b	.(((((((((((((((((((...)))))))))))))))))))...	0111111111111111111100	hsa-let-7b-5p	BIN00884	((.((((((((((((.((..........)).)))))).))).)))..))..	1101111111111110110000	0.828571	0.227273
hsa-let-7b-5p	hsa-let-7b	.(((((((((((((((((((...)))))))))))))))))))...	0111111111111111111100	hsa-let-7b-5p	BIN00885	((((((((((((..((........))..))))))))))))..	1111111111110011000000	0.69697	0.318182
hsa-let-7b-5p	hsa-let-7b	.(((((((((((((((((((...)))))))))))))))))))...	0111111111111111111100	hsa-let-7b-5p	BIN00886	.(((((((((((...((.(((....))).)).......)))))))))))...	0111111111110001101110	0.828571	0.227273
hsa-let-7b-5p	hsa-let-7b	.(((((((((((((((((((...)))))))))))))))))))...	0111111111111111111100	hsa-let-7b-5p	BIN00887	.(((((..((((((((.(((((...))))).)))))))).)))))	0111110011111111011111	0.945946	0.227273
hsa-let-7b-5p	hsa-let-7b	.(((((((((((((((((((...)))))))))))))))))))...	0111111111111111111100	hsa-let-7b-5p	BIN00888	.((((((((((((((((.((......)).))))))).......)))))))))...	0111111111111111101100	0.945946	0.0454545
hsa-let-7b-5p	hsa-let-7b	.(((((((((((((((((((...)))))))))))))))))))...	0111111111111111111100	hsa-let-7b-5p	BIN00889	..(((((((...((((((((......)))))))))))))))....	0011111110001111111100	0.764706	0.181818
hsa-let-7b-5p	hsa-let-7b	.(((((((((((((((((((...)))))))))))))))))))...	0111111111111111111100	hsa-let-7b-5p	BIN00890	..((((((((((((((((..........))).))))))))..)))))....	0011111111111111110000	0.828571	0.136364
hsa-let-7b-5p	hsa-let-7b	.(((((((((((((((((((...)))))))))))))))))))...	0111111111111111111100	hsa-let-7b-5p	BIN00891	.((((.((((((.(((((.(((...))).)))))...))))))))))...	0111101111110111110111	0.945946	0.227273
hsa-let-7b-5p	hsa-let-7b	.(((((((((((((((((((...)))))))))))))))))))...	0111111111111111111100	hsa-let-7b-5p	BIN00892	.(((((....(((...(((((....))))).)))...)))))...	0111110000111000111110	0.625	0.363636
hsa-let-7b-5p	hsa-let-7b	.(((((((((((((((((((...)))))))))))))))))))...	0111111111111111111100	hsa-let-7b-5p	BIN00893	..(((((((.(((.((((((.....)))))).))).)))))))....	0011111110111011111100	0.828571	0.136364
hsa-let-7b-5p	hsa-let-7b	.(((((((((((((((((((...)))))))))))))))))))...	0111111111111111111100	hsa-let-7b-5p	BIN00894	.(((((.(((...((((((((....))))).)))..))).)))))...	0111110111000111111110	0.828571	0.227273
hsa-let-7b-5p	hsa-let-7b	.(((((((((((((((((((...)))))))))))))))))))...	0111111111111111111100	hsa-let-7b-5p	BIN00895	.(((((((.(((((((((((......)))).))))))))))))))...	0111111101111111111100	0.945946	0.0454545
hsa-let-7b-5p	hsa-let-7b	.(((((((((((((((((((...)))))))))))))))))))...	0111111111111111111100	hsa-let-7b-5p	BIN00896	...(((..((((((((.((((....))))........))))))))..))).....	0001110011111111011110	0.764706	0.272727
hsa-let-7b-5p	hsa-let-7b	.(((((((((((((((((((...)))))))))))))))))))...	0111111111111111111100	hsa-let-7b-5p	BIN00897	...((.((((((((....(((...)))......)))))))).)).....	0001101111111100001110	0.625	0.363636
hsa-let-7b-5p	hsa-let-7b	.(((((((((((((((((((...)))))))))))))))))))...	0111111111111111111100	hsa-let-7b-5p	BIN00898	(((((.((.((.((((.(((((...))))))))).)).)).)))))..	1111101101101111011111	0.945946	0.318182
hsa-let-7b-5p	hsa-let-7b	.(((((((((((((((((((...)))))))))))))))))))...	0111111111111111111100	hsa-let-7b-5p	BIN00899	((.(((..((((..(((.(((....)))))).))))..)))))..	1101110011110011101110	0.764706	0.363636
hsa-let-7b-5p	hsa-let-7b	.(((((((((((((((((((...)))))))))))))))))))...	0111111111111111111100	hsa-let-7b-5p	BIN00900	((((((.((.(((.((((((((...)))))))).......))).)).))))))..	1111110110111011111111	1	0.272727
hsa-let-7b-5p	hsa-let-7b	.(((((((((((((((((((...)))))))))))))))))))...	0111111111111111111100	hsa-let-7b-5p	BIN00901	.(((((((((((((.((((((....)))).)).)))))))))))))...	0111111111111101111110	1	0.0909091
hsa-let-7b-5p	hsa-let-7b	.(((((((((((((((((((...)))))))))))))))))))...	0111111111111111111100	hsa-let-7b-5p	BIN00902	.(((((((.((.(((.((((......)))).))).))))..)))))...	0111111101101110111100	0.828571	0.136364
hsa-let-7b-5p	hsa-let-7b	.(((((((((((((((((((...)))))))))))))))))))...	0111111111111111111100	hsa-let-7b-5p	BIN00903	...(((((((((((((((((((...))))))))))))....)))).))).....	0001111111111111111111	1	0.181818
hsa-let-7b-5p	hsa-let-7b	.(((((((((((((((((((...)))))))))))))))))))...	0111111111111111111100	hsa-let-7b-5p	BIN00904	...(((((((((((.........))))))))))).....	0001111111111100000000	0.466667	0.363636
hsa-let-7b-5p	hsa-let-7b	.(((((((((((((((((((...)))))))))))))))))))...	0111111111111111111100	hsa-let-7b-5p	BIN00905	...((((((((((((...........)))))))).)))).....	0001111111111110000000	0.548387	0.318182
hsa-let-7b-5p	hsa-let-7b	.(((((((((((((((((((...)))))))))))))))))))...	0111111111111111111100	hsa-let-7b-5p	BIN00906	((((((((..(((.((((((.....)))))).)))....))))))))..	1111111100111011111100	0.888889	0.181818
hsa-let-7b-5p	hsa-let-7b	.(((((((((((((((((((...)))))))))))))))))))...	0111111111111111111100	hsa-let-7b-5p	BIN00907	((.((((((.(((.(((((((....))))))).....))).)))))).))..	1101111110111011111110	0.945946	0.227273
hsa-let-7b-5p	hsa-let-7b	.(((((((((((((((((((...)))))))))))))))))))...	0111111111111111111100	hsa-let-7b-5p	BIN00908	.((((.((.((((.....((......)).....)))).)).))))...	0111101101111000001100	0.548387	0.318182
hsa-let-7b-5p	hsa-let-7b	.(((((((((((((((((((...)))))))))))))))))))...	0111111111111111111100	hsa-let-7b-5p	BIN00909	((((..........((((((((...))))))))..........))))..	1111000000000011111111	0.548387	0.590909
hsa-let-7b-5p	hsa-let-7b	.(((((((((((((((((((...)))))))))))))))))))...	0111111111111111111100	hsa-let-7b-5p	BIN00910	(((.((.....(((((.((((....))))..)))))..)).)))..	1110110000011111011110	0.69697	0.409091
hsa-let-7b-5p	hsa-let-7b	.(((((((((((((((((((...)))))))))))))))))))...	0111111111111111111100	hsa-let-7b-5p	BIN00911	((..((.((((((((..(((...)))..))))))))))..))..	1100110111111110011100	0.764706	0.272727
hsa-let-7b-5p	hsa-let-7b	.(((((((((((((((((((...)))))))))))))))))))...	0111111111111111111100	hsa-let-7b-5p	BIN00912	..(((((((.((....((((((...))))))....)).)))))))....	0011111110110000111111	0.764706	0.363636
hsa-let-7b-5p	hsa-let-7b	.(((((((((((((((((((...)))))))))))))))))))...	0111111111111111111100	hsa-let-7b-5p	BIN00913	...(((((.((((..(((((((...)))))))....))))))))).....	0001111101111001111111	0.828571	0.318182
hsa-let-7b-5p	hsa-let-7b	.(((((((((((((((((((...)))))))))))))))))))...	0111111111111111111100	hsa-let-7b-5p	BIN00914	(((((.((((((.((((.((((...)))))))))))))).)))))..	1111101111110111101111	1	0.272727
hsa-let-7b-5p	hsa-let-7b	.(((((((((((((((((((...)))))))))))))))))))...	0111111111111111111100	hsa-let-7b-5p	BIN00915	(((((((..(((((((.((((....))))..))))))).............)))))))..	1111111001111111011110	0.945946	0.227273
hsa-let-7b-5p	hsa-let-7b	.(((((((((((((((((((...)))))))))))))))))))...	0111111111111111111100	hsa-let-7b-5p	BIN00916	...((((..(((((((((..........))))))))))))).....	0001111001111111110000	0.625	0.272727
hsa-let-7b-5p	hsa-let-7b	.(((((((((((((((((((...)))))))))))))))))))...	0111111111111111111100	hsa-let-7b-5p	BIN00917	.((((.((.((((.((..((((...))))..)).)))).))))))...	0111101101111011001111	0.828571	0.318182
hsa-let-7d-3p	hsa-let-7d	((((.((((((((((((((....)))))))))))))).))))..	1111011111111111111000	hsa-let-7d-3p	BIN01080	.....(((((((((((((((((...))))))))))))))...))).......	0000011111111111111111	0.942857	0.318182
hsa-let-7d-3p	hsa-let-7d	((((.((((((((((((((....)))))))))))))).))))..	1111011111111111111000	hsa-let-7d-3p	BIN01081	......((((((((((((((......)))))))))))..)))........	0000001111111111111100	0.75	0.272727
hsa-let-7d-5p	hsa-let-7d	.((((((((((((((.((((...)))).))))))))))))))...	0111111111111110111100	hsa-let-7d-5p	BIN01082	((((((.((.((..(((.((......)).)))..))...)).))))))..	1111110110110011101100	0.818182	0.318182
hsa-let-7d-5p	hsa-let-7d	.((((((((((((((.((((...)))).))))))))))))))...	0111111111111110111100	hsa-let-7d-5p	BIN01083	(((((((((.((.(((..........))).)))))))))))..	1111111110110111000000	0.75	0.363636
hsa-let-7d-5p	hsa-let-7d	.((((((((((((((.((((...)))).))))))))))))))...	0111111111111110111100	hsa-let-7d-5p	BIN01084	.(((((((.(((((((...........)))..)))))))))))...	0111111101111111000000	0.75	0.272727
hsa-let-7d-5p	hsa-let-7d	.((((((((((((((.((((...)))).))))))))))))))...	0111111111111110111100	hsa-let-7d-5p	BIN01085	..((((((((((..((((.......))))...))))))))))....	0011111111110011110000	0.75	0.272727
hsa-let-7d-5p	hsa-let-7d	.((((((((((((((.((((...)))).))))))))))))))...	0111111111111110111100	hsa-let-7d-5p	BIN01086	.(((((((((((((...............)))))))))))))...	0111111111111100000000	0.677419	0.227273
hsa-let-7d-5p	hsa-let-7d	.((((((((((((((.((((...)))).))))))))))))))...	0111111111111110111100	hsa-let-7d-5p	BIN01087	.((((((((.((((...........))))))))))))...	0111111110111100000000	0.6	0.272727
hsa-let-7d-5p	hsa-let-7d	.((((((((((((((.((((...)))).))))))))))))))...	0111111111111110111100	hsa-let-7d-5p	BIN01088	.(((((...((((((((............))))))))..)))))...	0111110001111111100000	0.677419	0.318182
hsa-let-7d-5p	hsa-let-7d	.((((((((((((((.((((...)))).))))))))))))))...	0111111111111110111100	hsa-let-7d-5p	BIN01089	.(((((((..(((.((((..........))))...)))...)))))))...	0111111100111011110000	0.75	0.272727
hsa-let-7d-5p	hsa-let-7d	.((((((((((((((.((((...)))).))))))))))))))...	0111111111111110111100	hsa-let-7d-5p	BIN01090	..((((....((((((((..........))))))))....))))..	0011110000111111110000	0.6	0.363636
hsa-let-7d-5p	hsa-let-7d	.((((((((((((((.((((...)))).))))))))))))))...	0111111111111110111100	hsa-let-7d-5p	BIN01091	.((((((((.(((((((............)))))))))))))))...	0111111110111111100000	0.818182	0.227273
hsa-let-7d-5p	hsa-let-7d	.((((((((((((((.((((...)))).))))))))))))))...	0111111111111110111100	hsa-let-7d-5p	BIN01092	(((((((((.((.((((.(((....))).)))))).)))))))))..	1111111110110111101110	1	0.272727
hsa-let-7d-5p	hsa-let-7d	.((((((((((((((.((((...)))).))))))))))))))...	0111111111111110111100	hsa-let-7d-5p	BIN01093	...((((((.((..((..............))..)))))))).....	0001111110110011000000	0.428571	0.454545
hsa-let-7d-5p	hsa-let-7d	.((((((((((((((.((((...)))).))))))))))))))...	0111111111111110111100	hsa-let-7d-5p	BIN01094	.(((((((((((((...............)))))))))))))...	0111111111111100000000	0.677419	0.227273
hsa-let-7d-5p	hsa-let-7d	.((((((((((((((.((((...)))).))))))))))))))...	0111111111111110111100	hsa-let-7d-5p	BIN01095	.((((((((((((((((........)))))))............)))))))))...	0111111111111111100000	0.882353	0.181818
hsa-let-7d-5p	hsa-let-7d	.((((((((((((((.((((...)))).))))))))))))))...	0111111111111110111100	hsa-let-7d-5p	BIN01096	.(((((((.((((((((...........)))))))))))))))...	0111111101111111100000	0.818182	0.227273
hsa-let-7d-5p	hsa-let-7d	.((((((((((((((.((((...)))).))))))))))))))...	0111111111111110111100	hsa-let-7d-5p	BIN01097	.(((((....((((((........))))))..)))))...	0111110000111111000000	0.517241	0.409091
hsa-let-7d-5p	hsa-let-7d	.((((((((((((((.((((...)))).))))))))))))))...	0111111111111110111100	hsa-let-7d-5p	BIN01098	.((((.((.(((.(((........)))..))).))...))))...	0111101101110111000000	0.6	0.363636
hsa-let-7d-5p	hsa-let-7d	.((((((((((((((.((((...)))).))))))))))))))...	0111111111111110111100	hsa-let-7d-5p	BIN01099	...(((((((((.(((((((......)))))))))))))))).....	0001111111110111111100	0.882353	0.181818
hsa-let-7d-5p	hsa-let-7d	.((((((((((((((.((((...)))).))))))))))))))...	0111111111111110111100	hsa-let-7d-5p	BIN01100	((((((((.((.(((((.((...)).))))).)).))))))))..	1111111101101111101100	0.942857	0.227273
hsa-let-7e-3p	hsa-let-7e	(((((((((((((((.(((....))).)))))))))))))))..	1111111111111110111000	hsa-let-7e-3p	BIN01101	.((.(((((((((((.(((.((...))..)))..))))))))))).))...	0110111111111110111011	1	0.181818
hsa-let-7e-5p	hsa-let-7e	.(((.(((((((((((((((...))))))))))))))).)))...	0111011111111111111100	hsa-let-7e-5p	BIN01102	.((((((((((((((.(((........))))))))).))))))))...	0111111111111110111000	0.942857	0.136364
hsa-let-7e-5p	hsa-let-7e	.(((.(((((((((((((((...))))))))))))))).)))...	0111011111111111111100	hsa-let-7e-5p	BIN01103	((((((((((((.............))))))))))))..	1111111111110000000000	0.6	0.454545
hsa-let-7e-5p	hsa-let-7e	.(((.(((((((((((((((...))))))))))))))).)))...	0111011111111111111100	hsa-let-7e-5p	BIN01104	.......(((((.((((.........))))))))).........	0000000111110111100000	0.333333	0.409091
hsa-let-7e-5p	hsa-let-7e	.(((.(((((((((((((((...))))))))))))))).)))...	0111011111111111111100	hsa-let-7e-5p	BIN01105	((.(((.(((((((..................))).))))..))).))..	1101110111111100000000	0.6	0.454545
hsa-let-7e-5p	hsa-let-7e	.(((.(((((((((((((((...))))))))))))))).)))...	0111011111111111111100	hsa-let-7e-5p	BIN01106	(((((.(((((((((((............))))..)))))))...)))))..	1111101111111111100000	0.882353	0.272727
hsa-let-7e-5p	hsa-let-7e	.(((.(((((((((((((((...))))))))))))))).)))...	0111011111111111111100	hsa-let-7e-5p	BIN01107	..(((((.((((..((((..........))))))))...)))))....	0011111011110011110000	0.677419	0.318182
hsa-let-7e-5p	hsa-let-7e	.(((.(((((((((((((((...))))))))))))))).)))...	0111011111111111111100	hsa-let-7e-5p	BIN01108	((.(((.((((((.((.((.......)).)).)))))).)))))..	1101110111111011011000	0.818182	0.318182
hsa-let-7e-5p	hsa-let-7e	.(((.(((((((((((((((...))))))))))))))).)))...	0111011111111111111100	hsa-let-7e-5p	BIN01109	((((((.(((((((...((((...)))).)))))))))))))..	1111110111111100011110	0.942857	0.318182
hsa-let-7e-5p	hsa-let-7e	.(((.(((((((((((((((...))))))))))))))).)))...	0111011111111111111100	hsa-let-7e-5p	BIN01110	((.(((((((((((..............)))))))))))))..	1101111111111100000000	0.677419	0.409091
hsa-let-7e-5p	hsa-let-7e	.(((.(((((((((((((((...))))))))))))))).)))...	0111011111111111111100	hsa-let-7e-5p	BIN01111	.(((((((((((............))))))..)))))...	0111111111110000000000	0.517241	0.409091
hsa-let-7e-5p	hsa-let-7e	.(((.(((((((((((((((...))))))))))))))).)))...	0111011111111111111100	hsa-let-7e-5p	BIN01112	.(((((.((((((((((......)))))))))))))))...	0111110111111111100000	0.818182	0.227273
hsa-let-7e-5p	hsa-let-7e	.(((.(((((((((((((((...))))))))))))))).)))...	0111011111111111111100	hsa-let-7e-5p	BIN01113	...(((((((((((((..............))))))))))))).....	0001111111111111000000	0.677419	0.318182
hsa-let-7e-5p	hsa-let-7e	.(((.(((((((((((((((...))))))))))))))).)))...	0111011111111111111100	hsa-let-7e-5p	BIN01114	(((((((.(((((((.((((......)))).))))))))))))))..	1111111011111110111100	1	0.181818
hsa-let-7e-5p	hsa-let-7e	.(((.(((((((((((((((...))))))))))))))).)))...	0111011111111111111100	hsa-let-7e-5p	BIN01115	.((((((.((((((.................)))))))))))).	0111111011111100000000	0.6	0.363636
hsa-let-7e-5p	hsa-let-7e	.(((.(((((((((((((((...))))))))))))))).)))...	0111011111111111111100	hsa-let-7e-5p	BIN01116	...((((((.((((((..............))))))..)))))).....	0001111110111111000000	0.6	0.363636
hsa-let-7e-5p	hsa-let-7e	.(((.(((((((((((((((...))))))))))))))).)))...	0111011111111111111100	hsa-let-7e-5p	BIN01117	.((((..((((((((.(((((....))))).........))))))))))))...	0111100111111110111110	0.942857	0.227273
hsa-let-7e-5p	hsa-let-7e	.(((.(((((((((((((((...))))))))))))))).)))...	0111011111111111111100	hsa-let-7e-5p	BIN01118	(((((((.(((((((((.(((....))).....))))))))))))))))..	1111111011111111101110	0.945946	0.227273
hsa-let-7e-5p	hsa-let-7e	.(((.(((((((((((((((...))))))))))))))).)))...	0111011111111111111100	hsa-let-7e-5p	BIN01119	((.((((((.(((((..((........))...))))).)))).)).))..	1101111110111110011000	0.818182	0.318182
hsa-let-7e-5p	hsa-let-7e	.(((.(((((((((((((((...))))))))))))))).)))...	0111011111111111111100	hsa-let-7e-5p	BIN01120	(((((((((((.((....((((...))))...))...)))))))))))..	1111111111101100001111	0.942857	0.409091
hsa-let-7e-5p	hsa-let-7e	.(((.(((((((((((((((...))))))))))))))).)))...	0111011111111111111100	hsa-let-7e-5p	BIN01121	.(((((((((((.(((..............))).)))))))))))...	0111111111110111000000	0.75	0.272727
hsa-let-7e-5p	hsa-let-7e	.(((.(((((((((((((((...))))))))))))))).)))...	0111011111111111111100	hsa-let-7e-5p	BIN01122	((((((((((((.((.(((...)))..)).))))))....))))))..	1111111111110110111000	0.942857	0.227273
hsa-let-7e-5p	hsa-let-7e	.(((.(((((((((((((((...))))))))))))))).)))...	0111011111111111111100	hsa-let-7e-5p	BIN01123	.((((((.(((((((((.(((....)))...)))))))))))))))...	0111111011111111101110	1	0.181818
hsa-let-7e-5p	hsa-let-7e	.(((.(((((((((((((((...))))))))))))))).)))...	0111011111111111111100	hsa-let-7e-5p	BIN01124	.((((.((((((..............))))))))))...	0111101111110000000000	0.428571	0.454545
hsa-let-7e-5p	hsa-let-7e	.(((.(((((((((((((((...))))))))))))))).)))...	0111011111111111111100	hsa-let-7e-5p	BIN01125	((((((((((((.(((.............)))..))))))))))))..	1111111111110111000000	0.818182	0.318182
hsa-let-7e-5p	hsa-let-7e	.(((.(((((((((((((((...))))))))))))))).)))...	0111011111111111111100	hsa-let-7e-5p	BIN01126	((((((.((((((....................))))))......))))))..	1111110111111000000000	0.6	0.454545
hsa-let-7e-5p	hsa-let-7e	.(((.(((((((((((((((...))))))))))))))).)))...	0111011111111111111100	hsa-let-7e-5p	BIN01127	(((((((((((((..........)))))))))))))..	1111111111111000000000	0.677419	0.409091
hsa-let-7e-5p	hsa-let-7e	.(((.(((((((((((((((...))))))))))))))).)))...	0111011111111111111100	hsa-let-7e-5p	BIN01128	.((((.((((((((............)))))))).....))))...	0111101111111100000000	0.6	0.363636
hsa-let-7e-5p	hsa-let-7e	.(((.(((((((((((((((...))))))))))))))).)))...	0111011111111111111100	hsa-let-7e-5p	BIN01129	((((((((((((.................))))))))).)))..	1111111111110000000000	0.6	0.454545
hsa-let-7e-5p	hsa-let-7e	.(((.(((((((((((((((...))))))))))))))).)))...	0111011111111111111100	hsa-let-7e-5p	BIN01130	..(((((((.(((((.(((((....)))))....)))))...))))))).	0011111110111110111110	0.942857	0.227273
hsa-let-7e-5p	hsa-let-7e	.(((.(((((((((((((((...))))))))))))))).)))...	0111011111111111111100	hsa-let-7e-5p	BIN01131	.(((((((((((((((.......)))...)))))))).))))...	0111111111111111000000	0.818182	0.227273
hsa-let-7e-5p	hsa-let-7e	.(((.(((((((((((((((...))))))))))))))).)))...	0111011111111111111100	hsa-let-7e-5p	BIN01132	.((((.((((((....................)))))).))))...	0111101111110000000000	0.428571	0.454545
hsa-let-7e-5p	hsa-let-7e	.(((.(((((((((((((((...))))))))))))))).)))...	0111011111111111111100	hsa-let-7e-5p	BIN01133	((((((((...((.(((..(((...)))..)))......)).))))))))..	1111111100011011100111	0.882353	0.454545
hsa-let-7e-5p	hsa-let-7e	.(((.(((((((((((((((...))))))))))))))).)))...	0111011111111111111100	hsa-let-7e-5p	BIN01134	(((((((((((.(((...........))).))))).))))))..	1111111111101110000000	0.75	0.363636
hsa-let-7e-5p	hsa-let-7e	.(((.(((((((((((((((...))))))))))))))).)))...	0111011111111111111100	hsa-let-7e-5p	BIN01135	((((((((((((.(((..............)))..))))))))))))	1111111111110111000000	0.818182	0.318182
hsa-let-7e-5p	hsa-let-7e	.(((.(((((((((((((((...))))))))))))))).)))...	0111011111111111111100	hsa-let-7e-5p	BIN01136	((((((((((((((((........))).....)))))))))))))..	1111111111111111000000	0.882353	0.272727
hsa-let-7e-5p	hsa-let-7e	.(((.(((((((((((((((...))))))))))))))).)))...	0111011111111111111100	hsa-let-7e-5p	BIN01137	.(((((.((.(((((((............))))))).)).))))).	0111110110111111100000	0.75	0.272727
hsa-let-7e-5p	hsa-let-7e	.(((.(((((((((((((((...))))))))))))))).)))...	0111011111111111111100	hsa-let-7e-5p	BIN01138	.(((((.(((((..........))))))))))...	0111110111110000000000	0.428571	0.454545
hsa-let-7e-5p	hsa-let-7e	.(((.(((((((((((((((...))))))))))))))).)))...	0111011111111111111100	hsa-let-7e-5p	BIN01139	((((((.(((((((((..((((...)))))))))))))))))))..	1111110111111111001111	0.945946	0.318182
hsa-let-7e-5p	hsa-let-7e	.(((.(((((((((((((((...))))))))))))))).)))...	0111011111111111111100	hsa-let-7e-5p	BIN01140	((((((((((((.(((((.........)))))))))))))))))..	1111111111110111110000	0.942857	0.227273
hsa-let-7e-5p	hsa-let-7e	.(((.(((((((((((((((...))))))))))))))).)))...	0111011111111111111100	hsa-let-7e-5p	BIN01141	.(((((.((((((((((.......)))))))))))))))...	0111110111111111100000	0.818182	0.227273
hsa-let-7e-5p	hsa-let-7e	.(((.(((((((((((((((...))))))))))))))).)))...	0111011111111111111100	hsa-let-7e-5p	BIN01142	.((((((.(((((((((.((((...))))...)))))))))))))))...	0111111011111111101111	0.945946	0.227273
hsa-let-7e-5p	hsa-let-7e	.(((.(((((((((((((((...))))))))))))))).)))...	0111011111111111111100	hsa-let-7e-5p	BIN01143	.(((((.((((((..................)))))))))))...	0111110111111000000000	0.517241	0.409091
hsa-let-7e-5p	hsa-let-7e	.(((.(((((((((((((((...))))))))))))))).)))...	0111011111111111111100	hsa-let-7e-5p	BIN01144	((((((.((.((((((..............)))))).....))))))))..	1111110110111111000000	0.75	0.363636
hsa-let-7e-5p	hsa-let-7e	.(((.(((((((((((((((...))))))))))))))).)))...	0111011111111111111100	hsa-let-7e-5p	BIN01145	((((((((((((..............))))))).)))))..	1111111111110000000000	0.6	0.454545
hsa-let-7e-5p	hsa-let-7e	.(((.(((((((((((((((...))))))))))))))).)))...	0111011111111111111100	hsa-let-7e-5p	BIN01146	((((.((((((((...............)))))))).))))..	1111011111111000000000	0.6	0.363636
hsa-let-7e-5p	hsa-let-7e	.(((.(((((((((((((((...))))))))))))))).)))...	0111011111111111111100	hsa-let-7e-5p	BIN01147	(((((((((((.(((..(((((...))))).......))).)))))))))))..	1111111111101110011111	0.945946	0.318182
hsa-let-7e-5p	hsa-let-7e	.(((.(((((((((((((((...))))))))))))))).)))...	0111011111111111111100	hsa-let-7e-5p	BIN01148	(((((((((((((((..((........))..))))))))))..)))))..	1111111111111110011000	0.942857	0.227273
hsa-let-7e-5p	hsa-let-7e	.(((.(((((((((((((((...))))))))))))))).)))...	0111011111111111111100	hsa-let-7e-5p	BIN01149	((((((((..((((.............)))).))))))))..	1111111100111100000000	0.6	0.454545
hsa-let-7e-5p	hsa-let-7e	.(((.(((((((((((((((...))))))))))))))).)))...	0111011111111111111100	hsa-let-7e-5p	BIN01150	...((((((((((.............)))))))))).....	0001111111111000000000	0.428571	0.454545
hsa-let-7e-5p	hsa-let-7e	.(((.(((((((((((((((...))))))))))))))).)))...	0111011111111111111100	hsa-let-7e-5p	BIN01151	((.((.(((((((((...(((....))).))))))))))).))..	1101101111111110001110	0.882353	0.363636
hsa-let-7e-5p	hsa-let-7e	.(((.(((((((((((((((...))))))))))))))).)))...	0111011111111111111100	hsa-let-7e-5p	BIN01152	.(((((.((((((....................)))))).)))))...	0111110111111000000000	0.517241	0.409091
hsa-let-7e-5p	hsa-let-7e	.(((.(((((((((((((((...))))))))))))))).)))...	0111011111111111111100	hsa-let-7e-5p	BIN01153	((((.((((((((((............)))))))))).))))..	1111011111111110000000	0.75	0.272727
hsa-let-7e-5p	hsa-let-7e	.(((.(((((((((((((((...))))))))))))))).)))...	0111011111111111111100	hsa-let-7e-5p	BIN01154	.((((((((((.(((((((........))))))).))))))))))...	0111111111101111111000	0.942857	0.136364
hsa-let-7e-5p	hsa-let-7e	.(((.(((((((((((((((...))))))))))))))).)))...	0111011111111111111100	hsa-let-7e-5p	BIN01155	((((((((((((.((..........)).))))))))))))..	1111111111110110000000	0.75	0.363636
hsa-let-7e-5p	hsa-let-7e	.(((.(((((((((((((((...))))))))))))))).)))...	0111011111111111111100	hsa-let-7e-5p	BIN01156	.(((((((((((.(((..............))).))))))).))))...	0111111111110111000000	0.75	0.272727
hsa-let-7e-5p	hsa-let-7e	.(((.(((((((((((((((...))))))))))))))).)))...	0111011111111111111100	hsa-let-7e-5p	BIN01157	...(((((((((((............))))))))))).....	0001111111111100000000	0.517241	0.409091
hsa-let-7e-5p	hsa-let-7e	.(((.(((((((((((((((...))))))))))))))).)))...	0111011111111111111100	hsa-let-7e-5p	BIN01158	((((((.(((((((((..((((...)))))))))))))))))))..	1111110111111111001111	0.945946	0.318182
hsa-let-7e-5p	hsa-let-7e	.(((.(((((((((((((((...))))))))))))))).)))...	0111011111111111111100	hsa-let-7e-5p	BIN01159	..((((((((((.(((........)))..))))))))))....	0011111111110111000000	0.677419	0.318182
hsa-let-7e-5p	hsa-let-7e	.(((.(((((((((((((((...))))))))))))))).)))...	0111011111111111111100	hsa-let-7e-5p	BIN01160	..((((((((((((................))))))))))))....	0011111111111100000000	0.6	0.363636
hsa-let-7e-5p	hsa-let-7e	.(((.(((((((((((((((...))))))))))))))).)))...	0111011111111111111100	hsa-let-7e-5p	BIN01161	.(((((.((((((((...((((...))))....)))))))))))))...	0111110111111110001111	0.942857	0.318182
hsa-let-7e-5p	hsa-let-7e	.(((.(((((((((((((((...))))))))))))))).)))...	0111011111111111111100	hsa-let-7e-5p	BIN01162	(((((((((((((((...(((...)))))).))))))............))))))..	1111111111111110001110	1	0.272727
hsa-let-7e-5p	hsa-let-7e	.(((.(((((((((((((((...))))))))))))))).)))...	0111011111111111111100	hsa-let-7e-5p	BIN01163	((((((..((((((((..((((...)))))))))))).))))))..	1111110011111111001111	1	0.363636
hsa-let-7e-5p	hsa-let-7e	.(((.(((((((((((((((...))))))))))))))).)))...	0111011111111111111100	hsa-let-7e-5p	BIN01164	.((((.((((((..........))))))))))...	0111101111110000000000	0.428571	0.454545
hsa-let-7e-5p	hsa-let-7e	.(((.(((((((((((((((...))))))))))))))).)))...	0111011111111111111100	hsa-let-7e-5p	BIN01165	((((((((((((................))).)))))))))..	1111111111110000000000	0.6	0.454545
hsa-let-7e-5p	hsa-let-7e	.(((.(((((((((((((((...))))))))))))))).)))...	0111011111111111111100	hsa-let-7e-5p	BIN01166	.(((((.((((((..................)))))))))))...	0111110111111000000000	0.517241	0.409091
hsa-let-7e-5p	hsa-let-7e	.(((.(((((((((((((((...))))))))))))))).)))...	0111011111111111111100	hsa-let-7e-5p	BIN01167	((((.(((((((.((.(((((....))))))).)))))))...))))..	1111011111110110111110	1	0.181818
hsa-let-7e-5p	hsa-let-7e	.(((.(((((((((((((((...))))))))))))))).)))...	0111011111111111111100	hsa-let-7e-5p	BIN01168	(((((((.((((((((.............)))..))))))))))))..	1111111011111111000000	0.818182	0.318182
hsa-let-7e-5p	hsa-let-7e	.(((.(((((((((((((((...))))))))))))))).)))...	0111011111111111111100	hsa-let-7e-5p	BIN01169	...(((((((((((((.........)))))))..)))))).....	0001111111111111000000	0.677419	0.318182
hsa-let-7e-5p	hsa-let-7e	.(((.(((((((((((((((...))))))))))))))).)))...	0111011111111111111100	hsa-let-7e-5p	BIN01170	.(((((((((((((..............)))))))))))))...	0111111111111100000000	0.677419	0.318182
hsa-let-7e-5p	hsa-let-7e	.(((.(((((((((((((((...))))))))))))))).)))...	0111011111111111111100	hsa-let-7e-5p	BIN01171	.((((.((((((................))))))))))...	0111101111110000000000	0.428571	0.454545
hsa-let-7e-5p	hsa-let-7e	.(((.(((((((((((((((...))))))))))))))).)))...	0111011111111111111100	hsa-let-7e-5p	BIN01172	(((((((((.((((............)))))))))))))..	1111111110111100000000	0.677419	0.409091
hsa-let-7e-5p	hsa-let-7e	.(((.(((((((((((((((...))))))))))))))).)))...	0111011111111111111100	hsa-let-7e-5p	BIN01173	((((((((((..((((......))))))))))))))..	1111111111001111000000	0.75	0.363636
hsa-let-7e-5p	hsa-let-7e	.(((.(((((((((((((((...))))))))))))))).)))...	0111011111111111111100	hsa-let-7e-5p	BIN01174	((((((.((((..................))))))))))..	1111110111100000000000	0.428571	0.545455
hsa-let-7e-5p	hsa-let-7e	.(((.(((((((((((((((...))))))))))))))).)))...	0111011111111111111100	hsa-let-7e-5p	BIN01175	...(((((((((.................))))))))).....	0001111111110000000000	0.333333	0.5
hsa-let-7e-5p	hsa-let-7e	.(((.(((((((((((((((...))))))))))))))).)))...	0111011111111111111100	hsa-let-7e-5p	BIN01176	(((((.(((((........................))))))))))..	1111101111100000000000	0.428571	0.545455
hsa-let-7e-5p	hsa-let-7e	.(((.(((((((((((((((...))))))))))))))).)))...	0111011111111111111100	hsa-let-7e-5p	BIN01177	...(((((((((..................))))))))).....	0001111111110000000000	0.333333	0.5
hsa-let-7e-5p	hsa-let-7e	.(((.(((((((((((((((...))))))))))))))).)))...	0111011111111111111100	hsa-let-7e-5p	BIN01178	..((((((((((................))))))))))....	0011111111110000000000	0.428571	0.454545
hsa-let-7e-5p	hsa-let-7e	.(((.(((((((((((((((...))))))))))))))).)))...	0111011111111111111100	hsa-let-7e-5p	BIN01179	.((((((((((...((((........)))).))))))))))...	0111111111100011110000	0.75	0.272727
hsa-let-7e-5p	hsa-let-7e	.(((.(((((((((((((((...))))))))))))))).)))...	0111011111111111111100	hsa-let-7e-5p	BIN01180	.((((((.(((((((((............)))))))))))))))...	0111111011111111100000	0.818182	0.227273
hsa-let-7e-5p	hsa-let-7e	.(((.(((((((((((((((...))))))))))))))).)))...	0111011111111111111100	hsa-let-7e-5p	BIN01181	((((.((((((((((((.(((....))).))))))))))))..))))..	1111011111111111101110	0.945946	0.136364
hsa-let-7e-5p	hsa-let-7e	.(((.(((((((((((((((...))))))))))))))).)))...	0111011111111111111100	hsa-let-7e-5p	BIN01182	((((((((((..(((.((((...)))).)))..))))))))))..	1111111111001110111100	0.942857	0.227273
hsa-let-7e-5p	hsa-let-7e	.(((.(((((((((((((((...))))))))))))))).)))...	0111011111111111111100	hsa-let-7e-5p	BIN01183	((((((((((((((..................))))))))..))))))..	1111111111111100000000	0.75	0.363636
hsa-let-7e-5p	hsa-let-7e	.(((.(((((((((((((((...))))))))))))))).)))...	0111011111111111111100	hsa-let-7e-5p	BIN01184	..(((((((((((....................))))))))...)))....	0011111111111000000000	0.517241	0.409091
hsa-let-7e-5p	hsa-let-7e	.(((.(((((((((((((((...))))))))))))))).)))...	0111011111111111111100	hsa-let-7e-5p	BIN01185	...(((((((((((............))))))))))).....	0001111111111100000000	0.517241	0.409091
hsa-let-7e-5p	hsa-let-7e	.(((.(((((((((((((((...))))))))))))))).)))...	0111011111111111111100	hsa-let-7e-5p	BIN01186	(((((((((.((...(((......)))..)).)))))))))..	1111111110110001110000	0.75	0.363636
hsa-let-7e-5p	hsa-let-7e	.(((.(((((((((((((((...))))))))))))))).)))...	0111011111111111111100	hsa-let-7e-5p	BIN01187	((((((.((((((..................))))))))))))..	1111110111111000000000	0.6	0.454545
hsa-let-7e-5p	hsa-let-7e	.(((.(((((((((((((((...))))))))))))))).)))...	0111011111111111111100	hsa-let-7e-5p	BIN01188	..((((.(((((((..........)))))))...))))....	0011110111111100000000	0.517241	0.409091
hsa-let-7e-5p	hsa-let-7e	.(((.(((((((((((((((...))))))))))))))).)))...	0111011111111111111100	hsa-let-7e-5p	BIN01189	((.((((((((...(((............)))..))))))))))..	1101111111100011100000	0.677419	0.409091
hsa-let-7e-5p	hsa-let-7e	.(((.(((((((((((((((...))))))))))))))).)))...	0111011111111111111100	hsa-let-7e-5p	BIN01190	.(((((.(((((((.................))))))))))))...	0111110111111100000000	0.6	0.363636
hsa-let-7e-5p	hsa-let-7e	.(((.(((((((((((((((...))))))))))))))).)))...	0111011111111111111100	hsa-let-7e-5p	BIN01191	...(((.(((((((((..((((...)))))))))))))))).....	0001110111111111001111	0.882353	0.363636
hsa-let-7e-5p	hsa-let-7e	.(((.(((((((((((((((...))))))))))))))).)))...	0111011111111111111100	hsa-let-7e-5p	BIN01192	..(((((((.((.((.............)).))..)))))))....	0011111110110110000000	0.517241	0.409091
hsa-let-7e-5p	hsa-let-7e	.(((.(((((((((((((((...))))))))))))))).)))...	0111011111111111111100	hsa-let-7e-5p	BIN01193	...(((((((((.................))))))))).....	0001111111110000000000	0.333333	0.5
hsa-let-7e-5p	hsa-let-7e	.(((.(((((((((((((((...))))))))))))))).)))...	0111011111111111111100	hsa-let-7e-5p	BIN01194	((((((((((((..........))))))))))))..	1111111111110000000000	0.6	0.454545
hsa-let-7e-5p	hsa-let-7e	.(((.(((((((((((((((...))))))))))))))).)))...	0111011111111111111100	hsa-let-7e-5p	BIN01195	.(((((.(((((((((...........))))))))))))))...	0111110111111111000000	0.75	0.272727
hsa-let-7e-5p	hsa-let-7e	.(((.(((((((((((((((...))))))))))))))).)))...	0111011111111111111100	hsa-let-7e-5p	BIN01196	((.(((.((((((((((.....))))))))))..))).))..	1101110111111111100000	0.818182	0.318182
hsa-let-7e-5p	hsa-let-7e	.(((.(((((((((((((((...))))))))))))))).)))...	0111011111111111111100	hsa-let-7e-5p	BIN01197	(((((.((((((((.........)))))))))))))..	1111101111111100000000	0.677419	0.409091
hsa-let-7e-5p	hsa-let-7e	.(((.(((((((((((((((...))))))))))))))).)))...	0111011111111111111100	hsa-let-7e-5p	BIN01198	.(((((((((((((.((.(((....))).))..)))))))))))))...	0111111111111101101110	1	0.181818
hsa-let-7e-5p	hsa-let-7e	.(((.(((((((((((((((...))))))))))))))).)))...	0111011111111111111100	hsa-let-7e-5p	BIN01199	((((((((((((..(((.......)))..))))))))))))..	1111111111110011100000	0.818182	0.318182
hsa-let-7e-5p	hsa-let-7e	.(((.(((((((((((((((...))))))))))))))).)))...	0111011111111111111100	hsa-let-7e-5p	BIN01200	.(((((.((((((....................)))))))))))...	0111110111111000000000	0.517241	0.409091
hsa-let-7e-5p	hsa-let-7e	.(((.(((((((((((((((...))))))))))))))).)))...	0111011111111111111100	hsa-let-7e-5p	BIN01201	..(((((((((((((((..((....))..))))..)))))))))))....	0011111111111111100110	0.942857	0.227273
hsa-let-7e-5p	hsa-let-7e	.(((.(((((((((((((((...))))))))))))))).)))...	0111011111111111111100	hsa-let-7e-5p	BIN01202	.((((((.(((((((((.(((....)))...)))))))))))))))...	0111111011111111101110	1	0.181818
hsa-let-7e-5p	hsa-let-7e	.(((.(((((((((((((((...))))))))))))))).)))...	0111011111111111111100	hsa-let-7e-5p	BIN01203	.(((((((((((....(((((...))))).)))))))))))...	0111111111110000111110	0.882353	0.272727
hsa-let-7e-5p	hsa-let-7e	.(((.(((((((((((((((...))))))))))))))).)))...	0111011111111111111100	hsa-let-7e-5p	BIN01204	(((((((((((((...........)))))))........))))))..	1111111111111000000000	0.677419	0.409091
hsa-let-7e-5p	hsa-let-7e	.(((.(((((((((((((((...))))))))))))))).)))...	0111011111111111111100	hsa-let-7e-5p	BIN01205	.(((((.((((((...((..........)).)))))))))))...	0111110111111000110000	0.677419	0.318182
hsa-let-7e-5p	hsa-let-7e	.(((.(((((((((((((((...))))))))))))))).)))...	0111011111111111111100	hsa-let-7e-5p	BIN01206	.(((((((((((...............)))))))))))...	0111111111110000000000	0.517241	0.409091
hsa-let-7e-5p	hsa-let-7e	.(((.(((((((((((((((...))))))))))))))).)))...	0111011111111111111100	hsa-let-7e-5p	BIN01207	((((((((((((..((.......))..))))))..))))))..	1111111111110011000000	0.75	0.363636
hsa-let-7e-5p	hsa-let-7e	.(((.(((((((((((((((...))))))))))))))).)))...	0111011111111111111100	hsa-let-7e-5p	BIN01208	((.((((((((((((...((((...)))).)))))..))))))).))..	1101111111111110001111	1	0.363636
hsa-let-7e-5p	hsa-let-7e	.(((.(((((((((((((((...))))))))))))))).)))...	0111011111111111111100	hsa-let-7e-5p	BIN01209	...(((((((((((((........))))))))))))).....	0001111111111111000000	0.677419	0.318182
hsa-let-7e-5p	hsa-let-7e	.(((.(((((((((((((((...))))))))))))))).)))...	0111011111111111111100	hsa-let-7e-5p	BIN01210	.((((((((((((.(((............))).))))))))))))...	0111111111111011100000	0.818182	0.227273
hsa-let-7e-5p	hsa-let-7e	.(((.(((((((((((((((...))))))))))))))).)))...	0111011111111111111100	hsa-let-7e-5p	BIN01211	(((((.((((((((((.((((...)))).)))...))))))))))))..	1111101111111111011110	0.945946	0.227273
hsa-let-7e-5p	hsa-let-7e	.(((.(((((((((((((((...))))))))))))))).)))...	0111011111111111111100	hsa-let-7e-5p	BIN01212	.(((((.((((((((...(((....)))....)))))))))))))...	0111110111111110001110	0.882353	0.272727
hsa-let-7e-5p	hsa-let-7e	.(((.(((((((((((((((...))))))))))))))).)))...	0111011111111111111100	hsa-let-7e-5p	BIN01213	(((((((((((((((...((((...)))).))))))))..)))))))..	1111111111111110001111	0.945946	0.318182
hsa-let-7e-5p	hsa-let-7e	.(((.(((((((((((((((...))))))))))))))).)))...	0111011111111111111100	hsa-let-7e-5p	BIN01214	.((((((((.(((.((..............)).))).))))))))...	0111111110111011000000	0.677419	0.318182
hsa-let-7e-5p	hsa-let-7e	.(((.(((((((((((((((...))))))))))))))).)))...	0111011111111111111100	hsa-let-7e-5p	BIN01215	((((((.(((((.((((.(((....))).)))))))))))))))..	1111110111110111101110	1	0.272727
hsa-let-7e-5p	hsa-let-7e	.(((.(((((((((((((((...))))))))))))))).)))...	0111011111111111111100	hsa-let-7e-5p	BIN01216	.((((((((((((((..........))))))))))))))...	0111111111111110000000	0.75	0.272727
hsa-let-7e-5p	hsa-let-7e	.(((.(((((((((((((((...))))))))))))))).)))...	0111011111111111111100	hsa-let-7e-5p	BIN01217	(((((((((((...(((((((....))))..)))....))))))))..)))..	1111111111100011111110	1	0.272727
hsa-let-7e-5p	hsa-let-7e	.(((.(((((((((((((((...))))))))))))))).)))...	0111011111111111111100	hsa-let-7e-5p	BIN01218	((((((((((((((((((.......))))))).))))).))))))..	1111111111111111110000	1	0.181818
hsa-let-7e-5p	hsa-let-7e	.(((.(((((((((((((((...))))))))))))))).)))...	0111011111111111111100	hsa-let-7e-5p	BIN01219	((((((((((((.(((.(((...))).)))..))))))))))))..	1111111111110111011100	1	0.181818
hsa-let-7e-5p	hsa-let-7e	.(((.(((((((((((((((...))))))))))))))).)))...	0111011111111111111100	hsa-let-7e-5p	BIN01220	.((((((((.((((..........))))...))))))))...	0111111110111100000000	0.6	0.363636
hsa-let-7e-5p	hsa-let-7e	.(((.(((((((((((((((...))))))))))))))).)))...	0111011111111111111100	hsa-let-7e-5p	BIN01221	.(((((.((((((((((............)))))))))))))))...	0111110111111111100000	0.818182	0.227273
hsa-let-7e-5p	hsa-let-7e	.(((.(((((((((((((((...))))))))))))))).)))...	0111011111111111111100	hsa-let-7e-5p	BIN01222	.(((((..(((((((........)))))))...)))))...	0111110011111110000000	0.6	0.363636
hsa-let-7e-5p	hsa-let-7e	.(((.(((((((((((((((...))))))))))))))).)))...	0111011111111111111100	hsa-let-7e-5p	BIN01223	(((((.((((((((((.......)))))))))).)))))..	1111101111111111000000	0.818182	0.318182
hsa-let-7e-5p	hsa-let-7e	.(((.(((((((((((((((...))))))))))))))).)))...	0111011111111111111100	hsa-let-7e-5p	BIN01224	(((((.((((((.((................))....)))))))))))..	1111101111110110000000	0.677419	0.409091
hsa-let-7e-5p	hsa-let-7e	.(((.(((((((((((((((...))))))))))))))).)))...	0111011111111111111100	hsa-let-7e-5p	BIN01225	((((((((((((....(((......))).))))))))))))..	1111111111110000111000	0.818182	0.318182
hsa-let-7e-5p	hsa-let-7e	.(((.(((((((((((((((...))))))))))))))).)))...	0111011111111111111100	hsa-let-7e-5p	BIN01226	((((((((((((.(((............)))..))))))))))))..	1111111111110111000000	0.818182	0.318182
hsa-let-7e-5p	hsa-let-7e	.(((.(((((((((((((((...))))))))))))))).)))...	0111011111111111111100	hsa-let-7e-5p	BIN01227	((((((((((((.((...........)).))))))))))))..	1111111111110110000000	0.75	0.363636
hsa-let-7e-5p	hsa-let-7e	.(((.(((((((((((((((...))))))))))))))).)))...	0111011111111111111100	hsa-let-7e-5p	BIN01228	((((((.((((((.((........))..))))))))))))..	1111110111111011000000	0.75	0.363636
hsa-let-7e-5p	hsa-let-7e	.(((.(((((((((((((((...))))))))))))))).)))...	0111011111111111111100	hsa-let-7e-5p	BIN01229	..(((.(((((((....((((....)))).....))))))))))..	0011101111111000011110	0.75	0.363636
hsa-let-7e-5p	hsa-let-7e	.(((.(((((((((((((((...))))))))))))))).)))...	0111011111111111111100	hsa-let-7e-5p	BIN01230	(((((((((((...................)))))))))))..	1111111111100000000000	0.517241	0.5
hsa-let-7e-5p	hsa-let-7e	.(((.(((((((((((((((...))))))))))))))).)))...	0111011111111111111100	hsa-let-7e-5p	BIN01231	.(((((.(((((((...............))))))).)))))...	0111110111111100000000	0.6	0.363636
hsa-let-7e-5p	hsa-let-7e	.(((.(((((((((((((((...))))))))))))))).)))...	0111011111111111111100	hsa-let-7e-5p	BIN01232	.((((((((((((............))))))))))))...	0111111111111000000000	0.6	0.363636
hsa-let-7e-5p	hsa-let-7e	.(((.(((((((((((((((...))))))))))))))).)))...	0111011111111111111100	hsa-let-7e-5p	BIN01233	((((((((((((.((...........)).))))))))))))..	1111111111110110000000	0.75	0.363636
hsa-let-7e-5p	hsa-let-7e	.(((.(((((((((((((((...))))))))))))))).)))...	0111011111111111111100	hsa-let-7e-5p	BIN01234	(((((((((.(((.((.........))..)))..)))))))))..	1111111110111011000000	0.75	0.363636
hsa-let-7e-5p	hsa-let-7e	.(((.(((((((((((((((...))))))))))))))).)))...	0111011111111111111100	hsa-let-7e-5p	BIN01235	...(((.((((((((...(((....))).))))))))...))).....	0001110111111110001110	0.75	0.363636
hsa-let-7e-5p	hsa-let-7e	.(((.(((((((((((((((...))))))))))))))).)))...	0111011111111111111100	hsa-let-7e-5p	BIN01236	.((((.((((((((.............))))))))))))...	0111101111111100000000	0.6	0.363636
hsa-let-7e-5p	hsa-let-7e	.(((.(((((((((((((((...))))))))))))))).)))...	0111011111111111111100	hsa-let-7e-5p	BIN01237	((((((((((((((.............))))))))))))))..	1111111111111100000000	0.75	0.363636
hsa-let-7e-5p	hsa-let-7e	.(((.(((((((((((((((...))))))))))))))).)))...	0111011111111111111100	hsa-let-7e-5p	BIN01238	((((((.((((((((((.....))))..))))))............................))))))..	1111110111111111100000	0.882353	0.272727
hsa-let-7e-5p	hsa-let-7e	.(((.(((((((((((((((...))))))))))))))).)))...	0111011111111111111100	hsa-let-7e-5p	BIN01239	((((((((((((..((.((((....)))).)).........))))))))))))..	1111111111110011011110	1	0.272727
hsa-let-7e-5p	hsa-let-7e	.(((.(((((((((((((((...))))))))))))))).)))...	0111011111111111111100	hsa-let-7e-5p	BIN01240	((((((((((((.....................))))))))))))..	1111111111110000000000	0.6	0.454545
hsa-let-7e-5p	hsa-let-7e	.(((.(((((((((((((((...))))))))))))))).)))...	0111011111111111111100	hsa-let-7e-5p	BIN01241	.((((.(((((((((............)))))))))..))))...	0111101111111110000000	0.677419	0.318182
hsa-let-7e-5p	hsa-let-7e	.(((.(((((((((((((((...))))))))))))))).)))...	0111011111111111111100	hsa-let-7e-5p	BIN01242	...(((((((((.((...(((...))).))))))))))).....	0001111111110110001110	0.75	0.363636
hsa-let-7e-5p	hsa-let-7e	.(((.(((((((((((((((...))))))))))))))).)))...	0111011111111111111100	hsa-let-7e-5p	BIN01243	((((((((((((((((..((((...))))...)))).))))))))))))..	1111111111111111001111	0.894737	0.272727
hsa-let-7e-5p	hsa-let-7e	.(((.(((((((((((((((...))))))))))))))).)))...	0111011111111111111100	hsa-let-7e-5p	BIN01244	((((((..((((((..........))))))))))))..	1111110011111100000000	0.6	0.454545
hsa-let-7e-5p	hsa-let-7e	.(((.(((((((((((((((...))))))))))))))).)))...	0111011111111111111100	hsa-let-7e-5p	BIN01245	.((((((((((((((...((...)).))))))))))...))))...	0111111111111110001100	0.882353	0.181818
hsa-let-7e-5p	hsa-let-7e	.(((.(((((((((((((((...))))))))))))))).)))...	0111011111111111111100	hsa-let-7e-5p	BIN01246	.(((((.((((((....((((....)))).)))))))))))...	0111110111111000011110	0.818182	0.318182
hsa-let-7e-5p	hsa-let-7e	.(((.(((((((((((((((...))))))))))))))).)))...	0111011111111111111100	hsa-let-7e-5p	BIN01247	((((((((((((((((..............))))).)))))))))))..	1111111111111111000000	0.882353	0.272727
hsa-let-7e-5p	hsa-let-7e	.(((.(((((((((((((((...))))))))))))))).)))...	0111011111111111111100	hsa-let-7e-5p	BIN01248	....(((((.(((((((.........))))))))))))......	0000111110111111100000	0.6	0.363636
hsa-let-7e-5p	hsa-let-7e	.(((.(((((((((((((((...))))))))))))))).)))...	0111011111111111111100	hsa-let-7e-5p	BIN01249	...((((((((..((...(((...))).))...)))))))).....	0001111111100110001110	0.677419	0.409091
hsa-let-7e-5p	hsa-let-7e	.(((.(((((((((((((((...))))))))))))))).)))...	0111011111111111111100	hsa-let-7e-5p	BIN01250	.(((((((((((((((..(((...))))))))))))))))))...	0111111111111111001110	1	0.181818
hsa-let-7e-5p	hsa-let-7e	.(((.(((((((((((((((...))))))))))))))).)))...	0111011111111111111100	hsa-let-7e-5p	BIN01251	...((.((((((............)))))).)).....	0001101111110000000000	0.230769	0.545455
hsa-let-7e-5p	hsa-let-7e	.(((.(((((((((((((((...))))))))))))))).)))...	0111011111111111111100	hsa-let-7e-5p	BIN01252	..((((.(((((((((.......))))))))).))))....	0011110111111111000000	0.677419	0.318182
hsa-let-7e-5p	hsa-let-7e	.(((.(((((((((((((((...))))))))))))))).)))...	0111011111111111111100	hsa-let-7e-5p	BIN01253	.(((((((((((..((.(((((...)))))))...)))))))))))...	0111111111110011011111	1	0.272727
hsa-let-7e-5p	hsa-let-7e	.(((.(((((((((((((((...))))))))))))))).)))...	0111011111111111111100	hsa-let-7e-5p	BIN01254	((((((..(((((((...((......)).))))))).))))))..	1111110011111110001100	0.818182	0.318182
hsa-let-7e-5p	hsa-let-7e	.(((.(((((((((((((((...))))))))))))))).)))...	0111011111111111111100	hsa-let-7e-5p	BIN01255	.((((((((((((.((......)).))))))))))))...	0111111111111011000000	0.75	0.272727
hsa-let-7e-5p	hsa-let-7e	.(((.(((((((((((((((...))))))))))))))).)))...	0111011111111111111100	hsa-let-7e-5p	BIN01256	((((((.(((((((((.(((......)))..)))).))))).))))))..	1111110111111111011100	1	0.181818
hsa-let-7e-5p	hsa-let-7e	.(((.(((((((((((((((...))))))))))))))).)))...	0111011111111111111100	hsa-let-7e-5p	BIN01257	((((((((((((..............))))))))))))..	1111111111110000000000	0.6	0.454545
hsa-let-7e-5p	hsa-let-7e	.(((.(((((((((((((((...))))))))))))))).)))...	0111011111111111111100	hsa-let-7e-5p	BIN01258	(((((((((((((((....((....))....))))))).))))))))..	1111111111111110000110	0.942857	0.318182
hsa-let-7e-5p	hsa-let-7e	.(((.(((((((((((((((...))))))))))))))).)))...	0111011111111111111100	hsa-let-7e-5p	BIN01259	.(((((((((((..((.............))...))))))))).))...	0111111111110011000000	0.677419	0.318182
hsa-let-7e-5p	hsa-let-7e	.(((.(((((((((((((((...))))))))))))))).)))...	0111011111111111111100	hsa-let-7e-5p	BIN01260	(((((.((((((((.(((.....))).)))))))))))))..	1111101111111101110000	0.882353	0.272727
hsa-let-7e-5p	hsa-let-7e	.(((.(((((((((((((((...))))))))))))))).)))...	0111011111111111111100	hsa-let-7e-5p	BIN01261	(((((((((.((((((..((((...)))))))))))))))))))..	1111111110111111001111	0.945946	0.318182
hsa-let-7e-5p	hsa-let-7e	.(((.(((((((((((((((...))))))))))))))).)))...	0111011111111111111100	hsa-let-7e-5p	BIN01262	(((((((.(((((((((......)))))))))..)))))))..	1111111011111111100000	0.882353	0.272727
hsa-let-7e-5p	hsa-let-7e	.(((.(((((((((((((((...))))))))))))))).)))...	0111011111111111111100	hsa-let-7e-5p	BIN01263	((((((.(((((.(((......)))..)))))))))))..	1111110111110111000000	0.75	0.363636
hsa-let-7e-5p	hsa-let-7e	.(((.(((((((((((((((...))))))))))))))).)))...	0111011111111111111100	hsa-let-7e-5p	BIN01264	((((((((..((((((..............))))))))))))))..	1111111100111111000000	0.75	0.363636
hsa-let-7e-5p	hsa-let-7e	.(((.(((((((((((((((...))))))))))))))).)))...	0111011111111111111100	hsa-let-7e-5p	BIN01265	.(((((((((((...((((........)))).....)))))).)))))...	0111111111110001111000	0.818182	0.227273
hsa-let-7e-5p	hsa-let-7e	.(((.(((((((((((((((...))))))))))))))).)))...	0111011111111111111100	hsa-let-7e-5p	BIN01266	..(((((((((...((..............))..)))))))))....	0011111111100011000000	0.517241	0.409091
hsa-let-7e-5p	hsa-let-7e	.(((.(((((((((((((((...))))))))))))))).)))...	0111011111111111111100	hsa-let-7e-5p	BIN01267	.((((((((((.......(((...))).....))))))))))...	0111111111100000001110	0.677419	0.409091
hsa-let-7e-5p	hsa-let-7e	.(((.(((((((((((((((...))))))))))))))).)))...	0111011111111111111100	hsa-let-7e-5p	BIN01268	.(((((((((((.((.((.........)).))..)))))))).)))...	0111111111110110110000	0.818182	0.227273
hsa-let-7e-5p	hsa-let-7e	.(((.(((((((((((((((...))))))))))))))).)))...	0111011111111111111100	hsa-let-7e-5p	BIN01269	.((((((((((((..((......))...)))))))..)))))...	0111111111111001100000	0.75	0.272727
hsa-let-7e-5p	hsa-let-7e	.(((.(((((((((((((((...))))))))))))))).)))...	0111011111111111111100	hsa-let-7e-5p	BIN01270	(((((.((((((((((..............)))))))))).)))))..	1111101111111111000000	0.818182	0.318182
hsa-let-7e-5p	hsa-let-7e	.(((.(((((((((((((((...))))))))))))))).)))...	0111011111111111111100	hsa-let-7e-5p	BIN01271	(((((((((.(((.((..........))...))))))))))))..	1111111110111011000000	0.75	0.363636
hsa-let-7e-5p	hsa-let-7e	.(((.(((((((((((((((...))))))))))))))).)))...	0111011111111111111100	hsa-let-7e-5p	BIN01272	(((((((((((...(((.(((...))))))..)))))))))))..	1111111111100011101110	0.942857	0.318182
hsa-let-7e-5p	hsa-let-7e	.(((.(((((((((((((((...))))))))))))))).)))...	0111011111111111111100	hsa-let-7e-5p	BIN01273	.(((((.((((((((((.(((....)))...)))))))))))))))...	0111110111111111101110	1	0.181818
hsa-let-7e-5p	hsa-let-7e	.(((.(((((((((((((((...))))))))))))))).)))...	0111011111111111111100	hsa-let-7e-5p	BIN01274	((((((.((((((..............))))))...))))))..	1111110111111000000000	0.6	0.454545
hsa-let-7e-5p	hsa-let-7e	.(((.(((((((((((((((...))))))))))))))).)))...	0111011111111111111100	hsa-let-7e-5p	BIN01275	...(((((((((((...............))))))))))).....	0001111111111100000000	0.517241	0.409091
hsa-let-7e-5p	hsa-let-7e	.(((.(((((((((((((((...))))))))))))))).)))...	0111011111111111111100	hsa-let-7e-5p	BIN01276	.(((((.(((((((((..((((...))))))))))))))))))...	0111110111111111001111	1	0.272727
hsa-let-7e-5p	hsa-let-7e	.(((.(((((((((((((((...))))))))))))))).)))...	0111011111111111111100	hsa-let-7e-5p	BIN01277	((((((((((((((((..............)))))))))).....))))))..	1111111111111111000000	0.882353	0.272727
hsa-let-7e-5p	hsa-let-7e	.(((.(((((((((((((((...))))))))))))))).)))...	0111011111111111111100	hsa-let-7e-5p	BIN01278	((((((((((.....(((((......)))))..))))))))))..	1111111111000001111100	0.818182	0.318182
hsa-let-7e-5p	hsa-let-7e	.(((.(((((((((((((((...))))))))))))))).)))...	0111011111111111111100	hsa-let-7e-5p	BIN01279	...(((.(((((((((((.(((...)))))))))))))).))).....	0001110111111111110111	0.942857	0.318182
hsa-let-7e-5p	hsa-let-7e	.(((.(((((((((((((((...))))))))))))))).)))...	0111011111111111111100	hsa-let-7e-5p	BIN01280	.(((((.(((((((((..............))))))))))))))...	0111110111111111000000	0.75	0.272727
hsa-let-7e-5p	hsa-let-7e	.(((.(((((((((((((((...))))))))))))))).)))...	0111011111111111111100	hsa-let-7e-5p	BIN01281	...(((((((((.(((((((......)))))))))))))))).....	0001111111110111111100	0.882353	0.181818
hsa-let-7e-5p	hsa-let-7e	.(((.(((((((((((((((...))))))))))))))).)))...	0111011111111111111100	hsa-let-7e-5p	BIN01282	(((((.((((((((((......))))...)))))).)))))..	1111101111111111000000	0.818182	0.318182
hsa-let-7e-5p	hsa-let-7e	.(((.(((((((((((((((...))))))))))))))).)))...	0111011111111111111100	hsa-let-7e-5p	BIN01283	.((((.(((((((..............))))))).))))...	0111101111111000000000	0.517241	0.409091
hsa-let-7e-5p	hsa-let-7e	.(((.(((((((((((((((...))))))))))))))).)))...	0111011111111111111100	hsa-let-7e-5p	BIN01284	.(((((((((((..(((..........))).)))))))))))...	0111111111110011100000	0.75	0.272727
hsa-let-7e-5p	hsa-let-7e	.(((.(((((((((((((((...))))))))))))))).)))...	0111011111111111111100	hsa-let-7e-5p	BIN01285	.(((((.(((((((.................))))))))))))...	0111110111111100000000	0.6	0.363636
hsa-let-7e-5p	hsa-let-7e	.(((.(((((((((((((((...))))))))))))))).)))...	0111011111111111111100	hsa-let-7e-5p	BIN01286	((((((.((((.((..................)).))))....))))))..	1111110111101100000000	0.6	0.454545
hsa-let-7e-5p	hsa-let-7e	.(((.(((((((((((((((...))))))))))))))).)))...	0111011111111111111100	hsa-let-7e-5p	BIN01287	((((((((((((((((.............))))).)))))))))))..	1111111111111111000000	0.882353	0.272727
hsa-let-7e-5p	hsa-let-7e	.(((.(((((((((((((((...))))))))))))))).)))...	0111011111111111111100	hsa-let-7e-5p	BIN01288	..((((((((((((((......))))))))))))))....	0011111111111111000000	0.75	0.272727
hsa-let-7e-5p	hsa-let-7e	.(((.(((((((((((((((...))))))))))))))).)))...	0111011111111111111100	hsa-let-7e-5p	BIN01289	....((((((((((............))))))))))......	0000111111111100000000	0.428571	0.454545
hsa-let-7e-5p	hsa-let-7e	.(((.(((((((((((((((...))))))))))))))).)))...	0111011111111111111100	hsa-let-7e-5p	BIN01290	.((((((((((((...((((......))))...))))))))))))...	0111111111111000111100	0.882353	0.181818
hsa-let-7e-5p	hsa-let-7e	.(((.(((((((((((((((...))))))))))))))).)))...	0111011111111111111100	hsa-let-7e-5p	BIN01291	.(((((((((((((...............)))))))))))))...	0111111111111100000000	0.677419	0.318182
hsa-let-7e-5p	hsa-let-7e	.(((.(((((((((((((((...))))))))))))))).)))...	0111011111111111111100	hsa-let-7e-5p	BIN01292	(((((((((((..(((........)))....))).))))))))..	1111111111100111000000	0.75	0.363636
hsa-let-7e-5p	hsa-let-7e	.(((.(((((((((((((((...))))))))))))))).)))...	0111011111111111111100	hsa-let-7e-5p	BIN01293	(((((((((.(((((.........))))))))))))))..	1111111110111110000000	0.75	0.363636
hsa-let-7e-5p	hsa-let-7e	.(((.(((((((((((((((...))))))))))))))).)))...	0111011111111111111100	hsa-let-7e-5p	BIN01294	.((((.(((((((..........)))))))..))))...	0111101111111000000000	0.517241	0.409091
hsa-let-7e-5p	hsa-let-7e	.(((.(((((((((((((((...))))))))))))))).)))...	0111011111111111111100	hsa-let-7e-5p	BIN01295	(((((((((((((...........)))))))))))))..	1111111111111000000000	0.677419	0.409091
hsa-let-7e-5p	hsa-let-7e	.(((.(((((((((((((((...))))))))))))))).)))...	0111011111111111111100	hsa-let-7e-5p	BIN01296	.(((((((((((((..................)))))))))))))...	0111111111111100000000	0.677419	0.318182
hsa-let-7e-5p	hsa-let-7e	.(((.(((((((((((((((...))))))))))))))).)))...	0111011111111111111100	hsa-let-7e-5p	BIN01297	.(((((((((((..(((........))).)))))))))))...	0111111111110011100000	0.75	0.272727
hsa-let-7e-5p	hsa-let-7e	.(((.(((((((((((((((...))))))))))))))).)))...	0111011111111111111100	hsa-let-7e-5p	BIN01298	((((((((((((...((((....))))..))))))))))))..	1111111111110001111000	0.882353	0.272727
hsa-let-7e-5p	hsa-let-7e	.(((.(((((((((((((((...))))))))))))))).)))...	0111011111111111111100	hsa-let-7e-5p	BIN01299	((((((.((.((((((..............))))))...))))))))..	1111110110111111000000	0.75	0.363636
hsa-let-7e-5p	hsa-let-7e	.(((.(((((((((((((((...))))))))))))))).)))...	0111011111111111111100	hsa-let-7e-5p	BIN01300	((.((((((((((.((.........)).)))))))))).))..	1101111111111011000000	0.75	0.363636
hsa-let-7e-5p	hsa-let-7e	.(((.(((((((((((((((...))))))))))))))).)))...	0111011111111111111100	hsa-let-7e-5p	BIN01301	.(((((((((.(((....(((...)))....))).)))))))))...	0111111111011100001110	0.818182	0.318182
hsa-let-7e-5p	hsa-let-7e	.(((.(((((((((((((((...))))))))))))))).)))...	0111011111111111111100	hsa-let-7e-5p	BIN01302	.(((((((((((.(((..............)))..)))))))))))	0111111111110111000000	0.75	0.272727
hsa-let-7e-5p	hsa-let-7e	.(((.(((((((((((((((...))))))))))))))).)))...	0111011111111111111100	hsa-let-7e-5p	BIN01303	((((((((.((((((((.....))))..)))).))))))))..	1111111101111111100000	0.882353	0.272727
hsa-let-7e-5p	hsa-let-7e	.(((.(((((((((((((((...))))))))))))))).)))...	0111011111111111111100	hsa-let-7e-5p	BIN01304	((((((((((((..............))))))))))))..	1111111111110000000000	0.6	0.454545
hsa-let-7e-5p	hsa-let-7e	.(((.(((((((((((((((...))))))))))))))).)))...	0111011111111111111100	hsa-let-7e-5p	BIN01305	.((((.(((((((.((......)).)))))))))))...	0111101111111011000000	0.677419	0.318182
hsa-let-7e-5p	hsa-let-7e	.(((.(((((((((((((((...))))))))))))))).)))...	0111011111111111111100	hsa-let-7e-5p	BIN01306	(((((((((.((..((..(((....)))))..)).)))))))))..	1111111110110011001110	0.882353	0.363636
hsa-let-7e-5p	hsa-let-7e	.(((.(((((((((((((((...))))))))))))))).)))...	0111011111111111111100	hsa-let-7e-5p	BIN01307	..(((((((((((((.(((.....)))....)))))))))))))....	0011111111111110111000	0.882353	0.181818
hsa-let-7e-5p	hsa-let-7e	.(((.(((((((((((((((...))))))))))))))).)))...	0111011111111111111100	hsa-let-7e-5p	BIN01308	((.(((((((((((..........))))))))))).))..	1101111111111100000000	0.677419	0.409091
hsa-let-7e-5p	hsa-let-7e	.(((.(((((((((((((((...))))))))))))))).)))...	0111011111111111111100	hsa-let-7e-5p	BIN01309	((((((((((((((((........))))).)))))))))))..	1111111111111111000000	0.882353	0.272727
hsa-let-7e-5p	hsa-let-7e	.(((.(((((((((((((((...))))))))))))))).)))...	0111011111111111111100	hsa-let-7e-5p	BIN01310	((((((.(((((((.............)))))))))))))..	1111110111111100000000	0.677419	0.409091
hsa-let-7e-5p	hsa-let-7e	.(((.(((((((((((((((...))))))))))))))).)))...	0111011111111111111100	hsa-let-7e-5p	BIN01311	(((((((((((((((...((((...))))..))))))...........)))))))))..	1111111111111110001111	0.945946	0.318182
hsa-let-7e-5p	hsa-let-7e	.(((.(((((((((((((((...))))))))))))))).)))...	0111011111111111111100	hsa-let-7e-5p	BIN01312	.(((((((((((..(((.....))).)))))))))))...	0111111111110011100000	0.75	0.272727
hsa-let-7e-5p	hsa-let-7e	.(((.(((((((((((((((...))))))))))))))).)))...	0111011111111111111100	hsa-let-7e-5p	BIN01313	((((((.(((((((((.......))))))))).))))))..	1111110111111111000000	0.818182	0.318182
hsa-let-7e-5p	hsa-let-7e	.(((.(((((((((((((((...))))))))))))))).)))...	0111011111111111111100	hsa-let-7e-5p	BIN01314	((((((((((((...................))))))))))))..	1111111111110000000000	0.6	0.454545
hsa-let-7e-5p	hsa-let-7e	.(((.(((((((((((((((...))))))))))))))).)))...	0111011111111111111100	hsa-let-7e-5p	BIN01315	.(((((((((((.............)))))))))))...	0111111111110000000000	0.517241	0.409091
hsa-let-7e-5p	hsa-let-7e	.(((.(((((((((((((((...))))))))))))))).)))...	0111011111111111111100	hsa-let-7e-5p	BIN01316	..(((((((.((((.(((..........))).)))).)))))))....	0011111110111101110000	0.75	0.272727
hsa-let-7e-5p	hsa-let-7e	.(((.(((((((((((((((...))))))))))))))).)))...	0111011111111111111100	hsa-let-7e-5p	BIN01317	(((((((((((((((.......))).))))))))))))..	1111111111111110000000	0.818182	0.318182
hsa-let-7e-5p	hsa-let-7e	.(((.(((((((((((((((...))))))))))))))).)))...	0111011111111111111100	hsa-let-7e-5p	BIN01318	((((((..((((((((...........)))))))).))))))..	1111110011111111000000	0.75	0.363636
hsa-let-7e-5p	hsa-let-7e	.(((.(((((((((((((((...))))))))))))))).)))...	0111011111111111111100	hsa-let-7e-5p	BIN01319	((((((((((.((((...............))))..))))))))))..	1111111111011110000000	0.75	0.363636
hsa-let-7e-5p	hsa-let-7e	.(((.(((((((((((((((...))))))))))))))).)))...	0111011111111111111100	hsa-let-7e-5p	BIN01320	((((((((...(((((.((((....))))..))))).))))))))..	1111111100011111011110	0.942857	0.318182
hsa-let-7e-5p	hsa-let-7e	.(((.(((((((((((((((...))))))))))))))).)))...	0111011111111111111100	hsa-let-7e-5p	BIN01321	...((((((((((((...((((...)))).))...)))))))))).....	0001111111111110001111	0.882353	0.363636
hsa-let-7e-5p	hsa-let-7e	.(((.(((((((((((((((...))))))))))))))).)))...	0111011111111111111100	hsa-let-7e-5p	BIN01322	.((((.((((((..(((((........)))))..))))))))))...	0111101111110011111000	0.818182	0.227273
hsa-let-7e-5p	hsa-let-7e	.(((.(((((((((((((((...))))))))))))))).)))...	0111011111111111111100	hsa-let-7e-5p	BIN01323	.(((((..((((((((......)))))))).)))))...	0111110011111111000000	0.677419	0.318182
hsa-let-7e-5p	hsa-let-7e	.(((.(((((((((((((((...))))))))))))))).)))...	0111011111111111111100	hsa-let-7e-5p	BIN01324	..(((((((.((((((..............)))).)))))))))....	0011111110111111000000	0.677419	0.318182
hsa-let-7e-5p	hsa-let-7e	.(((.(((((((((((((((...))))))))))))))).)))...	0111011111111111111100	hsa-let-7e-5p	BIN01325	...(((((((((((.(((((......)))))....))))))))))).....	0001111111111101111100	0.882353	0.181818
hsa-let-7e-5p	hsa-let-7e	.(((.(((((((((((((((...))))))))))))))).)))...	0111011111111111111100	hsa-let-7e-5p	BIN01326	((((((.((((((.............)))))).))))))..	1111110111111000000000	0.6	0.454545
hsa-let-7e-5p	hsa-let-7e	.(((.(((((((((((((((...))))))))))))))).)))...	0111011111111111111100	hsa-let-7e-5p	BIN01327	.(((((.(((((((((((....))))))))))))))))...	0111110111111111110000	0.882353	0.181818
hsa-let-7e-5p	hsa-let-7e	.(((.(((((((((((((((...))))))))))))))).)))...	0111011111111111111100	hsa-let-7e-5p	BIN01328	.(((((.(((((((...............))))))))))))...	0111110111111100000000	0.6	0.363636
hsa-let-7e-5p	hsa-let-7e	.(((.(((((((((((((((...))))))))))))))).)))...	0111011111111111111100	hsa-let-7e-5p	BIN01329	(((((..((((((...............))))))..)))))..	1111100111111000000000	0.517241	0.5
hsa-let-7e-5p	hsa-let-7e	.(((.(((((((((((((((...))))))))))))))).)))...	0111011111111111111100	hsa-let-7e-5p	BIN01330	(((((.((((((..................))))))..)))))..	1111101111110000000000	0.517241	0.5
hsa-let-7e-5p	hsa-let-7e	.(((.(((((((((((((((...))))))))))))))).)))...	0111011111111111111100	hsa-let-7e-5p	BIN01331	(((((..(((((..((((((....))))))..))))).)))))..	1111100111110011111100	0.882353	0.272727
hsa-let-7e-5p	hsa-let-7e	.(((.(((((((((((((((...))))))))))))))).)))...	0111011111111111111100	hsa-let-7e-5p	BIN01332	.(((((((((((((..........)))))))))))))...	0111111111111100000000	0.677419	0.318182
hsa-let-7e-5p	hsa-let-7e	.(((.(((((((((((((((...))))))))))))))).)))...	0111011111111111111100	hsa-let-7e-5p	BIN01333	.(((((((((((..(((.....)))..)))))))))))...	0111111111110011100000	0.75	0.272727
hsa-let-7e-5p	hsa-let-7e	.(((.(((((((((((((((...))))))))))))))).)))...	0111011111111111111100	hsa-let-7e-5p	BIN01334	(((((.((((((((((.......)))))))))))))))..	1111101111111111000000	0.818182	0.318182
hsa-let-7e-5p	hsa-let-7e	.(((.(((((((((((((((...))))))))))))))).)))...	0111011111111111111100	hsa-let-7e-5p	BIN01335	(((((.((((((.................)))))))))))..	1111101111110000000000	0.517241	0.5
hsa-let-7e-5p	hsa-let-7e	.(((.(((((((((((((((...))))))))))))))).)))...	0111011111111111111100	hsa-let-7e-5p	BIN01336	(((((((((.((((...((((....)))).)))).)))))))))..	1111111110111100011110	0.942857	0.318182
hsa-let-7e-5p	hsa-let-7e	.(((.(((((((((((((((...))))))))))))))).)))...	0111011111111111111100	hsa-let-7e-5p	BIN01337	.((((.(((((((((((............)))))))))))..))))...	0111101111111111100000	0.818182	0.227273
hsa-let-7e-5p	hsa-let-7e	.(((.(((((((((((((((...))))))))))))))).)))...	0111011111111111111100	hsa-let-7e-5p	BIN01338	.((((.((((((......................))))))))))...	0111101111110000000000	0.428571	0.454545
hsa-let-7e-5p	hsa-let-7e	.(((.(((((((((((((((...))))))))))))))).)))...	0111011111111111111100	hsa-let-7e-5p	BIN01339	...(((((((((..((..............)).))))))))).....	0001111111110011000000	0.517241	0.409091
hsa-let-7e-5p	hsa-let-7e	.(((.(((((((((((((((...))))))))))))))).)))...	0111011111111111111100	hsa-let-7e-5p	BIN01340	.((((((((((...................))))))))))...	0111111111100000000000	0.428571	0.454545
hsa-let-7e-5p	hsa-let-7e	.(((.(((((((((((((((...))))))))))))))).)))...	0111011111111111111100	hsa-let-7e-5p	BIN01341	(((((.((((((.....................)))))))))))..	1111101111110000000000	0.517241	0.5
hsa-let-7e-5p	hsa-let-7e	.(((.(((((((((((((((...))))))))))))))).)))...	0111011111111111111100	hsa-let-7e-5p	BIN01342	(((((.((((((((((...........)))..))))))))))))..	1111101111111111000000	0.818182	0.318182
hsa-let-7e-5p	hsa-let-7e	.(((.(((((((((((((((...))))))))))))))).)))...	0111011111111111111100	hsa-let-7e-5p	BIN01343	(((((((((.((...(.......)..)).)))))))))..	1111111110110001000000	0.6	0.454545
hsa-let-7e-5p	hsa-let-7e	.(((.(((((((((((((((...))))))))))))))).)))...	0111011111111111111100	hsa-let-7e-5p	BIN01344	((.((((((((((............)))))))))).))..	1101111111111000000000	0.6	0.454545
hsa-let-7e-5p	hsa-let-7e	.(((.(((((((((((((((...))))))))))))))).)))...	0111011111111111111100	hsa-let-7e-5p	BIN01345	((((((....((((((........))))))...))))))..	1111110000111111000000	0.6	0.454545
hsa-let-7e-5p	hsa-let-7e	.(((.(((((((((((((((...))))))))))))))).)))...	0111011111111111111100	hsa-let-7e-5p	BIN01346	.(((((.(((((((.((.((((...)))).)).))))))))))))...	0111110111111101101111	1	0.272727
hsa-let-7e-5p	hsa-let-7e	.(((.(((((((((((((((...))))))))))))))).)))...	0111011111111111111100	hsa-let-7e-5p	BIN01347	((((((.(((((..((......))..))))).))))))..	1111110111110011000000	0.677419	0.409091
hsa-let-7e-5p	hsa-let-7e	.(((.(((((((((((((((...))))))))))))))).)))...	0111011111111111111100	hsa-let-7e-5p	BIN01348	.((((.((((((((((.......)))).)))))).))))...	0111101111111111000000	0.75	0.272727
hsa-let-7e-5p	hsa-let-7e	.(((.(((((((((((((((...))))))))))))))).)))...	0111011111111111111100	hsa-let-7e-5p	BIN01349	((.((((((((...............)))))))).))..	1101111111100000000000	0.428571	0.545455
hsa-let-7e-5p	hsa-let-7e	.(((.(((((((((((((((...))))))))))))))).)))...	0111011111111111111100	hsa-let-7e-5p	BIN01350	((((((.(((((((.................)))))))..))))))..	1111110111111100000000	0.677419	0.409091
hsa-let-7e-5p	hsa-let-7e	.(((.(((((((((((((((...))))))))))))))).)))...	0111011111111111111100	hsa-let-7e-5p	BIN01351	.(((((((..((((...........))))..)))))))...	0111111100111100000000	0.517241	0.409091
hsa-let-7e-5p	hsa-let-7e	.(((.(((((((((((((((...))))))))))))))).)))...	0111011111111111111100	hsa-let-7e-5p	BIN01352	(((((.(((((((((((.....))))))))))))))))..	1111101111111111100000	0.882353	0.272727
hsa-let-7e-5p	hsa-let-7e	.(((.(((((((((((((((...))))))))))))))).)))...	0111011111111111111100	hsa-let-7e-5p	BIN01353	((((((.(((((((((......))))))))).))))))..	1111110111111111000000	0.818182	0.318182
hsa-let-7e-5p	hsa-let-7e	.(((.(((((((((((((((...))))))))))))))).)))...	0111011111111111111100	hsa-let-7e-5p	BIN01354	((((((((((((.................))))))))))))..	1111111111110000000000	0.6	0.454545
hsa-let-7e-5p	hsa-let-7e	.(((.(((((((((((((((...))))))))))))))).)))...	0111011111111111111100	hsa-let-7e-5p	BIN01355	((.(((((((((((((..........)))))))).)))))))..	1101111111111111000000	0.818182	0.318182
hsa-let-7e-5p	hsa-let-7e	.(((.(((((((((((((((...))))))))))))))).)))...	0111011111111111111100	hsa-let-7e-5p	BIN01356	((((((((((((...(((......)))..))))))))))))..	1111111111110001110000	0.818182	0.318182
hsa-let-7e-5p	hsa-let-7e	.(((.(((((((((((((((...))))))))))))))).)))...	0111011111111111111100	hsa-let-7e-5p	BIN01357	.((((.(((.(((((................))))))))))))...	0111101110111110000000	0.6	0.363636
hsa-let-7e-5p	hsa-let-7e	.(((.(((((((((((((((...))))))))))))))).)))...	0111011111111111111100	hsa-let-7e-5p	BIN01358	((((((((((((((((........))))).)))))))))))..	1111111111111111000000	0.882353	0.272727
hsa-let-7e-5p	hsa-let-7e	.(((.(((((((((((((((...))))))))))))))).)))...	0111011111111111111100	hsa-let-7e-5p	BIN01359	.(((((.(((((.(((.........))).))))))))))...	0111110111110111000000	0.677419	0.318182
hsa-let-7e-5p	hsa-let-7e	.(((.(((((((((((((((...))))))))))))))).)))...	0111011111111111111100	hsa-let-7e-5p	BIN01360	((((.((((((((((((((((....)))))...))))))).))))..))))..	1111011111111111111110	0.894737	0.0909091
hsa-let-7e-5p	hsa-let-7e	.(((.(((((((((((((((...))))))))))))))).)))...	0111011111111111111100	hsa-let-7e-5p	BIN01361	.((((.(((((((..............)))))))))))...	0111101111111000000000	0.517241	0.409091
hsa-let-7e-5p	hsa-let-7e	.(((.(((((((((((((((...))))))))))))))).)))...	0111011111111111111100	hsa-let-7e-5p	BIN01362	(((((((((.(((((...........))))))))))))))..	1111111110111110000000	0.75	0.363636
hsa-let-7e-5p	hsa-let-7e	.(((.(((((((((((((((...))))))))))))))).)))...	0111011111111111111100	hsa-let-7e-5p	BIN01363	.((((((.((((((((........))))))))))))))...	0111111011111111000000	0.75	0.272727
hsa-let-7e-5p	hsa-let-7e	.(((.(((((((((((((((...))))))))))))))).)))...	0111011111111111111100	hsa-let-7e-5p	BIN01364	((((((((((((.(((..............)))..))))))))))))..	1111111111110111000000	0.818182	0.318182
hsa-let-7e-5p	hsa-let-7e	.(((.(((((((((((((((...))))))))))))))).)))...	0111011111111111111100	hsa-let-7e-5p	BIN01365	.(((((((((((((((........)))).)))))))))))...	0111111111111111000000	0.818182	0.227273
hsa-let-7e-5p	hsa-let-7e	.(((.(((((((((((((((...))))))))))))))).)))...	0111011111111111111100	hsa-let-7e-5p	BIN01366	((((((((((((.(((..............)))..))))))))))))	1111111111110111000000	0.818182	0.318182
hsa-let-7e-5p	hsa-let-7e	.(((.(((((((((((((((...))))))))))))))).)))...	0111011111111111111100	hsa-let-7e-5p	BIN01367	.(((((((((((......................)))))))))))...	0111111111110000000000	0.517241	0.409091
hsa-let-7e-5p	hsa-let-7e	.(((.(((((((((((((((...))))))))))))))).)))...	0111011111111111111100	hsa-let-7e-5p	BIN01368	...(((((((((......................))))))))).....	0001111111110000000000	0.333333	0.5
hsa-let-7e-5p	hsa-let-7e	.(((.(((((((((((((((...))))))))))))))).)))...	0111011111111111111100	hsa-let-7e-5p	BIN01369	((((((((((((.(((.........)))..))))))))))))..	1111111111110111000000	0.818182	0.318182
hsa-let-7e-5p	hsa-let-7e	.(((.(((((((((((((((...))))))))))))))).)))...	0111011111111111111100	hsa-let-7e-5p	BIN01370	((((((((((((((...........))))))))))))))..	1111111111111100000000	0.75	0.363636
hsa-let-7e-5p	hsa-let-7e	.(((.(((((((((((((((...))))))))))))))).)))...	0111011111111111111100	hsa-let-7e-5p	BIN01371	.((((..((((((...........))))))))))...	0111100111111000000000	0.428571	0.454545
hsa-let-7e-5p	hsa-let-7e	.(((.(((((((((((((((...))))))))))))))).)))...	0111011111111111111100	hsa-let-7e-5p	BIN01372	.((((((((((((...........))))))))).)))...	0111111111111000000000	0.6	0.363636
hsa-let-7e-5p	hsa-let-7e	.(((.(((((((((((((((...))))))))))))))).)))...	0111011111111111111100	hsa-let-7e-5p	BIN01373	.(((((((((((((...........)))))))))))))...	0111111111111100000000	0.677419	0.318182
hsa-let-7e-5p	hsa-let-7e	.(((.(((((((((((((((...))))))))))))))).)))...	0111011111111111111100	hsa-let-7e-5p	BIN01374	..(((((((((((.((........)).)))))))))))....	0011111111111011000000	0.677419	0.318182
hsa-let-7e-5p	hsa-let-7e	.(((.(((((((((((((((...))))))))))))))).)))...	0111011111111111111100	hsa-let-7e-5p	BIN01375	((((.(((((((..(((......)))...)))))))...))))..	1111011111110011100000	0.75	0.272727
hsa-let-7e-5p	hsa-let-7e	.(((.(((((((((((((((...))))))))))))))).)))...	0111011111111111111100	hsa-let-7e-5p	BIN01376	.(((((((((((((.((((((....)))))).))))))))..)))))...	0111111111111101111110	0.945946	0.136364
hsa-let-7e-5p	hsa-let-7e	.(((.(((((((((((((((...))))))))))))))).)))...	0111011111111111111100	hsa-let-7e-5p	BIN01377	(((((((((((((((..........)))))))))))))))..	1111111111111110000000	0.818182	0.318182
hsa-let-7e-5p	hsa-let-7e	.(((.(((((((((((((((...))))))))))))))).)))...	0111011111111111111100	hsa-let-7e-5p	BIN01378	((((((((((((..............))))))))))))..	1111111111110000000000	0.6	0.454545
hsa-let-7e-5p	hsa-let-7e	.(((.(((((((((((((((...))))))))))))))).)))...	0111011111111111111100	hsa-let-7e-5p	BIN01379	.((((.(((((((.........))))))).....))))...	0111101111111000000000	0.517241	0.409091
hsa-let-7e-5p	hsa-let-7e	.(((.(((((((((((((((...))))))))))))))).)))...	0111011111111111111100	hsa-let-7e-5p	BIN01380	..((((((((((((..................))))))))))))....	0011111111111100000000	0.6	0.363636
hsa-let-7e-5p	hsa-let-7e	.(((.(((((((((((((((...))))))))))))))).)))...	0111011111111111111100	hsa-let-7e-5p	BIN01381	...(((((((((((((.........))))))))))))).....	0001111111111111000000	0.677419	0.318182
hsa-let-7e-5p	hsa-let-7e	.(((.(((((((((((((((...))))))))))))))).)))...	0111011111111111111100	hsa-let-7e-5p	BIN01382	...(((.((((((.((..............)).))))))))).....	0001110111111011000000	0.517241	0.409091
hsa-let-7e-5p	hsa-let-7e	.(((.(((((((((((((((...))))))))))))))).)))...	0111011111111111111100	hsa-let-7e-5p	BIN01383	..(((((((((((((((............)))))))))))))))....	0011111111111111100000	0.818182	0.227273
hsa-let-7e-5p	hsa-let-7e	.(((.(((((((((((((((...))))))))))))))).)))...	0111011111111111111100	hsa-let-7e-5p	BIN01384	((((((((((((((((........)))).))))))))))))..	1111111111111111000000	0.882353	0.272727
hsa-let-7e-5p	hsa-let-7e	.(((.(((((((((((((((...))))))))))))))).)))...	0111011111111111111100	hsa-let-7e-5p	BIN01385	...(((...((((.((((..........)))).)))).))).....	0001110001111011110000	0.517241	0.409091
hsa-let-7e-5p	hsa-let-7e	.(((.(((((((((((((((...))))))))))))))).)))...	0111011111111111111100	hsa-let-7e-5p	BIN01386	.(((((((((.((((.((((......))))..)))))))))))))...	0111111111011110111100	0.942857	0.136364
hsa-let-7e-5p	hsa-let-7e	.(((.(((((((((((((((...))))))))))))))).)))...	0111011111111111111100	hsa-let-7e-5p	BIN01387	(((((..(((((((((.........))))))))).)))))..	1111100111111111000000	0.75	0.363636
hsa-let-7e-5p	hsa-let-7e	.(((.(((((((((((((((...))))))))))))))).)))...	0111011111111111111100	hsa-let-7e-5p	BIN01388	...((((((((((.((........))..)))))))))).....	0001111111111011000000	0.6	0.363636
hsa-let-7e-5p	hsa-let-7e	.(((.(((((((((((((((...))))))))))))))).)))...	0111011111111111111100	hsa-let-7e-5p	BIN01389	...(((.((.(((((((............)))))))))))).....	0001110110111111100000	0.6	0.363636
hsa-let-7e-5p	hsa-let-7e	.(((.(((((((((((((((...))))))))))))))).)))...	0111011111111111111100	hsa-let-7e-5p	BIN01390	...(((.((((((...............))))))))).....	0001110111111000000000	0.333333	0.5
hsa-let-7e-5p	hsa-let-7e	.(((.(((((((((((((((...))))))))))))))).)))...	0111011111111111111100	hsa-let-7e-5p	BIN01391	....(((((.((((((..............)))))).)))))......	0000111110111111000000	0.517241	0.409091
hsa-let-7e-5p	hsa-let-7e	.(((.(((((((((((((((...))))))))))))))).)))...	0111011111111111111100	hsa-let-7e-5p	BIN01392	.((((((((((((((((........))))..)))).))))))))...	0111111111111111100000	0.882353	0.181818
hsa-let-7e-5p	hsa-let-7e	.(((.(((((((((((((((...))))))))))))))).)))...	0111011111111111111100	hsa-let-7e-5p	BIN01393	.(((((((...(((((..((((...))))....)))))....)))))))...	0111111100011111001111	0.882353	0.363636
hsa-let-7e-5p	hsa-let-7e	.(((.(((((((((((((((...))))))))))))))).)))...	0111011111111111111100	hsa-let-7e-5p	BIN01394	...((.(((((((.........))))))))).....	0001101111111000000000	0.333333	0.5
hsa-let-7e-5p	hsa-let-7e	.(((.(((((((((((((((...))))))))))))))).)))...	0111011111111111111100	hsa-let-7e-5p	BIN01395	...((((((((((((.............)))))).)))))).....	0001111111111110000000	0.6	0.363636
hsa-let-7e-5p	hsa-let-7e	.(((.(((((((((((((((...))))))))))))))).)))...	0111011111111111111100	hsa-let-7e-5p	BIN01396	((((((.((((((((.........)))))))).........))))))..	1111110111111110000000	0.75	0.363636
hsa-let-7e-5p	hsa-let-7e	.(((.(((((((((((((((...))))))))))))))).)))...	0111011111111111111100	hsa-let-7e-5p	BIN01397	.((((.(((((((((.........))))))))).))))...	0111101111111110000000	0.677419	0.318182
hsa-let-7e-5p	hsa-let-7e	.(((.(((((((((((((((...))))))))))))))).)))...	0111011111111111111100	hsa-let-7e-5p	BIN01398	.((((((((((.............)))))))..)))...	0111111111100000000000	0.428571	0.454545
hsa-let-7e-5p	hsa-let-7e	.(((.(((((((((((((((...))))))))))))))).)))...	0111011111111111111100	hsa-let-7e-5p	BIN01399	...(((((((..(((.((....)).))).))))))).....	0001111111001110110000	0.6	0.363636
hsa-let-7e-5p	hsa-let-7e	.(((.(((((((((((((((...))))))))))))))).)))...	0111011111111111111100	hsa-let-7e-5p	BIN01400	.((((((((((((((.((((.....))))..))))))))))))))...	0111111111111110111100	1	0.0909091
hsa-let-7e-5p	hsa-let-7e	.(((.(((((((((((((((...))))))))))))))).)))...	0111011111111111111100	hsa-let-7e-5p	BIN01401	.((.((((((((((...(((((...)))))...)))))))))).))...	0110111111111100011111	0.942857	0.318182
hsa-let-7e-5p	hsa-let-7e	.(((.(((((((((((((((...))))))))))))))).)))...	0111011111111111111100	hsa-let-7e-5p	BIN01402	(((((((((((((.((.........))..))))))))...)))))..	1111111111111011000000	0.818182	0.318182
hsa-let-7e-5p	hsa-let-7e	.(((.(((((((((((((((...))))))))))))))).)))...	0111011111111111111100	hsa-let-7e-5p	BIN01403	..(((((((((((((((............)))))))).)))))))....	0011111111111111100000	0.818182	0.227273
hsa-let-7e-5p	hsa-let-7e	.(((.(((((((((((((((...))))))))))))))).)))...	0111011111111111111100	hsa-let-7e-5p	BIN01404	.(((((((((((..((.((((....))))))...)))))....))))))...	0111111111110011011110	0.942857	0.227273
hsa-let-7e-5p	hsa-let-7e	.(((.(((((((((((((((...))))))))))))))).)))...	0111011111111111111100	hsa-let-7e-5p	BIN01405	..(((((((((...........)))))))))....	0011111111100000000000	0.333333	0.5
hsa-let-7e-5p	hsa-let-7e	.(((.(((((((((((((((...))))))))))))))).)))...	0111011111111111111100	hsa-let-7e-5p	BIN01406	...(((((((((((.........))))))))))).....	0001111111111100000000	0.517241	0.409091
hsa-let-7e-5p	hsa-let-7e	.(((.(((((((((((((((...))))))))))))))).)))...	0111011111111111111100	hsa-let-7e-5p	BIN01407	..(((((((((((....................)))))))))))....	0011111111111000000000	0.517241	0.409091
hsa-let-7e-5p	hsa-let-7e	.(((.(((((((((((((((...))))))))))))))).)))...	0111011111111111111100	hsa-let-7e-5p	BIN01408	..(((..((((((...........)))))))))....	0011100111111000000000	0.333333	0.5
hsa-let-7e-5p	hsa-let-7e	.(((.(((((((((((((((...))))))))))))))).)))...	0111011111111111111100	hsa-let-7e-5p	BIN01409	((.(((((((((((..................)))))).)))))))..	1101111111111100000000	0.677419	0.409091
hsa-let-7e-5p	hsa-let-7e	.(((.(((((((((((((((...))))))))))))))).)))...	0111011111111111111100	hsa-let-7e-5p	BIN01410	(((((((.((((((............))))..)).)))))))..	1111111011111100000000	0.677419	0.409091
hsa-let-7e-5p	hsa-let-7e	.(((.(((((((((((((((...))))))))))))))).)))...	0111011111111111111100	hsa-let-7e-5p	BIN01411	..(((((.((((((........)))))))))))....	0011111011111100000000	0.517241	0.409091
hsa-let-7e-5p	hsa-let-7e	.(((.(((((((((((((((...))))))))))))))).)))...	0111011111111111111100	hsa-let-7e-5p	BIN01412	.((((..(((((((........))).))))..))))...	0111100111111100000000	0.517241	0.409091
hsa-let-7e-5p	hsa-let-7e	.(((.(((((((((((((((...))))))))))))))).)))...	0111011111111111111100	hsa-let-7e-5p	BIN01413	(((((((((.(((..(((......)))..)))..)))))))))..	1111111110111001110000	0.818182	0.318182
hsa-let-7e-5p	hsa-let-7e	.(((.(((((((((((((((...))))))))))))))).)))...	0111011111111111111100	hsa-let-7e-5p	BIN01414	...(((((((((((.(((.......))).))))))))))).....	0001111111111101110000	0.75	0.272727
hsa-let-7e-5p	hsa-let-7e	.(((.(((((((((((((((...))))))))))))))).)))...	0111011111111111111100	hsa-let-7e-5p	BIN01415	...(((((((((...(((.........)))..))))).)))).....	0001111111110001110000	0.6	0.363636
hsa-let-7e-5p	hsa-let-7e	.(((.(((((((((((((((...))))))))))))))).)))...	0111011111111111111100	hsa-let-7e-5p	BIN01416	.(((((((((((((((..............))))))))).........................)))))).	0111111111111111000000	0.818182	0.227273
hsa-let-7e-5p	hsa-let-7e	.(((.(((((((((((((((...))))))))))))))).)))...	0111011111111111111100	hsa-let-7e-5p	BIN01417	..((((....((((((.((((....))))))))))....))))....	0011110000111111011110	0.75	0.363636
hsa-let-7e-5p	hsa-let-7e	.(((.(((((((((((((((...))))))))))))))).)))...	0111011111111111111100	hsa-let-7e-5p	BIN01418	...(((((((((..(((..........))).))))))))).....	0001111111110011100000	0.6	0.363636
hsa-let-7e-5p	hsa-let-7e	.(((.(((((((((((((((...))))))))))))))).)))...	0111011111111111111100	hsa-let-7e-5p	BIN01419	.((((.((((((.............))))))))))...	0111101111110000000000	0.428571	0.454545
hsa-let-7e-5p	hsa-let-7e	.(((.(((((((((((((((...))))))))))))))).)))...	0111011111111111111100	hsa-let-7e-5p	BIN01420	.((((((.((((((((.......)))).))))))))))...	0111111011111111000000	0.75	0.272727
hsa-let-7e-5p	hsa-let-7e	.(((.(((((((((((((((...))))))))))))))).)))...	0111011111111111111100	hsa-let-7e-5p	BIN01421	((((((((((((..................))))))))))))..	1111111111110000000000	0.6	0.454545
hsa-let-7e-5p	hsa-let-7e	.(((.(((((((((((((((...))))))))))))))).)))...	0111011111111111111100	hsa-let-7e-5p	BIN01422	...(((((((((((.((((((....)))))).....)))))))).))).....	0001111111111101111110	0.942857	0.227273
hsa-let-7f-1-3p	hsa-let-7f-1	(((((((((((((((((((....)))))))))))))))))))..	1111111111111111111000	hsa-let-7f-1-3p	BIN01423	(((.(((.((...((.((((......)))).))...))...))).)))..	1110111011000110111100	0.69697	0.318182
hsa-let-7f-1-3p	hsa-let-7f-1	(((((((((((((((((((....)))))))))))))))))))..	1111111111111111111000	hsa-let-7f-1-3p	BIN01424	......(((((..((((((((....))))))))..)))))........	0000001111100111111110	0.625	0.454545
hsa-let-7f-1-3p	hsa-let-7f-1	(((((((((((((((((((....)))))))))))))))))))..	1111111111111111111000	hsa-let-7f-1-3p	BIN01425	......(((((..((((((((....))))))))..)))))........	0000001111100111111110	0.625	0.454545
hsa-let-7f-2-3p	hsa-let-7f-2	(((((((((((((((((((....)))))))))))))))))))..	1111111111111111111000	hsa-let-7f-2-3p	BIN01426	(((.(((.((((((((((((.....))))))....)))))).))))))..	1110111011111111111100	0.945946	0.136364
hsa-let-7f-2-3p	hsa-let-7f-2	(((((((((((((((((((....)))))))))))))))))))..	1111111111111111111000	hsa-let-7f-2-3p	BIN01427	((((((((..((((...........)))).))))))))..	1111111100111100000000	0.548387	0.318182
hsa-let-7f-5p	hsa-let-7f-1	.(((((((((((((((((((...)))))))))))))))))))...	0111111111111111111100	hsa-let-7f-5p	BIN01428	..(((.(((((.((.(((..........))).)).))))))))....	0011101111101101110000	0.625	0.272727
hsa-let-7f-5p	hsa-let-7f-1	.(((((((((((((((((((...)))))))))))))))))))...	0111111111111111111100	hsa-let-7f-5p	BIN01429	...((((((..................)))))).....	0001111110000000000000	-0.04	0.590909
hsa-let-7f-5p	hsa-let-7f-1	.(((((((((((((((((((...)))))))))))))))))))...	0111111111111111111100	hsa-let-7f-5p	BIN01430	.(((((..((((((.((.(((....))).)).)))))).......)))))...	0111110011111101101110	0.828571	0.227273
hsa-let-7f-5p	hsa-let-7f-1	.(((((((((((((((((((...)))))))))))))))))))...	0111111111111111111100	hsa-let-7f-5p	BIN01431	.((((((................................)))))).	0111111000000000000000	-0.04	0.590909
hsa-let-7f-5p	hsa-let-7f-1	.(((((((((((((((((((...)))))))))))))))))))...	0111111111111111111100	hsa-let-7f-5p	BIN01432	.((((((((((...........))))))))))...	0111111111100000000000	0.37931	0.409091
hsa-let-7f-5p	hsa-let-7f-1	.(((((((((((((((((((...)))))))))))))))))))...	0111111111111111111100	hsa-let-7f-5p	BIN01433	(((((((((.....(((.((((...)))).)))...)))))))))..	1111111110000011101111	0.828571	0.409091
hsa-let-7f-5p	hsa-let-7f-1	.(((((((((((((((((((...)))))))))))))))))))...	0111111111111111111100	hsa-let-7f-5p	BIN01434	.((((.((((((((((((((...))))))))))))))))))...	0111101111111111111100	0.945946	0.0454545
hsa-let-7f-5p	hsa-let-7f-1	.(((((((((((((((((((...)))))))))))))))))))...	0111111111111111111100	hsa-let-7f-5p	BIN01435	(((((((((((((.............)))))))))))))..	1111111111111000000000	0.625	0.363636
hsa-let-7f-5p	hsa-let-7f-1	.(((((((((((((((((((...)))))))))))))))))))...	0111111111111111111100	hsa-let-7f-5p	BIN01436	.((((.((((((......................))))))...))))...	0111101111110000000000	0.37931	0.409091
hsa-let-7f-5p	hsa-let-7f-1	.(((((((((((((((((((...)))))))))))))))))))...	0111111111111111111100	hsa-let-7f-5p	BIN01437	((((((....(((((((.(((....)))...)))))))....))))))..	1111110000111111101110	0.828571	0.318182
hsa-let-7f-5p	hsa-let-7f-1	.(((((((((((((((((((...)))))))))))))))))))...	0111111111111111111100	hsa-let-7f-5p	BIN01438	((((((((.((((..............))))))))))))..	1111111101111000000000	0.548387	0.409091
hsa-let-7f-5p	hsa-let-7f-1	.(((((((((((((((((((...)))))))))))))))))))...	0111111111111111111100	hsa-let-7f-5p	BIN01439	.(((((((.....(((((..........))))).....)))))))...	0111111100000111110000	0.548387	0.318182
hsa-let-7f-5p	hsa-let-7f-1	.(((((((((((((((((((...)))))))))))))))))))...	0111111111111111111100	hsa-let-7f-5p	BIN01440	.((((((((((.((...(((((...))))).)).))))))))))...	0111111111101100011111	0.888889	0.272727
hsa-let-7f-5p	hsa-let-7f-1	.(((((((((((((((((((...)))))))))))))))))))...	0111111111111111111100	hsa-let-7f-5p	BIN01441	..(((((((((...(((............)))....)))))))))....	0011111111100011100000	0.548387	0.318182
hsa-let-7f-5p	hsa-let-7f-1	.(((((((((((((((((((...)))))))))))))))))))...	0111111111111111111100	hsa-let-7f-5p	BIN01442	.(((((....((((.........))))...)))))...	0111110000111100000000	0.285714	0.454545
hsa-let-7f-5p	hsa-let-7f-1	.(((((((((((((((((((...)))))))))))))))))))...	0111111111111111111100	hsa-let-7f-5p	BIN01443	..((((.((.(((.((..............)).))).)).))))....	0011110110111011000000	0.466667	0.363636
hsa-let-7f-5p	hsa-let-7f-1	.(((((((((((((((((((...)))))))))))))))))))...	0111111111111111111100	hsa-let-7f-5p	BIN01444	.(((((.(((((..((.........))..))))).)))))...	0111110111110011000000	0.548387	0.318182
hsa-let-7f-5p	hsa-let-7f-1	.(((((((((((((((((((...)))))))))))))))))))...	0111111111111111111100	hsa-let-7f-5p	BIN01445	...((((((((...((((.((...)).)))))))))))).....	0001111111100011110110	0.69697	0.318182
hsa-let-7f-5p	hsa-let-7f-1	.(((((((((((((((((((...)))))))))))))))))))...	0111111111111111111100	hsa-let-7f-5p	BIN01446	...((((((((.(((..(((...)))..)))...)))))))).....	0001111111101110011100	0.69697	0.227273
hsa-let-7f-5p	hsa-let-7f-1	.(((((((((((((((((((...)))))))))))))))))))...	0111111111111111111100	hsa-let-7f-5p	BIN01447	.((((((.(((.((((...........)))).)))))))))...	0111111011101111000000	0.625	0.272727
hsa-let-7f-5p	hsa-let-7f-1	.(((((((((((((((((((...)))))))))))))))))))...	0111111111111111111100	hsa-let-7f-5p	BIN01448	..(((((((((.((((.............))))...)))))))))....	0011111111101111000000	0.625	0.272727
hsa-let-7f-5p	hsa-let-7f-1	.(((((((((((((((((((...)))))))))))))))))))...	0111111111111111111100	hsa-let-7f-5p	BIN01449	(((((((((((.((((......)))).)))))))))))..	1111111111101111000000	0.764706	0.272727
hsa-let-7f-5p	hsa-let-7f-1	.(((((((((((((((((((...)))))))))))))))))))...	0111111111111111111100	hsa-let-7f-5p	BIN01450	(((((((((.(((..............))).)))))))))..	1111111110111000000000	0.548387	0.409091
hsa-let-7f-5p	hsa-let-7f-1	.(((((((((((((((((((...)))))))))))))))))))...	0111111111111111111100	hsa-let-7f-5p	BIN01451	((((((.((...((...((((....)))).)).)).))))))..	1111110110001100011110	0.69697	0.409091
hsa-let-7f-5p	hsa-let-7f-1	.(((((((((((((((((((...)))))))))))))))))))...	0111111111111111111100	hsa-let-7f-5p	BIN01452	(((((((((((.((((((((...))))))))...)))))))))))..	1111111111101111111100	1	0.0909091
hsa-let-7f-5p	hsa-let-7f-1	.(((((((((((((((((((...)))))))))))))))))))...	0111111111111111111100	hsa-let-7f-5p	BIN01453	(((((.(((((.((((............)))).))))))))))..	1111101111101111000000	0.69697	0.318182
hsa-let-7f-5p	hsa-let-7f-1	.(((((((((((((((((((...)))))))))))))))))))...	0111111111111111111100	hsa-let-7f-5p	BIN01454	(((((((((((.................)))))))))))..	1111111111100000000000	0.466667	0.454545
hsa-let-7f-5p	hsa-let-7f-1	.(((((((((((((((((((...)))))))))))))))))))...	0111111111111111111100	hsa-let-7f-5p	BIN01455	.((((((((((..(((...........)))..))))))))))...	0111111111100111000000	0.625	0.272727
hsa-let-7f-5p	hsa-let-7f-1	.(((((((((((((((((((...)))))))))))))))))))...	0111111111111111111100	hsa-let-7f-5p	BIN01456	(((((((((((..((((.....))))....)))).)))))))..	1111111111100111100000	0.764706	0.272727
hsa-let-7f-5p	hsa-let-7f-1	.(((((((((((((((((((...)))))))))))))))))))...	0111111111111111111100	hsa-let-7f-5p	BIN01457	((.(((((.....................)))))))..	1101111100000000000000	0.0769231	0.636364
hsa-let-7f-5p	hsa-let-7f-1	.(((((((((((((((((((...)))))))))))))))))))...	0111111111111111111100	hsa-let-7f-5p	BIN01458	((((((((((((..((..............))..))))))))))))..	1111111111110011000000	0.69697	0.318182
hsa-let-7f-5p	hsa-let-7f-1	.(((((((((((((((((((...)))))))))))))))))))...	0111111111111111111100	hsa-let-7f-5p	BIN01459	(((((((((...(((((((........))))))).....)))))))))..	1111111110001111111000	0.828571	0.227273
hsa-let-7f-5p	hsa-let-7f-1	.(((((((((((((((((((...)))))))))))))))))))...	0111111111111111111100	hsa-let-7f-5p	BIN01460	.(((((((.((................)))))))))...	0111111101100000000000	0.285714	0.454545
hsa-let-7f-5p	hsa-let-7f-1	.(((((((((((((((((((...)))))))))))))))))))...	0111111111111111111100	hsa-let-7f-5p	BIN01461	((((((.((((.((((.......))))..))))))))))..	1111110111101111000000	0.69697	0.318182
hsa-let-7f-5p	hsa-let-7f-1	.(((((((((((((((((((...)))))))))))))))))))...	0111111111111111111100	hsa-let-7f-5p	BIN01462	(((((((((((..................)))))))))))..	1111111111100000000000	0.466667	0.454545
hsa-let-7f-5p	hsa-let-7f-1	.(((((((((((((((((((...)))))))))))))))))))...	0111111111111111111100	hsa-let-7f-5p	BIN01463	...((((((((.(((((......))))).)))))))).....	0001111111101111100000	0.625	0.272727
hsa-let-7f-5p	hsa-let-7f-1	.(((((((((((((((((((...)))))))))))))))))))...	0111111111111111111100	hsa-let-7f-5p	BIN01464	(((((..((((.((((........))))..)))))))))..	1111100111101111000000	0.625	0.363636
hsa-let-7f-5p	hsa-let-7f-1	.(((((((((((((((((((...)))))))))))))))))))...	0111111111111111111100	hsa-let-7f-5p	BIN01465	((((((((((((....(((((...))))).))))))))))))..	1111111111110000111110	0.888889	0.272727
hsa-let-7f-5p	hsa-let-7f-1	.(((((((((((((((((((...)))))))))))))))))))...	0111111111111111111100	hsa-let-7f-5p	BIN01466	((((((.......................))))))..	1111110000000000000000	-0.04	0.681818
hsa-let-7f-5p	hsa-let-7f-1	.(((((((((((((((((((...)))))))))))))))))))...	0111111111111111111100	hsa-let-7f-5p	BIN01467	.((((((((((..(((.........))).))))))))))...	0111111111100111000000	0.625	0.272727
hsa-let-7f-5p	hsa-let-7f-1	.(((((((((((((((((((...)))))))))))))))))))...	0111111111111111111100	hsa-let-7f-5p	BIN01468	((((((((..((((...........))))))))))))..	1111111100111100000000	0.548387	0.409091
hsa-let-7f-5p	hsa-let-7f-1	.(((((((((((((((((((...)))))))))))))))))))...	0111111111111111111100	hsa-let-7f-5p	BIN01469	...((((((((.(((((((((...))))))))).)))))))).....	0001111111101111111110	0.888889	0.181818
hsa-let-7f-5p	hsa-let-7f-1	.(((((((((((((((((((...)))))))))))))))))))...	0111111111111111111100	hsa-let-7f-5p	BIN01470	(((((((.....((((..((((...))))))))...)))))))..	1111111000001111001111	0.764706	0.454545
hsa-let-7f-5p	hsa-let-7f-1	.(((((((((((((((((((...)))))))))))))))))))...	0111111111111111111100	hsa-let-7f-5p	BIN01471	.((((((((...((((..............))))))))))))...	0111111110001111000000	0.548387	0.318182
hsa-let-7f-5p	hsa-let-7f-1	.(((((((((((((((((((...)))))))))))))))))))...	0111111111111111111100	hsa-let-7f-5p	BIN01472	...((((((((..(((...(((...)))...))).....)))))))).....	0001111111100111000111	0.69697	0.409091
hsa-let-7f-5p	hsa-let-7f-1	.(((((((((((((((((((...)))))))))))))))))))...	0111111111111111111100	hsa-let-7f-5p	BIN01473	..((((((((((..............))))))))))....	0011111111110000000000	0.37931	0.409091
hsa-let-7f-5p	hsa-let-7f-1	.(((((((((((((((((((...)))))))))))))))))))...	0111111111111111111100	hsa-let-7f-5p	BIN01474	...(((((((((.(((((..........))))).))))))))).....	0001111111110111110000	0.69697	0.227273
hsa-let-7f-5p	hsa-let-7f-1	.(((((((((((((((((((...)))))))))))))))))))...	0111111111111111111100	hsa-let-7f-5p	BIN01475	.(((((((.(((.............))).))).))))...	0111111101110000000000	0.37931	0.409091
hsa-let-7f-5p	hsa-let-7f-1	.(((((((((((((((((((...)))))))))))))))))))...	0111111111111111111100	hsa-let-7f-5p	BIN01476	((((((((.....(((...........))).))))))))..	1111111100000111000000	0.466667	0.454545
hsa-let-7f-5p	hsa-let-7f-1	.(((((((((((((((((((...)))))))))))))))))))...	0111111111111111111100	hsa-let-7f-5p	BIN01477	((((((((((...(((..(((....)))..)))))))))))))..	1111111111000111001110	0.828571	0.318182
hsa-let-7f-5p	hsa-let-7f-1	.(((((((((((((((((((...)))))))))))))))))))...	0111111111111111111100	hsa-let-7f-5p	BIN01478	(((((((((.....((..............))...)))))))))..	1111111110000011000000	0.466667	0.454545
hsa-let-7f-5p	hsa-let-7f-1	.(((((((((((((((((((...)))))))))))))))))))...	0111111111111111111100	hsa-let-7f-5p	BIN01479	.(((.((((((((((.((((...)))))))))))))).)))...	0111011111111110111100	0.888889	0.0909091
hsa-let-7f-5p	hsa-let-7f-1	.(((((((((((((((((((...)))))))))))))))))))...	0111111111111111111100	hsa-let-7f-5p	BIN01480	(((((.((.((((.((.........)).)))))).)))))..	1111101101111011000000	0.625	0.363636
hsa-let-7f-5p	hsa-let-7f-1	.(((((((((((((((((((...)))))))))))))))))))...	0111111111111111111100	hsa-let-7f-5p	BIN01481	(((((..((((...((.(((((...)))))....))..)))).)))))..	1111100111100011011111	0.828571	0.409091
hsa-let-7f-5p	hsa-let-7f-1	.(((((((((((((((((((...)))))))))))))))))))...	0111111111111111111100	hsa-let-7f-5p	BIN01482	...(((((((((.(((.((((...)))).))).))))))))).....	0001111111110111011110	0.828571	0.227273
hsa-let-7f-5p	hsa-let-7f-1	.(((((((((((((((((((...)))))))))))))))))))...	0111111111111111111100	hsa-let-7f-5p	BIN01483	(((((((((((............)))))))))))..	1111111111100000000000	0.466667	0.454545
hsa-let-7f-5p	hsa-let-7f-1	.(((((((((((((((((((...)))))))))))))))))))...	0111111111111111111100	hsa-let-7f-5p	BIN01484	((((((((((((....((((......))))..))))))))))))..	1111111111110000111100	0.828571	0.227273
hsa-let-7f-5p	hsa-let-7f-1	.(((((((((((((((((((...)))))))))))))))))))...	0111111111111111111100	hsa-let-7f-5p	BIN01485	.(((((((((((......................)))))))))))...	0111111111110000000000	0.466667	0.363636
hsa-let-7f-5p	hsa-let-7f-1	.(((((((((((((((((((...)))))))))))))))))))...	0111111111111111111100	hsa-let-7f-5p	BIN01486	((((((((((((..(((((((....)))).)))....)))..)).)))))))..	1111111111110011111110	1	0.181818
hsa-let-7f-5p	hsa-let-7f-1	.(((((((((((((((((((...)))))))))))))))))))...	0111111111111111111100	hsa-let-7f-5p	BIN01487	...(((((((((..................))))))))).....	0001111111110000000000	0.285714	0.454545
hsa-let-7f-5p	hsa-let-7f-1	.(((((((((((((((((((...)))))))))))))))))))...	0111111111111111111100	hsa-let-7f-5p	BIN01488	.(((((...(((.((.((.......)).)).)))....)))))...	0111110001110110110000	0.548387	0.318182
hsa-let-7f-5p	hsa-let-7f-1	.(((((((((((((((((((...)))))))))))))))))))...	0111111111111111111100	hsa-let-7f-5p	BIN01489	((((((.((.((((.(((..........))).)))).))....))))))..	1111110110111101110000	0.764706	0.272727
hsa-let-7f-5p	hsa-let-7f-2	.(((((((((((((((((((...)))))))))))))))))))...	0111111111111111111100	hsa-let-7f-5p	BIN01428	..(((.(((((.((.(((..........))).)).))))))))....	0011101111101101110000	0.625	0.272727
hsa-let-7f-5p	hsa-let-7f-2	.(((((((((((((((((((...)))))))))))))))))))...	0111111111111111111100	hsa-let-7f-5p	BIN01429	...((((((..................)))))).....	0001111110000000000000	-0.04	0.590909
hsa-let-7f-5p	hsa-let-7f-2	.(((((((((((((((((((...)))))))))))))))))))...	0111111111111111111100	hsa-let-7f-5p	BIN01430	.(((((..((((((.((.(((....))).)).)))))).......)))))...	0111110011111101101110	0.828571	0.227273
hsa-let-7f-5p	hsa-let-7f-2	.(((((((((((((((((((...)))))))))))))))))))...	0111111111111111111100	hsa-let-7f-5p	BIN01431	.((((((................................)))))).	0111111000000000000000	-0.04	0.590909
hsa-let-7f-5p	hsa-let-7f-2	.(((((((((((((((((((...)))))))))))))))))))...	0111111111111111111100	hsa-let-7f-5p	BIN01432	.((((((((((...........))))))))))...	0111111111100000000000	0.37931	0.409091
hsa-let-7f-5p	hsa-let-7f-2	.(((((((((((((((((((...)))))))))))))))))))...	0111111111111111111100	hsa-let-7f-5p	BIN01433	(((((((((.....(((.((((...)))).)))...)))))))))..	1111111110000011101111	0.828571	0.409091
hsa-let-7f-5p	hsa-let-7f-2	.(((((((((((((((((((...)))))))))))))))))))...	0111111111111111111100	hsa-let-7f-5p	BIN01434	.((((.((((((((((((((...))))))))))))))))))...	0111101111111111111100	0.945946	0.0454545
hsa-let-7f-5p	hsa-let-7f-2	.(((((((((((((((((((...)))))))))))))))))))...	0111111111111111111100	hsa-let-7f-5p	BIN01435	(((((((((((((.............)))))))))))))..	1111111111111000000000	0.625	0.363636
hsa-let-7f-5p	hsa-let-7f-2	.(((((((((((((((((((...)))))))))))))))))))...	0111111111111111111100	hsa-let-7f-5p	BIN01436	.((((.((((((......................))))))...))))...	0111101111110000000000	0.37931	0.409091
hsa-let-7f-5p	hsa-let-7f-2	.(((((((((((((((((((...)))))))))))))))))))...	0111111111111111111100	hsa-let-7f-5p	BIN01437	((((((....(((((((.(((....)))...)))))))....))))))..	1111110000111111101110	0.828571	0.318182
hsa-let-7f-5p	hsa-let-7f-2	.(((((((((((((((((((...)))))))))))))))))))...	0111111111111111111100	hsa-let-7f-5p	BIN01438	((((((((.((((..............))))))))))))..	1111111101111000000000	0.548387	0.409091
hsa-let-7f-5p	hsa-let-7f-2	.(((((((((((((((((((...)))))))))))))))))))...	0111111111111111111100	hsa-let-7f-5p	BIN01439	.(((((((.....(((((..........))))).....)))))))...	0111111100000111110000	0.548387	0.318182
hsa-let-7f-5p	hsa-let-7f-2	.(((((((((((((((((((...)))))))))))))))))))...	0111111111111111111100	hsa-let-7f-5p	BIN01440	.((((((((((.((...(((((...))))).)).))))))))))...	0111111111101100011111	0.888889	0.272727
hsa-let-7f-5p	hsa-let-7f-2	.(((((((((((((((((((...)))))))))))))))))))...	0111111111111111111100	hsa-let-7f-5p	BIN01441	..(((((((((...(((............)))....)))))))))....	0011111111100011100000	0.548387	0.318182
hsa-let-7f-5p	hsa-let-7f-2	.(((((((((((((((((((...)))))))))))))))))))...	0111111111111111111100	hsa-let-7f-5p	BIN01442	.(((((....((((.........))))...)))))...	0111110000111100000000	0.285714	0.454545
hsa-let-7f-5p	hsa-let-7f-2	.(((((((((((((((((((...)))))))))))))))))))...	0111111111111111111100	hsa-let-7f-5p	BIN01443	..((((.((.(((.((..............)).))).)).))))....	0011110110111011000000	0.466667	0.363636
hsa-let-7f-5p	hsa-let-7f-2	.(((((((((((((((((((...)))))))))))))))))))...	0111111111111111111100	hsa-let-7f-5p	BIN01444	.(((((.(((((..((.........))..))))).)))))...	0111110111110011000000	0.548387	0.318182
hsa-let-7f-5p	hsa-let-7f-2	.(((((((((((((((((((...)))))))))))))))))))...	0111111111111111111100	hsa-let-7f-5p	BIN01445	...((((((((...((((.((...)).)))))))))))).....	0001111111100011110110	0.69697	0.318182
hsa-let-7f-5p	hsa-let-7f-2	.(((((((((((((((((((...)))))))))))))))))))...	0111111111111111111100	hsa-let-7f-5p	BIN01446	...((((((((.(((..(((...)))..)))...)))))))).....	0001111111101110011100	0.69697	0.227273
hsa-let-7f-5p	hsa-let-7f-2	.(((((((((((((((((((...)))))))))))))))))))...	0111111111111111111100	hsa-let-7f-5p	BIN01447	.((((((.(((.((((...........)))).)))))))))...	0111111011101111000000	0.625	0.272727
hsa-let-7f-5p	hsa-let-7f-2	.(((((((((((((((((((...)))))))))))))))))))...	0111111111111111111100	hsa-let-7f-5p	BIN01448	..(((((((((.((((.............))))...)))))))))....	0011111111101111000000	0.625	0.272727
hsa-let-7f-5p	hsa-let-7f-2	.(((((((((((((((((((...)))))))))))))))))))...	0111111111111111111100	hsa-let-7f-5p	BIN01449	(((((((((((.((((......)))).)))))))))))..	1111111111101111000000	0.764706	0.272727
hsa-let-7f-5p	hsa-let-7f-2	.(((((((((((((((((((...)))))))))))))))))))...	0111111111111111111100	hsa-let-7f-5p	BIN01450	(((((((((.(((..............))).)))))))))..	1111111110111000000000	0.548387	0.409091
hsa-let-7f-5p	hsa-let-7f-2	.(((((((((((((((((((...)))))))))))))))))))...	0111111111111111111100	hsa-let-7f-5p	BIN01451	((((((.((...((...((((....)))).)).)).))))))..	1111110110001100011110	0.69697	0.409091
hsa-let-7f-5p	hsa-let-7f-2	.(((((((((((((((((((...)))))))))))))))))))...	0111111111111111111100	hsa-let-7f-5p	BIN01452	(((((((((((.((((((((...))))))))...)))))))))))..	1111111111101111111100	1	0.0909091
hsa-let-7f-5p	hsa-let-7f-2	.(((((((((((((((((((...)))))))))))))))))))...	0111111111111111111100	hsa-let-7f-5p	BIN01453	(((((.(((((.((((............)))).))))))))))..	1111101111101111000000	0.69697	0.318182
hsa-let-7f-5p	hsa-let-7f-2	.(((((((((((((((((((...)))))))))))))))))))...	0111111111111111111100	hsa-let-7f-5p	BIN01454	(((((((((((.................)))))))))))..	1111111111100000000000	0.466667	0.454545
hsa-let-7f-5p	hsa-let-7f-2	.(((((((((((((((((((...)))))))))))))))))))...	0111111111111111111100	hsa-let-7f-5p	BIN01455	.((((((((((..(((...........)))..))))))))))...	0111111111100111000000	0.625	0.272727
hsa-let-7f-5p	hsa-let-7f-2	.(((((((((((((((((((...)))))))))))))))))))...	0111111111111111111100	hsa-let-7f-5p	BIN01456	(((((((((((..((((.....))))....)))).)))))))..	1111111111100111100000	0.764706	0.272727
hsa-let-7f-5p	hsa-let-7f-2	.(((((((((((((((((((...)))))))))))))))))))...	0111111111111111111100	hsa-let-7f-5p	BIN01457	((.(((((.....................)))))))..	1101111100000000000000	0.0769231	0.636364
hsa-let-7f-5p	hsa-let-7f-2	.(((((((((((((((((((...)))))))))))))))))))...	0111111111111111111100	hsa-let-7f-5p	BIN01458	((((((((((((..((..............))..))))))))))))..	1111111111110011000000	0.69697	0.318182
hsa-let-7f-5p	hsa-let-7f-2	.(((((((((((((((((((...)))))))))))))))))))...	0111111111111111111100	hsa-let-7f-5p	BIN01459	(((((((((...(((((((........))))))).....)))))))))..	1111111110001111111000	0.828571	0.227273
hsa-let-7f-5p	hsa-let-7f-2	.(((((((((((((((((((...)))))))))))))))))))...	0111111111111111111100	hsa-let-7f-5p	BIN01460	.(((((((.((................)))))))))...	0111111101100000000000	0.285714	0.454545
hsa-let-7f-5p	hsa-let-7f-2	.(((((((((((((((((((...)))))))))))))))))))...	0111111111111111111100	hsa-let-7f-5p	BIN01461	((((((.((((.((((.......))))..))))))))))..	1111110111101111000000	0.69697	0.318182
hsa-let-7f-5p	hsa-let-7f-2	.(((((((((((((((((((...)))))))))))))))))))...	0111111111111111111100	hsa-let-7f-5p	BIN01462	(((((((((((..................)))))))))))..	1111111111100000000000	0.466667	0.454545
hsa-let-7f-5p	hsa-let-7f-2	.(((((((((((((((((((...)))))))))))))))))))...	0111111111111111111100	hsa-let-7f-5p	BIN01463	...((((((((.(((((......))))).)))))))).....	0001111111101111100000	0.625	0.272727
hsa-let-7f-5p	hsa-let-7f-2	.(((((((((((((((((((...)))))))))))))))))))...	0111111111111111111100	hsa-let-7f-5p	BIN01464	(((((..((((.((((........))))..)))))))))..	1111100111101111000000	0.625	0.363636
hsa-let-7f-5p	hsa-let-7f-2	.(((((((((((((((((((...)))))))))))))))))))...	0111111111111111111100	hsa-let-7f-5p	BIN01465	((((((((((((....(((((...))))).))))))))))))..	1111111111110000111110	0.888889	0.272727
hsa-let-7f-5p	hsa-let-7f-2	.(((((((((((((((((((...)))))))))))))))))))...	0111111111111111111100	hsa-let-7f-5p	BIN01466	((((((.......................))))))..	1111110000000000000000	-0.04	0.681818
hsa-let-7f-5p	hsa-let-7f-2	.(((((((((((((((((((...)))))))))))))))))))...	0111111111111111111100	hsa-let-7f-5p	BIN01467	.((((((((((..(((.........))).))))))))))...	0111111111100111000000	0.625	0.272727
hsa-let-7f-5p	hsa-let-7f-2	.(((((((((((((((((((...)))))))))))))))))))...	0111111111111111111100	hsa-let-7f-5p	BIN01468	((((((((..((((...........))))))))))))..	1111111100111100000000	0.548387	0.409091
hsa-let-7f-5p	hsa-let-7f-2	.(((((((((((((((((((...)))))))))))))))))))...	0111111111111111111100	hsa-let-7f-5p	BIN01469	...((((((((.(((((((((...))))))))).)))))))).....	0001111111101111111110	0.888889	0.181818
hsa-let-7f-5p	hsa-let-7f-2	.(((((((((((((((((((...)))))))))))))))))))...	0111111111111111111100	hsa-let-7f-5p	BIN01470	(((((((.....((((..((((...))))))))...)))))))..	1111111000001111001111	0.764706	0.454545
hsa-let-7f-5p	hsa-let-7f-2	.(((((((((((((((((((...)))))))))))))))))))...	0111111111111111111100	hsa-let-7f-5p	BIN01471	.((((((((...((((..............))))))))))))...	0111111110001111000000	0.548387	0.318182
hsa-let-7f-5p	hsa-let-7f-2	.(((((((((((((((((((...)))))))))))))))))))...	0111111111111111111100	hsa-let-7f-5p	BIN01472	...((((((((..(((...(((...)))...))).....)))))))).....	0001111111100111000111	0.69697	0.409091
hsa-let-7f-5p	hsa-let-7f-2	.(((((((((((((((((((...)))))))))))))))))))...	0111111111111111111100	hsa-let-7f-5p	BIN01473	..((((((((((..............))))))))))....	0011111111110000000000	0.37931	0.409091
hsa-let-7f-5p	hsa-let-7f-2	.(((((((((((((((((((...)))))))))))))))))))...	0111111111111111111100	hsa-let-7f-5p	BIN01474	...(((((((((.(((((..........))))).))))))))).....	0001111111110111110000	0.69697	0.227273
hsa-let-7f-5p	hsa-let-7f-2	.(((((((((((((((((((...)))))))))))))))))))...	0111111111111111111100	hsa-let-7f-5p	BIN01475	.(((((((.(((.............))).))).))))...	0111111101110000000000	0.37931	0.409091
hsa-let-7f-5p	hsa-let-7f-2	.(((((((((((((((((((...)))))))))))))))))))...	0111111111111111111100	hsa-let-7f-5p	BIN01476	((((((((.....(((...........))).))))))))..	1111111100000111000000	0.466667	0.454545
hsa-let-7f-5p	hsa-let-7f-2	.(((((((((((((((((((...)))))))))))))))))))...	0111111111111111111100	hsa-let-7f-5p	BIN01477	((((((((((...(((..(((....)))..)))))))))))))..	1111111111000111001110	0.828571	0.318182
hsa-let-7f-5p	hsa-let-7f-2	.(((((((((((((((((((...)))))))))))))))))))...	0111111111111111111100	hsa-let-7f-5p	BIN01478	(((((((((.....((..............))...)))))))))..	1111111110000011000000	0.466667	0.454545
hsa-let-7f-5p	hsa-let-7f-2	.(((((((((((((((((((...)))))))))))))))))))...	0111111111111111111100	hsa-let-7f-5p	BIN01479	.(((.((((((((((.((((...)))))))))))))).)))...	0111011111111110111100	0.888889	0.0909091
hsa-let-7f-5p	hsa-let-7f-2	.(((((((((((((((((((...)))))))))))))))))))...	0111111111111111111100	hsa-let-7f-5p	BIN01480	(((((.((.((((.((.........)).)))))).)))))..	1111101101111011000000	0.625	0.363636
hsa-let-7f-5p	hsa-let-7f-2	.(((((((((((((((((((...)))))))))))))))))))...	0111111111111111111100	hsa-let-7f-5p	BIN01481	(((((..((((...((.(((((...)))))....))..)))).)))))..	1111100111100011011111	0.828571	0.409091
hsa-let-7f-5p	hsa-let-7f-2	.(((((((((((((((((((...)))))))))))))))))))...	0111111111111111111100	hsa-let-7f-5p	BIN01482	...(((((((((.(((.((((...)))).))).))))))))).....	0001111111110111011110	0.828571	0.227273
hsa-let-7f-5p	hsa-let-7f-2	.(((((((((((((((((((...)))))))))))))))))))...	0111111111111111111100	hsa-let-7f-5p	BIN01483	(((((((((((............)))))))))))..	1111111111100000000000	0.466667	0.454545
hsa-let-7f-5p	hsa-let-7f-2	.(((((((((((((((((((...)))))))))))))))))))...	0111111111111111111100	hsa-let-7f-5p	BIN01484	((((((((((((....((((......))))..))))))))))))..	1111111111110000111100	0.828571	0.227273
hsa-let-7f-5p	hsa-let-7f-2	.(((((((((((((((((((...)))))))))))))))))))...	0111111111111111111100	hsa-let-7f-5p	BIN01485	.(((((((((((......................)))))))))))...	0111111111110000000000	0.466667	0.363636
hsa-let-7f-5p	hsa-let-7f-2	.(((((((((((((((((((...)))))))))))))))))))...	0111111111111111111100	hsa-let-7f-5p	BIN01486	((((((((((((..(((((((....)))).)))....)))..)).)))))))..	1111111111110011111110	1	0.181818
hsa-let-7f-5p	hsa-let-7f-2	.(((((((((((((((((((...)))))))))))))))))))...	0111111111111111111100	hsa-let-7f-5p	BIN01487	...(((((((((..................))))))))).....	0001111111110000000000	0.285714	0.454545
hsa-let-7f-5p	hsa-let-7f-2	.(((((((((((((((((((...)))))))))))))))))))...	0111111111111111111100	hsa-let-7f-5p	BIN01488	.(((((...(((.((.((.......)).)).)))....)))))...	0111110001110110110000	0.548387	0.318182
hsa-let-7f-5p	hsa-let-7f-2	.(((((((((((((((((((...)))))))))))))))))))...	0111111111111111111100	hsa-let-7f-5p	BIN01489	((((((.((.((((.(((..........))).)))).))....))))))..	1111110110111101110000	0.764706	0.272727
hsa-let-7g-3p	hsa-let-7g	((((((((((.((((((((...)))))))).))))))))))..	111111111101111111100	hsa-let-7g-3p	BIN01490	((((...((((.(((((..........))))).........)))).)))).	111100011110111110000	0.677419	0.333333
hsa-let-7g-3p	hsa-let-7g	((((((((((.((((((((...)))))))).))))))))))..	111111111101111111100	hsa-let-7g-3p	BIN01491	.......((((.(((((((......)))))))....)))).........	000000011110111111100	0.517241	0.428571
hsa-let-7g-5p	hsa-let-7g	.((((((((.((((((((((...)))))))))).))))))))..	0111111110111111111100	hsa-let-7g-5p	BIN01492	(((..(((((((((((..........)))))))))))...)))..	1110011111111111000000	0.75	0.363636
hsa-let-7g-5p	hsa-let-7g	.((((((((.((((((((((...)))))))))).))))))))..	0111111110111111111100	hsa-let-7g-5p	BIN01493	(((((((((((.....((((...))))..)))))))))))..	1111111111100000111100	0.818182	0.318182
hsa-let-7g-5p	hsa-let-7g	.((((((((.((((((((((...)))))))))).))))))))..	0111111110111111111100	hsa-let-7g-5p	BIN01494	.(((((((((.((((.((((.....)))))))).)))))))))...	0111111111011110111100	0.942857	0.136364
hsa-let-7g-5p	hsa-let-7g	.((((((((.((((((((((...)))))))))).))))))))..	0111111110111111111100	hsa-let-7g-5p	BIN01495	(((((((((((.....(((((...)))))..)))))))))))..	1111111111100000111110	0.882353	0.363636
hsa-let-7g-5p	hsa-let-7g	.((((((((.((((((((((...)))))))))).))))))))..	0111111110111111111100	hsa-let-7g-5p	BIN01496	(((((((((((.....((.....))..)))))))))))..	1111111111100000110000	0.677419	0.409091
hsa-let-7g-5p	hsa-let-7g	.((((((((.((((((((((...)))))))))).))))))))..	0111111110111111111100	hsa-let-7g-5p	BIN01497	.((((.((((((..(((.......))).)))))).))))...	0111101111110011100000	0.677419	0.318182
hsa-let-7g-5p	hsa-let-7g	.((((((((.((((((((((...)))))))))).))))))))..	0111111110111111111100	hsa-let-7g-5p	BIN01498	.((((((((((.....((((((...))))))))))))))))...	0111111111100000111111	0.882353	0.363636
hsa-let-7g-5p	hsa-let-7g	.((((((((.((((((((((...)))))))))).))))))))..	0111111110111111111100	hsa-let-7g-5p	BIN01499	..(((..((((((..((((((....)))))).))))))....)))....	0011100111111001111110	0.818182	0.318182
hsa-let-7g-5p	hsa-let-7g	.((((((((.((((((((((...)))))))))).))))))))..	0111111110111111111100	hsa-let-7g-5p	BIN01500	..((((.(((((((...(((((...))))).....)))))))..))))....	0011110111111100011111	0.882353	0.363636
hsa-let-7g-5p	hsa-let-7g	.((((((((.((((((((((...)))))))))).))))))))..	0111111110111111111100	hsa-let-7g-5p	BIN01501	.(((((((.((............)).)))))))...	0111111101100000000000	0.333333	0.5
hsa-let-7g-5p	hsa-let-7g	.((((((((.((((((((((...)))))))))).))))))))..	0111111110111111111100	hsa-let-7g-5p	BIN01502	..((((((((((((...((((....))))....))))))).)))))....	0011111111111100011110	0.882353	0.272727
hsa-let-7g-5p	hsa-let-7g	.((((((((.((((((((((...)))))))))).))))))))..	0111111110111111111100	hsa-let-7g-5p	BIN01503	..((((.(((((((((.(((((...)))))))))))...)))))))	0011110111111111011111	1	0.272727
hsa-let-7g-5p	hsa-let-7g	.((((((((.((((((((((...)))))))))).))))))))..	0111111110111111111100	hsa-let-7g-5p	BIN01504	.((((.((((((((((((((......))))))).)))).)))))))...	0111101111111111111100	1	0.0909091
hsa-let-7g-5p	hsa-let-7g	.((((((((.((((((((((...)))))))))).))))))))..	0111111110111111111100	hsa-let-7g-5p	BIN01505	.(((((((.((...((((..........)))))).)))))))...	0111111101100011110000	0.677419	0.318182
hsa-let-7g-5p	hsa-let-7g	.((((((((.((((((((((...)))))))))).))))))))..	0111111110111111111100	hsa-let-7g-5p	BIN01506	(((((((((....(((((((((...))))))))))))))))))..	1111111110000111111111	1	0.272727
hsa-let-7i-5p	hsa-let-7i	.(((((((((((((((((......)))))))))))))))))...	0111111111111111110000	hsa-let-7i-5p	BIN01507	(((((..(((((((.((((........)))))))))))...)))))..	1111100111111101111000	0.939394	0.227273
hsa-let-7i-5p	hsa-let-7i	.(((((((((((((((((......)))))))))))))))))...	0111111111111111110000	hsa-let-7i-5p	BIN01508	.(((((((...((.(((((((....))))))).))....)))))))...	0111111100011011111110	0.939394	0.318182
hsa-let-7i-5p	hsa-let-7i	.(((((((((((((((((......)))))))))))))))))...	0111111111111111110000	hsa-let-7i-5p	BIN01509	((.((((((((((...(((......)))...))))))))))))..	1101111111111000111000	0.875	0.272727
hsa-let-7i-5p	hsa-let-7i	.(((((((((((((((((......)))))))))))))))))...	0111111111111111110000	hsa-let-7i-5p	BIN01510	.((((.(((((((((.(((...))))))))))))))))...	0111101111111110111000	0.939394	0.136364
hsa-let-7i-5p	hsa-let-7i	.(((((((((((((((((......)))))))))))))))))...	0111111111111111110000	hsa-let-7i-5p	BIN01511	((((((((((((..........))))).....)))))))..	1111111111110000000000	0.655172	0.318182
hsa-let-7i-5p	hsa-let-7i	.(((((((((((((((((......)))))))))))))))))...	0111111111111111110000	hsa-let-7i-5p	BIN01512	...((((((((..(((.((((....)))))))..)))))..))).....	0001111111100111011110	0.875	0.363636
hsa-let-7i-5p	hsa-let-7i	.(((((((((((((((((......)))))))))))))))))...	0111111111111111110000	hsa-let-7i-5p	BIN01513	...((((((((((((................))))))..)))))).....	0001111111111110000000	0.655172	0.227273
hsa-let-7i-5p	hsa-let-7i	.(((((((((((((((((......)))))))))))))))))...	0111111111111111110000	hsa-let-7i-5p	BIN01514	.(((((((((((..((((.(((...)))..))))..........)))))))))))...	0111111111110011110111	0.942857	0.227273
hsa-let-7i-5p	hsa-let-7i	.(((((((((((((((((......)))))))))))))))))...	0111111111111111110000	hsa-let-7i-5p	BIN01515	((((.((((((((((.(((((....)))))))))...))))))....))))..	1111011111111110111110	0.888889	0.272727
hsa-let-7i-5p	hsa-let-7i	.(((((((((((((((((......)))))))))))))))))...	0111111111111111110000	hsa-let-7i-5p	BIN01516	.(((((((....((((((((((...))))))))))..)))))))...	0111111100001111111111	1	0.363636
hsa-miR-100-5p	hsa-mir-100	.(((.((((((.(((.((((...)))).))).)))))).)))...	0111011111101110111100	hsa-miR-100-5p	BIN01519	.(((.(((((..(((((((........)))).)))..)))))...)))...	0111011111001111111000	0.935484	0.136364
hsa-miR-100-5p	hsa-mir-100	.(((.((((((.(((.((((...)))).))).)))))).)))...	0111011111101110111100	hsa-miR-100-5p	BIN01520	..............((((((((...))))))))................	0000000000000011111111	0.333333	0.636364
hsa-miR-100-5p	hsa-mir-100	.(((.((((((.(((.((((...)))).))).)))))).)))...	0111011111101110111100	hsa-miR-100-5p	BIN01521	.......(((((((..(((((....)))))....)).))))).........	0000000111111100111110	0.714286	0.363636
hsa-miR-100-5p	hsa-mir-100	.(((.((((((.(((.((((...)))).))).)))))).)))...	0111011111101110111100	hsa-miR-100-5p	BIN01522	...((((.(((.(((((((........))))))).)))...)))).....	0001111011101111111000	0.866667	0.272727
hsa-miR-100-5p	hsa-mir-100	.(((.((((((.(((.((((...)))).))).)))))).)))...	0111011111101110111100	hsa-miR-100-5p	BIN01523	.............(((((((......)))))))...............	0000000000000111111100	0.217391	0.5
hsa-miR-100-5p	hsa-mir-100	.(((.((((((.(((.((((...)))).))).)))))).)))...	0111011111101110111100	hsa-miR-100-5p	BIN01524	.....(((((((.((((............))))...)))))...)).......	0000011111110111100000	0.62963	0.409091
hsa-miR-100-5p	hsa-mir-100	.(((.((((((.(((.((((...)))).))).)))))).)))...	0111011111101110111100	hsa-miR-100-5p	BIN01525	..((((.(((.(((.(((((((...)))))))..)))...........)))..)).))....	0011110111011101111111	0.939394	0.409091
hsa-miR-100-5p	hsa-mir-100	.(((.((((((.(((.((((...)))).))).)))))).)))...	0111011111101110111100	hsa-miR-100-5p	BIN01526	.......(((..((((((((((...))))))..)))).))).........	0000000111001111111111	0.793103	0.409091
hsa-miR-100-5p	hsa-mir-100	.(((.((((((.(((.((((...)))).))).)))))).)))...	0111011111101110111100	hsa-miR-100-5p	BIN01527	...((((.((((((.........))))))...)))).....	0001111011111100000000	0.538462	0.454545
hsa-miR-100-5p	hsa-mir-100	.(((.((((((.(((.((((...)))).))).)))))).)))...	0111011111101110111100	hsa-miR-100-5p	BIN01528	.........((.(((((((........))))))).))..	0000000001101111111000	0.44	0.409091
hsa-miR-100-5p	hsa-mir-100	.(((.((((((.(((.((((...)))).))).)))))).)))...	0111011111101110111100	hsa-miR-100-5p	BIN01529	.....((((.......((((((...)))))))))).......	0000011110000000111111	0.538462	0.454545
hsa-miR-100-5p	hsa-mir-100	.(((.((((((.(((.((((...)))).))).)))))).)))...	0111011111101110111100	hsa-miR-100-5p	BIN01530	......((((..((((.(((((...)))))..))))..)))).......	0000001111001111011111	0.793103	0.409091
hsa-miR-100-5p	hsa-mir-100	.(((.((((((.(((.((((...)))).))).)))))).)))...	0111011111101110111100	hsa-miR-100-5p	BIN01531	.....((.(((..(((..(((....))))))..))).)).......	0000011011100111001110	0.62963	0.409091
hsa-miR-100-5p	hsa-mir-100	.(((.((((((.(((.((((...)))).))).)))))).)))...	0111011111101110111100	hsa-miR-100-5p	BIN01532	.....((.((...((((.((((...))))..)))))).)).......	0000011011000111101111	0.714286	0.454545
hsa-miR-100-5p	hsa-mir-100	.(((.((((((.(((.((((...)))).))).)))))).)))...	0111011111101110111100	hsa-miR-100-5p	BIN01533	..(((.((((..((..((((((...)))))).))..))))..............)))	0011101111001100111111	0.935484	0.318182
hsa-miR-100-5p	hsa-mir-100	.(((.((((((.(((.((((...)))).))).)))))).)))...	0111011111101110111100	hsa-miR-100-5p	BIN01534	.............((((((((....))))))))...............	0000000000000111111110	0.333333	0.545455
hsa-miR-100-5p	hsa-mir-100	.(((.((((((.(((.((((...)))).))).)))))).)))...	0111011111101110111100	hsa-miR-100-5p	BIN01535	.....((((((((...(((((....)))))..........)))))))).......	0000011111111000111110	0.793103	0.318182
hsa-miR-100-5p	hsa-mir-100	.(((.((((((.(((.((((...)))).))).)))))).)))...	0111011111101110111100	hsa-miR-100-5p	BIN01536	.......(((((((((..(((....)))..)))...))))))	0000000111111111001110	0.714286	0.454545
hsa-miR-100-5p	hsa-mir-100	.(((.((((((.(((.((((...)))).))).)))))).)))...	0111011111101110111100	hsa-miR-100-5p	BIN01537	.((((.((((..........................))))..))))...	0111101111000000000000	0.333333	0.454545
hsa-miR-100-5p	hsa-mir-100	.(((.((((((.(((.((((...)))).))).)))))).)))...	0111011111101110111100	hsa-miR-100-5p	BIN01538	.....(((((...(((..............)))....))))).......	0000011111000111000000	0.333333	0.454545
hsa-miR-100-5p	hsa-mir-100	.(((.((((((.(((.((((...)))).))).)))))).)))...	0111011111101110111100	hsa-miR-100-5p	BIN01539	.((((((....((.((((((((...)))))..))).)).....))).)))...	0111111000011011111111	1	0.454545
hsa-miR-100-5p	hsa-mir-100	.(((.((((((.(((.((((...)))).))).)))))).)))...	0111011111101110111100	hsa-miR-100-5p	BIN01540	((((((((.((((.(((((((....)))))))....))..)).))))).)))..	1111111101111011111110	0.828571	0.318182
hsa-miR-100-5p	hsa-mir-100	.(((.((((((.(((.((((...)))).))).)))))).)))...	0111011111101110111100	hsa-miR-100-5p	BIN01541	.....((.((((((((((((((...)))))))))..................)))))...)).......	0000011011111111111111	1	0.363636
hsa-miR-100-5p	hsa-mir-100	.(((.((((((.(((.((((...)))).))).)))))).)))...	0111011111101110111100	hsa-miR-100-5p	BIN01542	......(((..(((.((..((....)).))...)))...)))...	0000001110011101100110	0.538462	0.545455
hsa-miR-100-5p	hsa-mir-100	.(((.((((((.(((.((((...)))).))).)))))).)))...	0111011111101110111100	hsa-miR-100-5p	BIN01543	..........((((((((((((...)))))))..)))))............	0000000000111111111111	0.714286	0.545455
hsa-miR-100-5p	hsa-mir-100	.(((.((((((.(((.((((...)))).))).)))))).)))...	0111011111101110111100	hsa-miR-100-5p	BIN01544	.....((((((...(((((((....)))).))).)))))).......	0000011111100011111110	0.793103	0.318182
hsa-miR-100-5p	hsa-mir-100	.(((.((((((.(((.((((...)))).))).)))))).)))...	0111011111101110111100	hsa-miR-100-5p	BIN01545	.....(((((.(((.((.(((....))).))....)))...))))).......	0000011111011101101110	0.793103	0.409091
hsa-miR-100-5p	hsa-mir-100	.(((.((((((.(((.((((...)))).))).)))))).)))...	0111011111101110111100	hsa-miR-100-5p	BIN01546	.(((...((((((.........)).))))....)))...	0111000111111000000000	0.44	0.409091
hsa-miR-100-5p	hsa-mir-100	.(((.((((((.(((.((((...)))).))).)))))).)))...	0111011111101110111100	hsa-miR-100-5p	BIN01547	..((.(((..((((..(((........))).))))..))).))..	0011011100111100111000	0.714286	0.272727
hsa-miR-100-5p	hsa-mir-100	.(((.((((((.(((.((((...)))).))).)))))).)))...	0111011111101110111100	hsa-miR-100-5p	BIN01548	..........((((.((((((....)))))).))))............	0000000000111101111110	0.538462	0.545455
hsa-miR-100-5p	hsa-mir-100	.(((.((((((.(((.((((...)))).))).)))))).)))...	0111011111101110111100	hsa-miR-100-5p	BIN01549	..(((((.((...((....(((...)))...)).))..)))))....	0011111011000110000111	0.714286	0.454545
hsa-miR-100-5p	hsa-mir-100	.(((.((((((.(((.((((...)))).))).)))))).)))...	0111011111101110111100	hsa-miR-100-5p	BIN01550	....((((((.(((.(((.((...)).)))..)))..))))))......	0000111111011101110110	0.866667	0.454545
hsa-miR-100-5p	hsa-mir-100	.(((.((((((.(((.((((...)))).))).)))))).)))...	0111011111101110111100	hsa-miR-100-5p	BIN01551	(((.(((((.((.(((((((((...)))))....)))).....))))))).)))..	1110111110110111111111	0.828571	0.409091
hsa-miR-100-5p	hsa-mir-100	.(((.((((((.(((.((((...)))).))).)))))).)))...	0111011111101110111100	hsa-miR-100-5p	BIN01552	.............((((((((....))))))))...............	0000000000000111111110	0.333333	0.545455
hsa-miR-100-5p	hsa-mir-100	.(((.((((((.(((.((((...)))).))).)))))).)))...	0111011111101110111100	hsa-miR-100-5p	BIN01553	.......(((...((..((((....))))...))...))).........	0000000111000110011110	0.44	0.409091
hsa-miR-100-5p	hsa-mir-100	.(((.((((((.(((.((((...)))).))).)))))).)))...	0111011111101110111100	hsa-miR-100-5p	BIN01554	((((......(((.((((((......)))))).))).....))))..	1111000000111011111100	0.793103	0.409091
hsa-miR-100-5p	hsa-mir-100	.(((.((((((.(((.((((...)))).))).)))))).)))...	0111011111101110111100	hsa-miR-100-5p	BIN01555	.....((((.((.(((((((......))))))).))..)))).......	0000011110110111111100	0.793103	0.318182
hsa-miR-100-5p	hsa-mir-100	.(((.((((((.(((.((((...)))).))).)))))).)))...	0111011111101110111100	hsa-miR-100-5p	BIN01556	..............(((.(((....))).)))................	0000000000000011101110	0.0909091	0.636364
hsa-miR-100-5p	hsa-mir-100	.(((.((((((.(((.((((...)))).))).)))))).)))...	0111011111101110111100	hsa-miR-100-5p	BIN01557	((((.((.(((.....(((((....)))))...))).))....))))..	1111011011100000111110	0.866667	0.272727
hsa-miR-100-5p	hsa-mir-100	.(((.((((((.(((.((((...)))).))).)))))).)))...	0111011111101110111100	hsa-miR-100-5p	BIN01558	..........((((...((((...)))).....))))............	0000000000111100011110	0.333333	0.545455
hsa-miR-100-5p	hsa-mir-100	.(((.((((((.(((.((((...)))).))).)))))).)))...	0111011111101110111100	hsa-miR-100-5p	BIN01559	.............(((.(((((...))))).)))........	0000000000000111011111	0.333333	0.636364
hsa-miR-100-5p	hsa-mir-100	.(((.((((((.(((.((((...)))).))).)))))).)))...	0111011111101110111100	hsa-miR-100-5p	BIN01560	.(((......((.(((...(((...))).))).))..)))...	0111000000110111000111	0.62963	0.590909
hsa-miR-100-5p	hsa-mir-100	.(((.((((((.(((.((((...)))).))).)))))).)))...	0111011111101110111100	hsa-miR-100-5p	BIN01561	.............(((((((((...)))))))))...............	0000000000000111111111	0.44	0.590909
hsa-miR-100-5p	hsa-mir-100	.(((.((((((.(((.((((...)))).))).)))))).)))...	0111011111101110111100	hsa-miR-100-5p	BIN01562	.........(((.(((((.((....)).))).)).)))...........	0000000001110111110110	0.538462	0.545455
hsa-miR-100-5p	hsa-mir-100	.(((.((((((.(((.((((...)))).))).)))))).)))...	0111011111101110111100	hsa-miR-100-5p	BIN01563	.....(((.((..(((.((((...)))).)))....)).)))......	0000011101100111011110	0.714286	0.363636
hsa-miR-100-5p	hsa-mir-100	.(((.((((((.(((.((((...)))).))).)))))).)))...	0111011111101110111100	hsa-miR-100-5p	BIN01564	.....(((..((.((((.(((...)))......)))).....))..))).......	0000011100110111101110	0.714286	0.454545
hsa-miR-100-5p	hsa-mir-100	.(((.((((((.(((.((((...)))).))).)))))).)))...	0111011111101110111100	hsa-miR-100-5p	BIN01565	........(((...((((((((...))))))))..)))..........	0000000011100011111111	0.62963	0.5
hsa-miR-100-5p	hsa-mir-100	.(((.((((((.(((.((((...)))).))).)))))).)))...	0111011111101110111100	hsa-miR-100-5p	BIN01566	...((((((((..((((((........))))))..)))))))).....	0001111111100111111000	0.866667	0.272727
hsa-miR-100-5p	hsa-mir-100	.(((.((((((.(((.((((...)))).))).)))))).)))...	0111011111101110111100	hsa-miR-100-5p	BIN01567	..........(((((((((........)))))..))))..........	0000000000111111111000	0.44	0.5
hsa-miR-100-5p	hsa-mir-100	.(((.((((((.(((.((((...)))).))).)))))).)))...	0111011111101110111100	hsa-miR-100-5p	BIN01568	.....((((...((....((((...))))..))..)))).......	0000011110001100001111	0.538462	0.454545
hsa-miR-100-5p	hsa-mir-100	.(((.((((((.(((.((((...)))).))).)))))).)))...	0111011111101110111100	hsa-miR-100-5p	BIN01569	..((.(((..((((((..............))))))....))).))....	0011011100111111000000	0.62963	0.409091
hsa-miR-100-5p	hsa-mir-100	.(((.((((((.(((.((((...)))).))).)))))).)))...	0111011111101110111100	hsa-miR-100-5p	BIN01570	.....(((((.(((.(((((((...))))))).....)))......))))).......	0000011111011101111111	0.935484	0.409091
hsa-miR-100-5p	hsa-mir-100	.(((.((((((.(((.((((...)))).))).)))))).)))...	0111011111101110111100	hsa-miR-100-5p	BIN01571	..........(((.(((((((....)))))))..)))............	0000000000111011111110	0.538462	0.545455
hsa-miR-100-5p	hsa-mir-100	.(((.((((((.(((.((((...)))).))).)))))).)))...	0111011111101110111100	hsa-miR-100-5p	BIN01572	...((...(((..((.((((((...)))))).))..)))....)).....	0001100011100110111111	0.793103	0.409091
hsa-miR-100-5p	hsa-mir-100	.(((.((((((.(((.((((...)))).))).)))))).)))...	0111011111101110111100	hsa-miR-100-5p	BIN01573	.....((.((((((..(((((....))))).)).)))).))..	0000011011111100111110	0.793103	0.318182
hsa-miR-100-5p	hsa-mir-100	.(((.((((((.(((.((((...)))).))).)))))).)))...	0111011111101110111100	hsa-miR-100-5p	BIN01574	..((((.....(((...((((....)))).))).....))))....	0011110000011100011110	0.62963	0.5
hsa-miR-100-5p	hsa-mir-100	.(((.((((((.(((.((((...)))).))).)))))).)))...	0111011111101110111100	hsa-miR-100-5p	BIN01575	.....((.(((..((((((((....))))))))))))).......	0000011011100111111110	0.793103	0.318182
hsa-miR-100-5p	hsa-mir-100	.(((.((((((.(((.((((...)))).))).)))))).)))...	0111011111101110111100	hsa-miR-100-5p	BIN01576	....((.(((.(((((((((((...)))))).))))))))...))......	0000110111011111111111	1	0.454545
hsa-miR-100-5p	hsa-mir-100	.(((.((((((.(((.((((...)))).))).)))))).)))...	0111011111101110111100	hsa-miR-100-5p	BIN01577	..(((.(((.......((((((...))))))......)))....)))....	0011101110000000111111	0.714286	0.454545
hsa-miR-100-5p	hsa-mir-100	.(((.((((((.(((.((((...)))).))).)))))).)))...	0111011111101110111100	hsa-miR-100-5p	BIN01578	..(((((..(((((............))))).)))))....	0011111001111100000000	0.538462	0.454545
hsa-miR-100-5p	hsa-mir-100	.(((.((((((.(((.((((...)))).))).)))))).)))...	0111011111101110111100	hsa-miR-100-5p	BIN01579	.........((((((.......))))))...........	0000000001111110000000	0.0909091	0.545455
hsa-miR-100-5p	hsa-mir-100	.(((.((((((.(((.((((...)))).))).)))))).)))...	0111011111101110111100	hsa-miR-100-5p	BIN01580	..((.(((((.((((................))))..))))).))	0011011111011110000000	0.62963	0.318182
hsa-miR-100-5p	hsa-mir-100	.(((.((((((.(((.((((...)))).))).)))))).)))...	0111011111101110111100	hsa-miR-100-5p	BIN01581	..((..((((((((((((((((...))))))))).............)))))))..))..	0011001111111111111111	0.882353	0.272727
hsa-miR-100-5p	hsa-mir-100	.(((.((((((.(((.((((...)))).))).)))))).)))...	0111011111101110111100	hsa-miR-100-5p	BIN01582	..((((((....(((((((((....))))))))).......))))))....	0011111100001111111110	0.935484	0.318182
hsa-miR-100-5p	hsa-mir-100	.(((.((((((.(((.((((...)))).))).)))))).)))...	0111011111101110111100	hsa-miR-100-5p	BIN01583	...((((((.(((...(((((....)))))..)))..)))))).....	0001111110111000111110	0.866667	0.363636
hsa-miR-100-5p	hsa-mir-100	.(((.((((((.(((.((((...)))).))).)))))).)))...	0111011111101110111100	hsa-miR-100-5p	BIN01584	((((((((((.((.....((((...))))....)).))).....)))))))	1111111111011000001111	1	0.454545
hsa-miR-100-5p	hsa-mir-100	.(((.((((((.(((.((((...)))).))).)))))).)))...	0111011111101110111100	hsa-miR-100-5p	BIN01585	..((((((((....((((((((...))))).)))...))))))))....	0011111111000011111111	1	0.363636
hsa-miR-100-5p	hsa-mir-100	.(((.((((((.(((.((((...)))).))).)))))).)))...	0111011111101110111100	hsa-miR-100-5p	BIN01586	......((((((((((((........))))).)))..))))........	0000001111111111110000	0.714286	0.363636
hsa-miR-100-5p	hsa-mir-100	.(((.((((((.(((.((((...)))).))).)))))).)))...	0111011111101110111100	hsa-miR-100-5p	BIN01587	.......(((.((....................)).))).........	0000000111011000000000	-0.047619	0.590909
hsa-miR-100-5p	hsa-mir-100	.(((.((((((.(((.((((...)))).))).)))))).)))...	0111011111101110111100	hsa-miR-100-5p	BIN01588	.......(((....(((((((....)))))))..)))...	0000000111000011111110	0.538462	0.454545
hsa-miR-100-5p	hsa-mir-100	.(((.((((((.(((.((((...)))).))).)))))).)))...	0111011111101110111100	hsa-miR-100-5p	BIN01589	.....((((((.(((................))).)))))).......	0000011111101110000000	0.44	0.318182
hsa-miR-100-5p	hsa-mir-100	.(((.((((((.(((.((((...)))).))).)))))).)))...	0111011111101110111100	hsa-miR-100-5p	BIN01590	...............((((((....)))))).........	0000000000000001111110	0.0909091	0.636364
hsa-miR-100-5p	hsa-mir-100	.(((.((((((.(((.((((...)))).))).)))))).)))...	0111011111101110111100	hsa-miR-100-5p	BIN01591	...((.(((........(((((...)))))...........)))..))..	0001101110000000011111	0.538462	0.545455
hsa-miR-100-5p	hsa-mir-100	.(((.((((((.(((.((((...)))).))).)))))).)))...	0111011111101110111100	hsa-miR-100-5p	BIN01592	.....(((((.....((.((((...)))).)).................))))).......	0000011111000001101111	0.62963	0.5
hsa-miR-100-5p	hsa-mir-100	.(((.((((((.(((.((((...)))).))).)))))).)))...	0111011111101110111100	hsa-miR-100-5p	BIN01593	.(((((..((((.(((((((((...))))))..))).)))).........)).)))...	0111110011110111111111	0.882353	0.363636
hsa-miR-100-5p	hsa-mir-100	.(((.((((((.(((.((((...)))).))).)))))).)))...	0111011111101110111100	hsa-miR-100-5p	BIN01594	..(((.((((((.(((.((.....)).))).))))))..)))....	0011101111110111011000	0.866667	0.363636
hsa-miR-100-5p	hsa-mir-100	.(((.((((((.(((.((((...)))).))).)))))).)))...	0111011111101110111100	hsa-miR-100-5p	BIN01595	..((((.((((((((((.((((...)))))))))....))))).................))))....	0011110111111111101111	0.882353	0.363636
hsa-miR-100-5p	hsa-mir-100	.(((.((((((.(((.((((...)))).))).)))))).)))...	0111011111101110111100	hsa-miR-100-5p	BIN01596	............((..((((((...)))))).))...........	0000000000001100111111	0.333333	0.545455
hsa-miR-100-5p	hsa-mir-100	.(((.((((((.(((.((((...)))).))).)))))).)))...	0111011111101110111100	hsa-miR-100-5p	BIN01597	......(((((....((..(((...)))...))...)))))........	0000001111100001100111	0.538462	0.545455
hsa-miR-100-5p	hsa-mir-100	.(((.((((((.(((.((((...)))).))).)))))).)))...	0111011111101110111100	hsa-miR-100-5p	BIN01598	..((((....(((((((((........))))))).))......))))....	0011110000111111111000	0.793103	0.409091
hsa-miR-100-5p	hsa-mir-100	.(((.((((((.(((.((((...)))).))).)))))).)))...	0111011111101110111100	hsa-miR-100-5p	BIN01599	.........((((..((((...)))).))))...........	0000000001111001111000	0.333333	0.545455
hsa-miR-100-5p	hsa-mir-100	.(((.((((((.(((.((((...)))).))).)))))).)))...	0111011111101110111100	hsa-miR-100-5p	BIN01600	((((((....((((..........)))).....))))))..	1111110000111100000000	0.538462	0.545455
hsa-miR-100-5p	hsa-mir-100	.(((.((((((.(((.((((...)))).))).)))))).)))...	0111011111101110111100	hsa-miR-100-5p	BIN01601	...((((...(((....(((((...))))).))).)))).....	0001111000111000011111	0.714286	0.545455
hsa-miR-100-5p	hsa-mir-100	.(((.((((((.(((.((((...)))).))).)))))).)))...	0111011111101110111100	hsa-miR-100-5p	BIN01602	(((((.((.....(((((((......)))))))....)).....)).)))..	1111101100000111111100	0.866667	0.363636
hsa-miR-100-5p	hsa-mir-100	.(((.((((((.(((.((((...)))).))).)))))).)))...	0111011111101110111100	hsa-miR-100-5p	BIN01603	..((.(((...((((..((((....))))...))))..))).))....	0011011100011110011110	0.793103	0.318182
hsa-miR-100-5p	hsa-mir-100	.(((.((((((.(((.((((...)))).))).)))))).)))...	0111011111101110111100	hsa-miR-100-5p	BIN01604	...(((((((.(((..................))))))..............)))).....	0001111111011100000000	0.538462	0.454545
hsa-miR-100-5p	hsa-mir-100	.(((.((((((.(((.((((...)))).))).)))))).)))...	0111011111101110111100	hsa-miR-100-5p	BIN01605	..(((((((..(((.........)))..)))))))....	0011111110011100000000	0.538462	0.454545
hsa-miR-100-5p	hsa-mir-100	.(((.((((((.(((.((((...)))).))).)))))).)))...	0111011111101110111100	hsa-miR-100-5p	BIN01606	..........(((..(((((((...))))))).........)))............	0000000000111001111111	0.538462	0.636364
hsa-miR-100-5p	hsa-mir-100	.(((.((((((.(((.((((...)))).))).)))))).)))...	0111011111101110111100	hsa-miR-100-5p	BIN01607	..........((((..(((((....)))))..))))....	0000000000111100111110	0.44	0.5
hsa-miR-100-5p	hsa-mir-100	.(((.((((((.(((.((((...)))).))).)))))).)))...	0111011111101110111100	hsa-miR-100-5p	BIN01608	..((((.(((...(((..(((....)))))))))..))))....	0011110111000111001110	0.793103	0.409091
hsa-miR-100-5p	hsa-mir-100	.(((.((((((.(((.((((...)))).))).)))))).)))...	0111011111101110111100	hsa-miR-100-5p	BIN01609	..........((.((((..(((...)))......)))).))............	0000000000110111100111	0.44	0.681818
hsa-miR-100-5p	hsa-mir-100	.(((.((((((.(((.((((...)))).))).)))))).)))...	0111011111101110111100	hsa-miR-100-5p	BIN01610	((((((.((.((.(((((..........)))))....)).))...))))))..	1111110110110111110000	0.935484	0.409091
hsa-miR-100-5p	hsa-mir-100	.(((.((((((.(((.((((...)))).))).)))))).)))...	0111011111101110111100	hsa-miR-100-5p	BIN01611	.............((((............))))...........	0000000000000111100000	-0.2	0.636364
hsa-miR-100-5p	hsa-mir-100	.(((.((((((.(((.((((...)))).))).)))))).)))...	0111011111101110111100	hsa-miR-100-5p	BIN01612	.....((((.(((......((....)).....)))..)))).......	0000011110111000000110	0.44	0.5
hsa-miR-100-5p	hsa-mir-100	.(((.((((((.(((.((((...)))).))).)))))).)))...	0111011111101110111100	hsa-miR-100-5p	BIN01613	.............(((((((((...)))))))..))...............	0000000000000111111111	0.44	0.590909
hsa-miR-100-5p	hsa-mir-100	.(((.((((((.(((.((((...)))).))).)))))).)))...	0111011111101110111100	hsa-miR-100-5p	BIN01614	...............(((((((...))))))).................	0000000000000001111111	0.217391	0.681818
hsa-miR-100-5p	hsa-mir-100	.(((.((((((.(((.((((...)))).))).)))))).)))...	0111011111101110111100	hsa-miR-100-5p	BIN01615	.....(((((.((..((((((....)))))).))))))).......	0000011111011001111110	0.793103	0.409091
hsa-miR-100-5p	hsa-mir-100	.(((.((((((.(((.((((...)))).))).)))))).)))...	0111011111101110111100	hsa-miR-100-5p	BIN01616	...............(((((((...))))))).	0000000000000001111111	0.217391	0.681818
hsa-miR-100-5p	hsa-mir-100	.(((.((((((.(((.((((...)))).))).)))))).)))...	0111011111101110111100	hsa-miR-100-5p	BIN01617	(((((.((((...((((((........)))))).....)))).....)))))..	1111101111000111111000	0.935484	0.318182
hsa-miR-100-5p	hsa-mir-100	.(((.((((((.(((.((((...)))).))).)))))).)))...	0111011111101110111100	hsa-miR-100-5p	BIN01618	.............((((((........))))))...............	0000000000000111111000	0.0909091	0.545455
hsa-miR-100-5p	hsa-mir-100	.(((.((((((.(((.((((...)))).))).)))))).)))...	0111011111101110111100	hsa-miR-100-5p	BIN01619	.......(((((...(((((.....)))))))))).........	0000000111110001111100	0.538462	0.454545
hsa-miR-100-5p	hsa-mir-100	.(((.((((((.(((.((((...)))).))).)))))).)))...	0111011111101110111100	hsa-miR-100-5p	BIN01620	.....((((((..((.............)).)))))).......	0000011111100110000000	0.333333	0.363636
hsa-miR-100-5p	hsa-mir-100	.(((.((((((.(((.((((...)))).))).)))))).)))...	0111011111101110111100	hsa-miR-100-5p	BIN01621	..((.(((..((((..((((......)))).)))).))).))...	0011011100111100111100	0.793103	0.227273
hsa-miR-100-5p	hsa-mir-100	.(((.((((((.(((.((((...)))).))).)))))).)))...	0111011111101110111100	hsa-miR-100-5p	BIN01622	.....(((.....((((((........)))))).....)))......	0000011100000111111000	0.44	0.409091
hsa-miR-100-5p	hsa-mir-100	.(((.((((((.(((.((((...)))).))).)))))).)))...	0111011111101110111100	hsa-miR-100-5p	BIN01623	((((((.......((..((((....))))..)).......))))))..	1111110000000110011110	0.714286	0.454545
hsa-miR-100-5p	hsa-mir-100	.(((.((((((.(((.((((...)))).))).)))))).)))...	0111011111101110111100	hsa-miR-100-5p	BIN01624	.....((((.....((((((((...))))))))......)))).......	0000011110000011111111	0.714286	0.454545
hsa-miR-100-5p	hsa-mir-100	.(((.((((((.(((.((((...)))).))).)))))).)))...	0111011111101110111100	hsa-miR-100-5p	BIN01625	..(((.((((((...(((((......))))).))))))....)))....	0011101111110001111100	0.866667	0.363636
hsa-miR-100-5p	hsa-mir-100	.(((.((((((.(((.((((...)))).))).)))))).)))...	0111011111101110111100	hsa-miR-100-5p	BIN01626	.............(((((((((...)))))))))...............	0000000000000111111111	0.44	0.590909
hsa-miR-100-5p	hsa-mir-100	.(((.((((((.(((.((((...)))).))).)))))).)))...	0111011111101110111100	hsa-miR-100-5p	BIN01627	.....((.(((..((((((........))))))..))).)).......	0000011011100111111000	0.62963	0.318182
hsa-miR-100-5p	hsa-mir-100	.(((.((((((.(((.((((...)))).))).)))))).)))...	0111011111101110111100	hsa-miR-100-5p	BIN01628	........((((((((((.((....)).))))))..))))..........	0000000011111111110110	0.714286	0.454545
hsa-miR-100-5p	hsa-mir-100	.(((.((((((.(((.((((...)))).))).)))))).)))...	0111011111101110111100	hsa-miR-100-5p	BIN01629	..((((((.....((((.((((...))))......)))).........))).)))....	0011111100000111101111	0.866667	0.454545
hsa-miR-100-5p	hsa-mir-100	.(((.((((((.(((.((((...)))).))).)))))).)))...	0111011111101110111100	hsa-miR-100-5p	BIN01630	..((((((..((.((((.((((...))))))))..))...))..))))....	0011111100110111101111	1	0.454545
hsa-miR-100-5p	hsa-mir-100	.(((.((((((.(((.((((...)))).))).)))))).)))...	0111011111101110111100	hsa-miR-100-5p	BIN01631	................((((((...))))))..................	0000000000000000111111	0.0909091	0.636364
hsa-miR-100-5p	hsa-mir-100	.(((.((((((.(((.((((...)))).))).)))))).)))...	0111011111101110111100	hsa-miR-100-5p	BIN01632	((((.((((......(((((......)))))..))))...))))..	1111011110000001111100	0.793103	0.318182
hsa-miR-100-5p	hsa-mir-100	.(((.((((((.(((.((((...)))).))).)))))).)))...	0111011111101110111100	hsa-miR-100-5p	BIN01633	.......((((..(((((.(((...))).))))).)))).........	0000000111100111110111	0.714286	0.454545
hsa-miR-100-5p	hsa-mir-100	.(((.((((((.(((.((((...)))).))).)))))).)))...	0111011111101110111100	hsa-miR-100-5p	BIN01634	.................(((((...)))))...................	0000000000000000011111	-0.047619	0.681818
hsa-miR-100-5p	hsa-mir-100	.(((.((((((.(((.((((...)))).))).)))))).)))...	0111011111101110111100	hsa-miR-100-5p	BIN01635	........((((((((((.(((...)))..))))))......)))).....	0000000011111111110111	0.793103	0.5
hsa-miR-100-5p	hsa-mir-100	.(((.((((((.(((.((((...)))).))).)))))).)))...	0111011111101110111100	hsa-miR-100-5p	BIN01636	.............(((..((((...)))).)))..........	0000000000000111001111	0.217391	0.681818
hsa-miR-100-5p	hsa-mir-100	.(((.((((((.(((.((((...)))).))).)))))).)))...	0111011111101110111100	hsa-miR-100-5p	BIN01637	......(((((...((((((......))))))...))))).	0000001111100011111100	0.62963	0.318182
hsa-miR-100-5p	hsa-mir-100	.(((.((((((.(((.((((...)))).))).)))))).)))...	0111011111101110111100	hsa-miR-100-5p	BIN01638	...............(((((((...))))))).................	0000000000000001111111	0.217391	0.681818
hsa-miR-100-5p	hsa-mir-100	.(((.((((((.(((.((((...)))).))).)))))).)))...	0111011111101110111100	hsa-miR-100-5p	BIN01639	.....((((.((...((.((((...)))).)))))))).......	0000011110110001101111	0.714286	0.545455
hsa-miR-100-5p	hsa-mir-100	.(((.((((((.(((.((((...)))).))).)))))).)))...	0111011111101110111100	hsa-miR-100-5p	BIN01640	.............(((((((((...)))))))))...............	0000000000000111111111	0.44	0.590909
hsa-miR-100-5p	hsa-mir-100	.(((.((((((.(((.((((...)))).))).)))))).)))...	0111011111101110111100	hsa-miR-100-5p	BIN01641	.............(((((.(((...))).....)))))...............	0000000000000111110111	0.333333	0.636364
hsa-miR-100-5p	hsa-mir-100	.(((.((((((.(((.((((...)))).))).)))))).)))...	0111011111101110111100	hsa-miR-100-5p	BIN01642	......((((......((((((...)))))).....))))........	0000001111000000111111	0.538462	0.454545
hsa-miR-100-5p	hsa-mir-100	.(((.((((((.(((.((((...)))).))).)))))).)))...	0111011111101110111100	hsa-miR-100-5p	BIN01643	..((.((((.((...(((((((...)))))))......)).))))..))...	0011011110110001111111	0.935484	0.409091
hsa-miR-100-5p	hsa-mir-100	.(((.((((((.(((.((((...)))).))).)))))).)))...	0111011111101110111100	hsa-miR-100-5p	BIN01644	.....((.((......(((((....))))).......)).)).......	0000011011000000111110	0.44	0.409091
hsa-miR-100-5p	hsa-mir-100	.(((.((((((.(((.((((...)))).))).)))))).)))...	0111011111101110111100	hsa-miR-100-5p	BIN01645	...((...((((.((((.(((....))).)))).)))).....)).....	0001100011110111101110	0.793103	0.5
hsa-miR-100-5p	hsa-mir-100	.(((.((((((.(((.((((...)))).))).)))))).)))...	0111011111101110111100	hsa-miR-100-5p	BIN01646	(((.((.((((..((.(((((....))))).))...)))).)).))).	1110110111100110111110	1	0.272727
hsa-miR-100-5p	hsa-mir-100	.(((.((((((.(((.((((...)))).))).)))))).)))...	0111011111101110111100	hsa-miR-100-5p	BIN01647	.................((((....))))...	0000000000000000011110	-0.2	0.636364
hsa-miR-100-5p	hsa-mir-100	.(((.((((((.(((.((((...)))).))).)))))).)))...	0111011111101110111100	hsa-miR-100-5p	BIN01648	........((((.((.((((((...)))))).)).))))..........	0000000011110110111111	0.714286	0.454545
hsa-miR-100-5p	hsa-mir-100	.(((.((((((.(((.((((...)))).))).)))))).)))...	0111011111101110111100	hsa-miR-100-5p	BIN01649	..............((((((......))))))................	0000000000000011111100	0.0909091	0.545455
hsa-miR-100-5p	hsa-mir-100	.(((.((((((.(((.((((...)))).))).)))))).)))...	0111011111101110111100	hsa-miR-100-5p	BIN01650	.(((..((((.(((...............))).....))))..)))...	0111001111011100000000	0.538462	0.363636
hsa-miR-100-5p	hsa-mir-100	.(((.((((((.(((.((((...)))).))).)))))).)))...	0111011111101110111100	hsa-miR-100-5p	BIN01651	....(((((.((......................))..)))))....	0000111110110000000000	0.217391	0.590909
hsa-miR-100-5p	hsa-mir-100	.(((.((((((.(((.((((...)))).))).)))))).)))...	0111011111101110111100	hsa-miR-100-5p	BIN01652	..........((.((((..(((...)))......)))).))............	0000000000110111100111	0.44	0.681818
hsa-miR-100-5p	hsa-mir-100	.(((.((((((.(((.((((...)))).))).)))))).)))...	0111011111101110111100	hsa-miR-100-5p	BIN01653	.............((((.((((...))))..))))...............	0000000000000111101111	0.333333	0.636364
hsa-miR-100-5p	hsa-mir-100	.(((.((((((.(((.((((...)))).))).)))))).)))...	0111011111101110111100	hsa-miR-100-5p	BIN01654	................((((((...)))))).	0000000000000000111111	0.0909091	0.636364
hsa-miR-100-5p	hsa-mir-100	.(((.((((((.(((.((((...)))).))).)))))).)))...	0111011111101110111100	hsa-miR-100-5p	BIN01655	.............((((((((....))))))))...............	0000000000000111111110	0.333333	0.545455
hsa-miR-100-5p	hsa-mir-100	.(((.((((((.(((.((((...)))).))).)))))).)))...	0111011111101110111100	hsa-miR-100-5p	BIN01656	..........(((..(((((((...))))))).........)))............	0000000000111001111111	0.538462	0.636364
hsa-miR-100-5p	hsa-mir-100	.(((.((((((.(((.((((...)))).))).)))))).)))...	0111011111101110111100	hsa-miR-100-5p	BIN01657	.....((.((...((((..((....)).))))..)).)).......	0000011011000111100110	0.538462	0.454545
hsa-miR-100-5p	hsa-mir-100	.(((.((((((.(((.((((...)))).))).)))))).)))...	0111011111101110111100	hsa-miR-100-5p	BIN01658	..........((((...(((((...)))))))))............	0000000000111100011111	0.44	0.590909
hsa-miR-100-5p	hsa-mir-100	.(((.((((((.(((.((((...)))).))).)))))).)))...	0111011111101110111100	hsa-miR-100-5p	BIN01659	..........(((...(((((....)))))..)))......	0000000000111000111110	0.333333	0.545455
hsa-miR-100-5p	hsa-mir-100	.(((.((((((.(((.((((...)))).))).)))))).)))...	0111011111101110111100	hsa-miR-100-5p	BIN01660	..........((((((((((((...)))))))..)))))............	0000000000111111111111	0.714286	0.545455
hsa-miR-100-5p	hsa-mir-100	.(((.((((((.(((.((((...)))).))).)))))).)))...	0111011111101110111100	hsa-miR-100-5p	BIN01661	....(((.((((.((..(((((...)))))...)).....)))))))......	0000111011110110011111	0.866667	0.454545
hsa-miR-100-5p	hsa-mir-100	.(((.((((((.(((.((((...)))).))).)))))).)))...	0111011111101110111100	hsa-miR-100-5p	BIN01662	.....(((((.(((.((.(((....))).))....)))...))))).......	0000011111011101101110	0.793103	0.409091
hsa-miR-100-5p	hsa-mir-100	.(((.((((((.(((.((((...)))).))).)))))).)))...	0111011111101110111100	hsa-miR-100-5p	BIN01663	.............((((.((((...)))).))))...............	0000000000000111101111	0.333333	0.636364
hsa-miR-100-5p	hsa-mir-100	.(((.((((((.(((.((((...)))).))).)))))).)))...	0111011111101110111100	hsa-miR-100-5p	BIN01664	.....((((.(((....................))))))).......	0000011110111000000000	0.217391	0.5
hsa-miR-100-5p	hsa-mir-100	.(((.((((((.(((.((((...)))).))).)))))).)))...	0111011111101110111100	hsa-miR-100-5p	BIN01665	...............(((((((...))))))).................	0000000000000001111111	0.217391	0.681818
hsa-miR-100-5p	hsa-mir-100	.(((.((((((.(((.((((...)))).))).)))))).)))...	0111011111101110111100	hsa-miR-100-5p	BIN01666	........((((((..((((((...)))))).))).)))...	0000000011111100111111	0.714286	0.454545
hsa-miR-100-5p	hsa-mir-100	.(((.((((((.(((.((((...)))).))).)))))).)))...	0111011111101110111100	hsa-miR-100-5p	BIN01667	....(((((((.((..((((((...))))))...))..)))))))......	0000111111101100111111	0.935484	0.318182
hsa-miR-100-5p	hsa-mir-100	.(((.((((((.(((.((((...)))).))).)))))).)))...	0111011111101110111100	hsa-miR-100-5p	BIN01668	..(((((((............................)))))))....	0011111110000000000000	0.217391	0.5
hsa-miR-100-5p	hsa-mir-100	.(((.((((((.(((.((((...)))).))).)))))).)))...	0111011111101110111100	hsa-miR-100-5p	BIN01669	.((((.....(((((.((((......))))...))).))..))))...	0111100000111110111100	0.793103	0.318182
hsa-miR-100-5p	hsa-mir-100	.(((.((((((.(((.((((...)))).))).)))))).)))...	0111011111101110111100	hsa-miR-100-5p	BIN01670	..(((.(((((((((((((((....)))))))).............))))))).)))....	0011101111111111111110	0.882353	0.272727
hsa-miR-100-5p	hsa-mir-100	.(((.((((((.(((.((((...)))).))).)))))).)))...	0111011111101110111100	hsa-miR-100-5p	BIN01671	.....(((..((((((((((((...)))))))).........))))..)))......	0000011100111111111111	0.935484	0.409091
hsa-miR-100-5p	hsa-mir-100	.(((.((((((.(((.((((...)))).))).)))))).)))...	0111011111101110111100	hsa-miR-100-5p	BIN01672	.....(((((.(((..((((((...))))))....)))...................)))))....	0000011111011100111111	0.866667	0.363636
hsa-miR-100-5p	hsa-mir-100	.(((.((((((.(((.((((...)))).))).)))))).)))...	0111011111101110111100	hsa-miR-100-5p	BIN01673	.(((((.......((((.(((....))).))))...........)))))...	0111110000000111101110	0.714286	0.454545
hsa-miR-100-5p	hsa-mir-100	.(((.((((((.(((.((((...)))).))).)))))).)))...	0111011111101110111100	hsa-miR-100-5p	BIN01674	.....((((.(((......((....)).....)))..)))).......	0000011110111000000110	0.44	0.5
hsa-miR-100-5p	hsa-mir-100	.(((.((((((.(((.((((...)))).))).)))))).)))...	0111011111101110111100	hsa-miR-100-5p	BIN01675	.....((((((.....(((((....))))).....))))))	0000011111100000111110	0.62963	0.318182
hsa-miR-100-5p	hsa-mir-100	.(((.((((((.(((.((((...)))).))).)))))).)))...	0111011111101110111100	hsa-miR-100-5p	BIN01676	(((((((....((((.(((((....)))...)).))))....)))).)))..	1111111000011110111110	1	0.363636
hsa-miR-100-5p	hsa-mir-100	.(((.((((((.(((.((((...)))).))).)))))).)))...	0111011111101110111100	hsa-miR-100-5p	BIN01677	...((((...((...(((((((...)))))))...))....)))).....	0001111000110001111111	0.793103	0.590909
hsa-miR-100-5p	hsa-mir-100	.(((.((((((.(((.((((...)))).))).)))))).)))...	0111011111101110111100	hsa-miR-100-5p	BIN01678	.((((((.(((.((..((((((...)))))))).))).)))).))...	0111111011101100111111	0.939394	0.227273
hsa-miR-100-5p	hsa-mir-100	.(((.((((((.(((.((((...)))).))).)))))).)))...	0111011111101110111100	hsa-miR-100-5p	BIN01679	.............(((((((((...)))))))))...............	0000000000000111111111	0.44	0.590909
hsa-miR-100-5p	hsa-mir-100	.(((.((((((.(((.((((...)))).))).)))))).)))...	0111011111101110111100	hsa-miR-100-5p	BIN01680	.(((.(((...(((..................))))))..)))...	0111011100011100000000	0.44	0.409091
hsa-miR-100-5p	hsa-mir-100	.(((.((((((.(((.((((...)))).))).)))))).)))...	0111011111101110111100	hsa-miR-100-5p	BIN01681	..((((((......((.(((((...))))).)).......))))))....	0011111100000011011111	0.793103	0.5
hsa-miR-100-5p	hsa-mir-100	.(((.((((((.(((.((((...)))).))).)))))).)))...	0111011111101110111100	hsa-miR-100-5p	BIN01682	.....((((((.((((......)))).)))))).......	0000011111101111000000	0.538462	0.363636
hsa-miR-100-5p	hsa-mir-100	.(((.((((((.(((.((((...)))).))).)))))).)))...	0111011111101110111100	hsa-miR-100-5p	BIN01683	.((((((.((..(((........))).))))))))...	0111111011001110000000	0.62963	0.318182
hsa-miR-100-5p	hsa-mir-100	.(((.((((((.(((.((((...)))).))).)))))).)))...	0111011111101110111100	hsa-miR-100-5p	BIN01684	....((((((......((((((...))))))))))))......	0000111111000000111111	0.714286	0.454545
hsa-miR-100-5p	hsa-mir-100	.(((.((((((.(((.((((...)))).))).)))))).)))...	0111011111101110111100	hsa-miR-100-5p	BIN01685	.....((.((((((....((((...)))).....))).))).)).......	0000011011111100001111	0.714286	0.454545
hsa-miR-100-5p	hsa-mir-100	.(((.((((((.(((.((((...)))).))).)))))).)))...	0111011111101110111100	hsa-miR-100-5p	BIN01686	.............(((((((((...))))))...)))...............	0000000000000111111111	0.44	0.590909
hsa-miR-100-5p	hsa-mir-100	.(((.((((((.(((.((((...)))).))).)))))).)))...	0111011111101110111100	hsa-miR-100-5p	BIN01687	..((.((...(((..(((((......)))))..))).)).))....	0011011000111001111100	0.714286	0.363636
hsa-miR-100-5p	hsa-mir-100	.(((.((((((.(((.((((...)))).))).)))))).)))...	0111011111101110111100	hsa-miR-100-5p	BIN01688	.............((((..(((...))).))))...............	0000000000000111100111	0.217391	0.681818
hsa-miR-100-5p	hsa-mir-100	.(((.((((((.(((.((((...)))).))).)))))).)))...	0111011111101110111100	hsa-miR-100-5p	BIN01689	.....((((((.((((.((...)).)))).)))))).......	0000011111101111011000	0.714286	0.272727
hsa-miR-100-5p	hsa-mir-100	.(((.((((((.(((.((((...)))).))).)))))).)))...	0111011111101110111100	hsa-miR-100-5p	BIN01690	........(((....(((.(((...))).))).....)))..........	0000000011100001110111	0.44	0.590909
hsa-miR-100-5p	hsa-mir-100	.(((.((((((.(((.((((...)))).))).)))))).)))...	0111011111101110111100	hsa-miR-100-5p	BIN01691	(((((((((..((.(((.((((...)))).)))...............))...))))))))).	1111111110011011101111	0.882353	0.454545
hsa-miR-100-5p	hsa-mir-100	.(((.((((((.(((.((((...)))).))).)))))).)))...	0111011111101110111100	hsa-miR-100-5p	BIN01692	.................((((....))))...................	0000000000000000011110	-0.2	0.636364
hsa-miR-100-5p	hsa-mir-100	.(((.((((((.(((.((((...)))).))).)))))).)))...	0111011111101110111100	hsa-miR-100-5p	BIN01693	.....((((((.(((((((((....))))))))).))).))).......	0000011111101111111110	0.935484	0.227273
hsa-miR-100-5p	hsa-mir-100	.(((.((((((.(((.((((...)))).))).)))))).)))...	0111011111101110111100	hsa-miR-100-5p	BIN01694	......(((..(((((((..........)))))))..)))..	0000001110011111110000	0.538462	0.454545
hsa-miR-100-5p	hsa-mir-100	.(((.((((((.(((.((((...)))).))).)))))).)))...	0111011111101110111100	hsa-miR-100-5p	BIN01695	.....(((((....(((.((((...))))...)))......))))).......	0000011111000011101111	0.714286	0.454545
hsa-miR-100-5p	hsa-mir-100	.(((.((((((.(((.((((...)))).))).)))))).)))...	0111011111101110111100	hsa-miR-100-5p	BIN01696	....(((((((..((((............))))....)))))))......	0000111111100111100000	0.62963	0.409091
hsa-miR-100-5p	hsa-mir-100	.(((.((((((.(((.((((...)))).))).)))))).)))...	0111011111101110111100	hsa-miR-100-5p	BIN01697	..((.((.((...(((((((((...))))))))).....)).))..))....	0011011011000111111111	0.935484	0.318182
hsa-miR-100-5p	hsa-mir-100	.(((.((((((.(((.((((...)))).))).)))))).)))...	0111011111101110111100	hsa-miR-100-5p	BIN01698	...(((.(((....(((..((....))..))).....))).))).....	0001110111000011100110	0.62963	0.5
hsa-miR-100-5p	hsa-mir-100	.(((.((((((.(((.((((...)))).))).)))))).)))...	0111011111101110111100	hsa-miR-100-5p	BIN01699	...............(((((((...))))))).................	0000000000000001111111	0.217391	0.681818
hsa-miR-100-5p	hsa-mir-100	.(((.((((((.(((.((((...)))).))).)))))).)))...	0111011111101110111100	hsa-miR-100-5p	BIN01700	........((....((((((((...))))))))..))..........	0000000011000011111111	0.538462	0.545455
hsa-miR-100-5p	hsa-mir-100	.(((.((((((.(((.((((...)))).))).)))))).)))...	0111011111101110111100	hsa-miR-100-5p	BIN01701	.....((((((..((...((((...))))))..)))))).......	0000011111100110001111	0.714286	0.363636
hsa-miR-100-5p	hsa-mir-100	.(((.((((((.(((.((((...)))).))).)))))).)))...	0111011111101110111100	hsa-miR-100-5p	BIN01702	.....((((......(((((......)))))..)))).......	0000011110000001111100	0.44	0.409091
hsa-miR-100-5p	hsa-mir-100	.(((.((((((.(((.((((...)))).))).)))))).)))...	0111011111101110111100	hsa-miR-100-5p	BIN01703	.....(((.....((((.(((....)))))))..))).......	0000011100000111101110	0.538462	0.454545
hsa-miR-100-5p	hsa-mir-100	.(((.((((((.(((.((((...)))).))).)))))).)))...	0111011111101110111100	hsa-miR-100-5p	BIN01704	.....((.((((((((((....)))))).)))).)).......	0000011011111111110000	0.714286	0.363636
hsa-miR-100-5p	hsa-mir-100	.(((.((((((.(((.((((...)))).))).)))))).)))...	0111011111101110111100	hsa-miR-100-5p	BIN01705	.............(((((.((....))...))))).......	0000000000000111110110	0.217391	0.590909
hsa-miR-100-5p	hsa-mir-100	.(((.((((((.(((.((((...)))).))).)))))).)))...	0111011111101110111100	hsa-miR-100-5p	BIN01706	.....((.((..((((..((((...))))))))....)).)).......	0000011011001111001111	0.714286	0.454545
hsa-miR-100-5p	hsa-mir-100	.(((.((((((.(((.((((...)))).))).)))))).)))...	0111011111101110111100	hsa-miR-100-5p	BIN01707	...((((((((..(((((((......))))))).)))))))).....	0001111111100111111100	0.935484	0.227273
hsa-miR-100-5p	hsa-mir-100	.(((.((((((.(((.((((...)))).))).)))))).)))...	0111011111101110111100	hsa-miR-100-5p	BIN01708	............(((((((........)))))))..............	0000000000001111111000	0.217391	0.5
hsa-miR-100-5p	hsa-mir-100	.(((.((((((.(((.((((...)))).))).)))))).)))...	0111011111101110111100	hsa-miR-100-5p	BIN01709	.....((((.(((............))).)))).......	0000011110111000000000	0.217391	0.5
hsa-miR-100-5p	hsa-mir-100	.(((.((((((.(((.((((...)))).))).)))))).)))...	0111011111101110111100	hsa-miR-100-5p	BIN01710	.....((...(((((..((((....))))....)))))..)).	0000011000111110011110	0.62963	0.409091
hsa-miR-100-5p	hsa-mir-100	.(((.((((((.(((.((((...)))).))).)))))).)))...	0111011111101110111100	hsa-miR-100-5p	BIN01711	.......(((...(((((.(((...)))..))))).))).........	0000000111000111110111	0.62963	0.5
hsa-miR-100-5p	hsa-mir-100	.(((.((((((.(((.((((...)))).))).)))))).)))...	0111011111101110111100	hsa-miR-100-5p	BIN01712	....(((.((((.(((((((((...))))))))).))))..)))......	0000111011110111111111	1	0.454545
hsa-miR-100-5p	hsa-mir-100	.(((.((((((.(((.((((...)))).))).)))))).)))...	0111011111101110111100	hsa-miR-100-5p	BIN01713	((((((.(((((((((..((((...))))))))))...))).)).))))..	1111110111111111001111	0.828571	0.409091
hsa-miR-100-5p	hsa-mir-100	.(((.((((((.(((.((((...)))).))).)))))).)))...	0111011111101110111100	hsa-miR-100-5p	BIN01714	........(((...(((.......)))...)))..........	0000000011100011100000	0.0909091	0.545455
hsa-miR-100-5p	hsa-mir-100	.(((.((((((.(((.((((...)))).))).)))))).)))...	0111011111101110111100	hsa-miR-100-5p	BIN01715	.....((((((((((................))))..))))))....	0000011111111110000000	0.538462	0.363636
hsa-miR-100-5p	hsa-mir-100	.(((.((((((.(((.((((...)))).))).)))))).)))...	0111011111101110111100	hsa-miR-100-5p	BIN01716	..((((.((((((....................))))..)).))))....	0011110111111000000000	0.538462	0.454545
hsa-miR-100-5p	hsa-mir-100	.(((.((((((.(((.((((...)))).))).)))))).)))...	0111011111101110111100	hsa-miR-100-5p	BIN01717	....(((((((.((..((((((...)))))).........)).)))))))......	0000111111101100111111	0.935484	0.318182
hsa-miR-100-5p	hsa-mir-100	.(((.((((((.(((.((((...)))).))).)))))).)))...	0111011111101110111100	hsa-miR-100-5p	BIN01718	.......((((....((((((...))))))..)))).........	0000000111100001111110	0.538462	0.454545
hsa-miR-100-5p	hsa-mir-100	.(((.((((((.(((.((((...)))).))).)))))).)))...	0111011111101110111100	hsa-miR-100-5p	BIN01719	..........((((....(((....))).......))))............	0000000000111100001110	0.217391	0.590909
hsa-miR-100-5p	hsa-mir-100	.(((.((((((.(((.((((...)))).))).)))))).)))...	0111011111101110111100	hsa-miR-100-5p	BIN01720	..(((.(((............................)))....)))....	0011101110000000000000	0.0909091	0.545455
[truncated: 15,991 more rows]
