# Supplementary material for: MicroRNA-Target Binding Structures Mimic MicroRNA Duplex Structures in Humans
Source: PLoS One. 2014 Feb 13;9(2):e88806. doi: 10.1371/journal.pone.0088806 (PMC3923817; doi:10.1371/journal.pone.0088806)
Supplement: Table S5 — (XLSX) [file pone.0088806.s005.xlsx]

## Sheet: Sheet1
	let-7a-3p	let-7a-5p	let-7b-3p	let-7b-5p	let-7d-3p	let-7d-5p	let-7e-3p	let-7e-5p	let-7f-1-3p	let-7f-2-3p	let-7f-5p	let-7g-3p	let-7g-5p	let-7i-5p	100-5p	101-5p	103a-2-5p	103a-3p	106a-5p	106b-3p	106b-5p	10a-3p	10a-5p	10b-3p	10b-5p	1224-3p	1224-5p	1225-3p	1225-5p	1226-3p	1226-5p	1228-3p	124-3p	1247-5p	125a-3p	125a-5p	125b-2-3p	125b-5p	126-3p	126-5p	1271-5p	1285-3p	129-1-3p	129-2-3p	129-5p	1304-5p	1307-3p	130a-3p	130b-3p
Homo sapiens	1	1	1	1	1	1	1	1	1	1	1	1	1	1	1	1	1	1	1	1	1	1	1	1	1	1	1	1	1	1	1	1	1	1	1	1	1	1	1	1	1	1	1	1	1	1	1	1	1
Mus musculus (mmu)	6	8	10	8	3	8	5	8	6	6	8	4	8	8	1	2	2	1	2	1	2	2	2	2	2	1	1	0	0	0	0	0	1	1	3	2	3	2	1	1	0	0	2	2	1	0	0	2	2
Gallus gallus (gga)	0	9	0	9	0	9	0	9	0	0	9	0	8	8	1	1	1	1	1	0	1	1	2	2	2	0	0	0	0	0	0	0	2	0	0	1	0	1	1	1	0	0	0	0	0	0	0	3	3
Xenopus tropicalis (xtr)	0	7	0	7	0	6	0	6	0	0	7	0	7	7	1	1	0	1	1	0	1	0	3	0	3	0	0	0	0	0	0	0	1	0	0	2	0	2	1	1	0	0	0	0	1	0	0	3	3
Danio rerio (dre)	0	10	0	10	0	9	0	9	0	0	10	0	10	10	1	1	1	1	0	0	0	2	4	3	4	0	0	0	0	0	0	0	1	0	0	3	0	3	3	1	0	0	1	1	1	0	0	3	3
Ciona intestinalis (cin)	1	6	2	6	1	5	1	5	0	2	6	0	6	6	0	1	0	0	0	0	0	0	0	0	0	0	0	0	0	0	0	0	1	0	0	1	0	1	1	0	0	0	0	0	0	0	0	0	0
Branchiostoma floridae (bfl)	1	1	1	1	1	1	0	1	1	0	1	0	1	1	1	0	0	0	0	0	0	1	3	3	3	0	0	0	0	0	0	0	1	0	1	1	2	1	0	0	0	0	1	1	2	0	0	0	0
Strongylocentrotus purpuratus (spu)	0	1	0	1	0	1	0	1	0	0	1	0	1	1	0	0	0	0	0	0	0	0	1	1	1	0	0	0	0	0	0	0	1	0	0	1	0	1	0	0	0	0	0	0	0	0	0	0	0
Tribolium castaneum (tca)	0	1	0	1	0	1	1	1	0	0	1	1	1	1	1	0	0	0	0	0	0	1	1	1	1	0	0	0	0	0	0	0	1	0	0	1	0	1	0	0	0	0	0	0	0	0	0	0	0
Drosophila melanogaster (dme)	1	1	1	1	0	1	1	1	1	0	1	0	1	1	1	0	0	0	0	0	0	1	1	1	1	0	0	0	0	0	0	0	1	0	0	1	0	1	0	0	0	0	0	0	0	0	0	0	0
Caenorhabditis elegans (cel)	1	1	1	1	0	1	0	1	1	0	1	0	1	1	0	0	0	0	0	0	0	0	0	0	0	0	0	0	0	0	0	0	1	0	0	0	0	0	0	0	0	0	0	0	0	0	0	0	0
Lottia gigantea (lgi)	0	1	0	1	0	1	0	1	0	0	1	0	1	1	1	0	0	0	0	0	0	0	1	1	1	0	0	0	0	0	0	0	1	0	0	0	0	0	0	0	0	0	0	0	0	0	0	0	0
Capitella teleta (cte)	0	1	0	1	0	1	0	1	0	0	1	0	1	1	1	0	0	0	0	0	0	0	4	0	4	0	0	0	0	0	0	0	1	0	0	1	0	1	0	0	0	0	0	0	0	0	0	0	0
Schmidtea mediterranea (sme)	0	1	0	1	1	1	1	0	0	0	3	0	1	0	0	0	0	0	0	0	0	2	2	3	2	0	0	0	0	0	0	0	5	0	0	2	0	2	0	0	0	0	0	0	0	0	0	0	0
Nematostella vectensis (nve)	0	0	0	0	0	0	0	0	0	0	0	0	0	0	1	0	0	0	0	0	0	0	0	0	0	0	0	0	0	0	0	0	0	0	0	0	0	0	0	0	0	0	0	0	0	0	0	0	0
Amphimedon queenslandica (aqu)	0	0	0	0	0	0	0	0	0	0	0	0	0	0	0	0	0	0	0	0	0	0	0	0	0	0	0	0	0	0	0	0	0	0	0	0	0	0	0	0	0	0	0	0	0	0	0	0	0
The number of species covered	6	14	6	14	5	14	6	13	5	3	14	3	14	13	11	6	4	5	4	2	4	8	12	10	12	2	2	1	1	1	1	1	14	2	3	12	3	12	6	5	1	1	4	4	5	1	1	5	5
[truncated: 256 more columns]
