# Supplementary material for: MicroRNA-Target Binding Structures Mimic MicroRNA Duplex Structures in Humans
Source: PLoS One. 2014 Feb 13;9(2):e88806. doi: 10.1371/journal.pone.0088806 (PMC3923817; doi:10.1371/journal.pone.0088806)
Supplement: Program S1 — (PL) [file pone.0088806.s006.pl]

#!/usr/bin/perl

# miRNA structure to dot bracket and number notation conversion
# program. Copyright (c) 2013 Hui-Hsien Chou <hhchou@iastate.edu> This 
# software is released under the terms of the Artistic License 2.0
# <http://opensource.org/licenses/Artistic-2.0> in the hope that it
# can be useful, but WITHOUT ANY WARRANTY; without even the implied
# warranty of MERCHANTABILITY or FITNESS FOR A PARTICULAR PURPOSE.

use strict;
use warnings;
use Getopt::Long;

my $usage = <<"USAGE";
$0 [-dot_bracket|-number|-min_loop|-summary|-aligned] guide_strand_table structure_file
Input
  guide_strand_table: the guide strand name for each input structure
  structure_file: the output from secondary structure prediction software
Options (if none is given, both the bracket and number notations will be output):
  -dot_bracket: produce the the dot-bracket notation
  -number:      produce the 0 and 1 number series notation
  -min_loop:    minimum loop size to connect two dot bracket strands (default 3)
  -summary:     produce matched base summary matrix at the end of run
  -aligned:     the base summary is aligned by the 1st matched base (default no)
USAGE

my ($dot_bracket, $number, $min_loop, $summary, $aligned) = ( 0, 0, 3, 0, 0 );

die $usage unless GetOptions("dot_bracket" => \$dot_bracket, "number", => \$number,
                             "min_loop=i" => \$min_loop, "summary" => \$summary,
			     "aligned" => \$aligned);
die $usage unless @ARGV==2; # need two files to process

# when no option is given, both dot bracket and number notations will be output
$dot_bracket = $number = 1 if $dot_bracket + $number + $summary == 0;

# first read in guide strand names
my @guides;
open GUIDE, $ARGV[0];
while (<GUIDE>) {
  chomp;
  push @guides, $_;
}
close GUIDE;
print STDERR scalar @guides, " guide strand names reported in the first file\n";

my @pos_counts;
my $total = 0;

# next analyze the secondary structures
open STRU, $ARGV[1];
while (<STRU>) {
  chomp;
  next unless length;
  my $uu = $_;
  my $mu = <STRU>; chomp $mu;
  my $md = <STRU>; chomp $md;
  my $dd = <STRU>; chomp $dd;
  die "inconsistent structure format" unless length($mu) && length($mu)==length($uu) &&
      length($mu)==length($md) && length($mu)==length($dd);

  # replace prefix spaces on uu and dd to '-' but not to exceed the first base
  my $match_spaces = ($mu =~ /^( +)/) ? length($1) : 0;
  my $spaces = ($uu =~ /^( +)/) ? length($1) : 0;
  $spaces = $match_spaces if $match_spaces<$spaces;
  substr($uu, 0, $spaces) = '-' x $spaces;
  $spaces = ($dd =~ /^( +)/) ? length($1) : 0;
  $spaces = $match_spaces if $match_spaces<$spaces;
  substr($dd, 0, $spaces) = '-' x $spaces;

  # if the guide strand is on the lower strand, rotate the whole structure
  my $name = shift @guides;
  if ($name =~ /-3p$/) {
    my $tmp = reverse $uu;
    $uu = reverse $dd;
    $dd = $tmp;
    $tmp = reverse $mu;
    $mu = reverse $md;
    $md = $tmp;
  }

  # turn into character arrays
  my @uu = split//, $uu;
  my @mu = split//, $mu;
  my @md = split//, $md;
  my @dd = split//, $dd;

  print "$name" if $dot_bracket || $number;
  $total++;

  my $count;
  if ($dot_bracket) {
    print "\t";
    $count = 0;
    for (my $i=0; $i<@mu; $i++) {
      if ($mu[$i] ne ' ') {
	print '(';
	$count = 0;
      } elsif ($uu[$i] ne '-') {
	print '.';
	$count++;
      }
    }
    for (my $i=@mu-1; $i>=0; $i--) {
      if ($md[$i] ne ' ') {
	if ($count>=0) {
	  for ( ; $count<$min_loop; $count++) {
	    print '.';
	  }
	  $count = -1;
	}
	print ')';
      } elsif ($dd[$i] ne '-') {
	print '.';
	$count++ if $count>=0;
      }
    }
  }

  if ($number) {
    print "\t";
    for (my $i=0; $i<@mu; $i++) {
      if ($mu[$i] ne ' ') {
	print '1';
      } elsif ($uu[$i] ne '-') {
	print '0';
      }
    }
  }
  print "\n"  if $dot_bracket || $number;

  if ($summary) {
    if ($aligned) {
      my ($guide, $other) = (-1, -1);
      for (my $i=0; $i<@mu; $i++) {
	if ($mu[$i] ne ' ') {
	  $guide=0 if $guide<0;
	  $other=0 if $other<0;
	  $pos_counts[$guide][$other]++;
	}
	$guide++ unless $guide<0 || $uu[$i] eq '-';
	$other++ unless $other<0 || $dd[$i] eq '-';
      }
    } else {
      my ($guide, $other) = (0, 0);
      for (my $i=0; $i<@mu; $i++) {
	$pos_counts[$guide][$other]++ if $mu[$i] ne ' ';
	$guide++ unless $uu[$i] eq '-';
	$other++ unless $dd[$i] eq '-';
      }
    }
  }
}
close STRU;
print STDERR "$total structures found in the second file\n";

if ($summary) {
  print "Matched base-pairing distribution for $total input structures:\n";
  my $longest = 0;
  for (@pos_counts) {
    $longest = @{$_} if defined($_) && @{$_}>$longest;
  }
  for (@pos_counts) {
    for (my $i=0; $i<$longest; $i++) {
      print "\t" if $i;
      if (defined($_) && defined($_->[$i])) {
	print $_->[$i];
      } else {
	print 0;
      }
    }
    print "\n";
  }
}
